# Supplementary material for: Proteome analysis of Phytomonas serpens, a phytoparasite of medical interest
Source: PLoS One. 2018 Oct 10;13(10):e0204818. doi: 10.1371/journal.pone.0204818 (PMC6179244; doi:10.1371/journal.pone.0204818)
Supplement: S1 Table — (XLSX) [file pone.0204818.s001.xlsx]

## Sheet: Plan1
S1 Table. Proteins identified in each P. serpens fraction (CYT, HDO and TOTAL)
Cell Fraction	Protein Group	Protein ID	Accession	-10lgP	Coverage (%)	#Peptides	#Unique	Avg. Mass	Description	Organism
PS1 - CID	573	4093	Q6B9P4|Q6B9P4_TRYCR	132.88	17	5	2	29113	14-3-3 protein	Trypanosoma cruzi (strain CL Brener)
PS1 - CID	573	4096	Q6B9P5|Q6B9P5_TRYCR	132.88	17	5	2	29104	14-3-3 protein	Trypanosoma cruzi (strain CL Brener)
PS1 - CID	573	4094	V5C116|V5C116_TRYCR	132.88	17	5	2	29104	14-3-3 protein	Trypanosoma cruzi (strain CL Brener)
PS1 - CID	573	4099	K2NW21|K2NW21_TRYCR	132.88	17	5	2	29049	14-3-3 protein putative	Trypanosoma cruzi (strain CL Brener)
PS1 - CID	573	4097	K4E9A7|K4E9A7_TRYCR	132.88	17	5	2	29104	14-3-3 protein putative	Trypanosoma cruzi (strain CL Brener)
PS1 - CID	573	4095	Q4DHC9|Q4DHC9_TRYCC	132.88	17	5	2	29113	14-3-3 protein putative	Trypanosoma cruzi (strain CL Brener)
PS1 - CID	573	4098	Q4DRH6|Q4DRH6_TRYCC	132.88	17	5	2	29104	14-3-3 protein putative	Trypanosoma rangeli SC58
PS1 - CID	573	4534	Q68CL8|Q68CL8_9TRYP	132.88	17	5	2	29196	14-3-3 protein II	Trypanosoma rangeli SC58
PS1 - CID	573	4536	D0A7L0|D0A7L0_TRYB9	132.88	18	5	2	27467	14-3-3-like protein putative	Trypanosoma rangeli SC58
PS1 - CID	573	4533	Q384Y3|Q384Y3_TRYB2	132.88	17	5	2	29196	14-3-3-like protein putative	Trypanosoma cruzi
PS1 - CID	567	3895	U5KLL3|U5KLL3_HERMU	125.93	12	6	1	62096	1-pyrroline-5-carboxylate dehydrogenase	Trypanosoma cruzi
PS1 - CID	751	1604	A0A061IVH3|A0A061IVH3_TRYRA	157.90	13	4	1	44803	26S protease regulatory subunit	Trypanosoma cruzi
PS1 - CID	1198	10956	G0U4J3|G0U4J3_TRYVY	82.35	3	1	1	42004	26S proteasome regulatory subunit	Trypanosoma cruzi
PS1 - CID	1198	10955	S9WMT7|S9WMT7_9TRYP	82.35	4	1	1	40921	26S proteasome regulatory subunit N8	Trypanosoma cruzi Dm28c
PS1 - CID	824	4468	E9BJY0|E9BJY0_LEIDB	101.63	11	3	1	41775	2-oxoglutarate dehydrogenase E2 component dihydrolipoamide succinyltransferase putative	Trypanosoma cruzi Dm28c
PS1 - CID	1196	15040	S9VG10|S9VG10_9TRYP	30.97	2	1	1	44517	3-oxoacid CoA-transferase	Trypanosoma cruzi marinkellei
PS1 - CID	620	7485	A0A061IZ92|A0A061IZ92_TRYRA	127.13	11	5	5	18148	40S ribosomal protein S10	Trypanosoma cruzi marinkellei
PS1 - CID	620	7151	K2M414|K2M414_TRYCR	127.13	9	5	5	21990	40S ribosomal protein S10 putative	Trypanosoma cruzi
PS1 - CID	620	7484	Q4E088|Q4E088_TRYCC	127.13	11	5	5	18250	40S ribosomal protein S10 putative	Trypanosoma cruzi
PS1 - CID	705	5748	W6KI40|W6KI40_9TRYP	106.35	20	4	4	15862	40S ribosomal protein S12	Trypanosoma cruzi (strain CL Brener)
PS1 - CID	802	5993	A0A061IWA8|A0A061IWA8_TRYRA	108.22	32	3	1	11146	40S ribosomal protein S14	Trypanosoma cruzi (strain CL Brener)
PS1 - CID	802	6003	A0A061J063|A0A061J063_TRYRA	108.22	24	3	1	15498	40S ribosomal protein S14	Trypanosoma cruzi (strain CL Brener)
PS1 - CID	802	5998	G0TXE9|G0TXE9_TRYVY	108.22	24	3	1	15545	40S ribosomal protein S14	Trypanosoma cruzi (strain CL Brener)
PS1 - CID	802	6001	P19800|RS14_TRYBB	108.22	24	3	1	15513	40S ribosomal protein S14	Trypanosoma brucei
PS1 - CID	802	6002	Q4FKG9|Q4FKG9_TRYB2	108.22	24	3	1	15513	40S ribosomal protein S14	Trypanosoma brucei
PS1 - CID	802	6000	C9ZRH0|C9ZRH0_TRYB9	108.22	24	3	1	15513	40S ribosomal protein S14 putative	Trypanosoma brucei gambiense (strain MHOM/CI/86/DAL972)
PS1 - CID	725	3874	A0A088S1I4|A0A088S1I4_9TRYP	104.50	7	3	2	17452	40S ribosomal protein S18 putative	Trypanosoma brucei gambiense (strain MHOM/CI/86/DAL972)
PS1 - CID	725	6704	E9BTF9|E9BTF9_LEIDB	104.50	6	3	2	18992	40S ribosomal protein S18 putative	Trypanosoma brucei brucei (strain 927/4 GUTat10.1)
PS1 - CID	344	2511	A0A061ITM3|A0A061ITM3_TRYRA	165.81	47	6	6	15922	40S ribosomal protein S23	Trypanosoma brucei brucei (strain 927/4 GUTat10.1)
PS1 - CID	344	2506	G0U5A1|G0U5A1_TRYVY	165.81	47	6	6	15942	40S ribosomal protein S23	Herpetomonas muscarum PE
PS1 - CID	344	2508	K2N4A7|K2N4A7_TRYCR	165.81	35	6	6	22070	40S ribosomal protein S23 putative	Herpetomonas muscarum PE
PS1 - CID	344	2498	Q38CD1|Q38CD1_TRYB2	165.81	47	6	6	15929	40S ribosomal protein S23 putative	Strigomonas galati PE
PS1 - CID	344	2512	Q4DTQ1|Q4DTQ1_TRYCC	165.81	47	6	6	15926	40S ribosomal protein S23 putative	Herpetomonas muscarum PE
PS1 - CID	1365	9652	G0U714|G0U714_TRYVY	38.25	9	1	1	15736	40S ribosomal protein S24	Trypanosoma rangeli SC58
PS1 - CID	184	1169	W6L303|W6L303_9TRYP	224.81	48	19	19	29460	40S ribosomal protein S3a	Trypanosoma rangeli SC58
PS1 - CID	553	1791	S9UJI1|S9UJI1_9TRYP	131.01	19	5	1	30273	40S ribosomal protein S4	Trypanosoma vivax (strain Y486)
PS1 - CID	150	345	W6KLQ7|W6KLQ7_9TRYP	267.74	56	22	9	30524	40S ribosomal protein S4	Strigomonas culicis
PS1 - CID	272	643	W6KX89|W6KX89_9TRYP	205.56	39	13	1	30709	40S ribosomal protein S4	Angomonas deanei
PS1 - CID	677	2775	A0A061IWJ5|A0A061IWJ5_TRYRA	134.67	21	4	1	21267	40S ribosomal protein S5	Strigomonas culicis
PS1 - CID	386	1768	A0A088S497|A0A088S497_9TRYP	131.62	26	6	4	21299	40S ribosomal protein S5	Trypanosoma rangeli SC58
PS1 - CID	386	1772	A4HV05|A4HV05_LEIIN	131.62	26	6	4	21271	40S ribosomal protein S5	Leishmania donovani (strain BPK282A1)
PS1 - CID	386	1771	E9ANP0|E9ANP0_LEIMU	131.62	26	6	4	21287	40S ribosomal protein S5	Leishmania donovani (strain BPK282A1)
PS1 - CID	386	1769	Q868B1|Q868B1_LEIMA	131.62	26	6	4	21298	40S ribosomal protein S5	Leishmania donovani (strain BPK282A1)
PS1 - CID	677	2704	V5BRX6|V5BRX6_TRYCR	134.67	21	4	1	21253	40S ribosomal protein S5	Trypanosoma cruzi (strain CL Brener)
PS1 - CID	677	2705	Q4E0Q3|Q4E0Q3_TRYCC	134.67	21	4	1	21253	40S ribosomal protein S5 putative	Trypanosoma cruzi (strain CL Brener)
PS1 - CID	677	2715	Q4E3P1|Q4E3P1_TRYCC	137.66	21	4	1	21281	40S ribosomal protein S5 putative	Trypanosoma cruzi (strain CL Brener)
PS1 - CID	434	2454	E9AVH4|E9AVH4_LEIMU	162.95	24	8	6	28262	40S ribosomal protein S6	Trypanosoma cruzi (strain CL Brener)
PS1 - CID	892	11334	G0UV20|G0UV20_TRYCI	84.59	9	3	1	28549	40S ribosomal protein S6	Trypanosoma cruzi marinkellei
PS1 - CID	892	10757	G0UV33|G0UV33_TRYCI	84.59	9	3	1	28593	40S ribosomal protein S6	Trypanosoma cruzi
PS1 - CID	427	5002	A0A088RRT5|A0A088RRT5_9TRYP	192.42	20	9	3	24565	40S ribosomal protein S8	Trypanosoma cruzi
PS1 - CID	427	5001	A4HDR9|A4HDR9_LEIBR	192.42	20	9	3	24581	40S ribosomal protein S8	Angomonas deanei
PS1 - CID	334	1315	W6KYC1|W6KYC1_9TRYP	211.69	35	11	5	24692	40S ribosomal protein S8	Angomonas deanei
PS1 - CID	842	4286	K2N345|K2N345_TRYCR	71.72	9	2	2	27876	40S ribosomal protein SA	Trypanosoma brucei gambiense (strain MHOM/CI/86/DAL972)
PS1 - CID	842	4661	K4DQZ4|K4DQZ4_TRYCR	71.72	9	2	2	27945	40S ribosomal protein SA	Trypanosoma brucei gambiense (strain MHOM/CI/86/DAL972)
PS1 - CID	842	4287	Q4CQ63|Q4CQ63_TRYCC	71.72	9	2	2	27848	40S ribosomal protein SA	Leishmania donovani (strain BPK282A1)
PS1 - CID	842	4288	Q4CQU0|Q4CQU0_TRYCC	71.72	9	2	2	27876	40S ribosomal protein SA	Trypanosoma brucei brucei (strain 927/4 GUTat10.1)
PS1 - CID	842	5071	Q9XZ65|Q9XZ65_TRYCR	71.72	7	2	2	34050	40S ribosomal protein SA	Trypanosoma brucei brucei (strain 927/4 GUTat10.1)
PS1 - CID	763	1610	A0A088RHY8|A0A088RHY8_9TRYP	96.71	15	3	1	24613	60S ribosomal protein L10 putative	Leishmania donovani (strain BPK282A1)
PS1 - CID	763	1971	E9B840|E9B840_LEIDB	96.71	15	3	1	24557	60S ribosomal protein L10 putative	Phytomonas sp. isolate EM1
PS1 - CID	890	7357	A0A088SCT3|A0A088SCT3_9TRYP	74.65	9	2	1	34448	60S ribosomal protein L10/acidic putative	Phytomonas sp. isolate EM1
PS1 - CID	621	5651	A0A088RMM0|A0A088RMM0_9TRYP	137.62	13	3	1	22080	60S ribosomal protein L18 putative	Phytomonas sp. isolate EM1
PS1 - CID	621	5652	A0A088S2X1|A0A088S2X1_9TRYP	137.62	13	3	1	22094	60S ribosomal protein L18 putative	Phytomonas sp. isolate EM1
PS1 - CID	435	1845	G0UVZ1|G0UVZ1_TRYCI	160.56	31	6	1	20893	60S ribosomal protein L18a	Phytomonas sp. isolate EM1
PS1 - CID	263	1132	W6KKK8|W6KKK8_9TRYP	201.85	41	12	7	20878	60S ribosomal protein L18a	Trypanosoma cruzi Dm28c
PS1 - CID	263	1133	W6L5D7|W6L5D7_9TRYP	201.85	41	12	7	20878	60S ribosomal protein L18a	Leishmania panamensis
PS1 - CID	569	3360	A0A088RM49|A0A088RM49_9TRYP	138.01	26	5	1	18031	60S ribosomal protein L21 putative	Trypanosoma cruzi
PS1 - CID	424	3575	A0A061ISB9|A0A061ISB9_TRYRA	180.10	27	7	3	14917	60S ribosomal protein L23	Trypanosoma cruzi (strain CL Brener)
PS1 - CID	424	3581	A0A061J0Z7|A0A061J0Z7_TRYRA	180.10	21	7	3	18953	60S ribosomal protein L23	Angomonas deanei
PS1 - CID	452	3044	A0A088S329|A0A088S329_9TRYP	159.36	42	7	2	14971	60S ribosomal protein L23 putative	Trypanosoma rangeli SC58
PS1 - CID	424	3572	C9ZYV4|C9ZYV4_TRYB9	180.10	27	7	3	14963	60S ribosomal protein L23 putative	Trypanosoma rangeli SC58
PS1 - CID	424	3571	Q38DP2|Q38DP2_TRYB2	180.10	27	7	3	14963	60S ribosomal protein L23 putative	Trypanosoma rangeli SC58
PS1 - CID	424	3577	Q4E4R0|Q4E4R0_TRYCC	180.10	27	7	3	14917	60S ribosomal protein L23 putative	Trypanosoma rangeli SC58
PS1 - CID	424	3576	Q4E4R1|Q4E4R1_TRYCC	180.10	27	7	3	14931	60S ribosomal protein L23 putative	Trypanosoma rangeli SC58
PS1 - CID	700	3036	A0A061ITD6|A0A061ITD6_TRYRA	110.26	25	5	5	16154	60S ribosomal protein L27A/L29	Trypanosoma rangeli SC58
PS1 - CID	517	4816	A4IAS5|A4IAS5_LEIIN	143.43	36	4	2	11382	60S ribosomal protein L30	Trypanosoma cruzi marinkellei
PS1 - CID	517	4870	E9AEK1|E9AEK1_LEIMA	143.43	36	4	2	11352	60S ribosomal protein L30	Trypanosoma cruzi (strain CL Brener)
PS1 - CID	517	4814	E9B5R2|E9B5R2_LEIMU	143.43	36	4	2	11382	60S ribosomal protein L30	Trypanosoma cruzi marinkellei
PS1 - CID	517	4815	E9BRQ6|E9BRQ6_LEIDB	143.43	36	4	2	11382	60S ribosomal protein L30	Trypanosoma cruzi marinkellei
PS1 - CID	517	4871	P39095|RL30_LEIMA	143.43	36	4	2	11341	60S ribosomal protein L30	Trypanosoma cruzi marinkellei
PS1 - CID	1082	11178	E9BIP6|E9BIP6_LEIDB	83.57	11	2	2	15191	60S ribosomal protein L35 putative	Trypanosoma cruzi marinkellei
PS1 - CID	873	5098	A0A088SJY0|A0A088SJY0_9TRYP	84.87	20	2	2	9141	60S ribosomal protein L37	Trypanosoma cruzi (strain CL Brener)
PS1 - CID	345	1142	V5BH60|V5BH60_TRYCR	171.43	20	8	2	47904	60S ribosomal protein L4	Trypanosoma cruzi (strain CL Brener)
PS1 - CID	345	1136	K2N0W4|K2N0W4_TRYCR	171.43	22	8	2	43558	60S ribosomal protein L4 putative	Trypanosoma cruzi (strain CL Brener)
PS1 - CID	345	1116	Q4CQW2|Q4CQW2_TRYCC	171.43	24	8	2	41313	60S ribosomal protein L4 putative	Trypanosoma cruzi (strain CL Brener)
PS1 - CID	345	1114	K4E3A3|K4E3A3_TRYCR	171.43	20	8	2	49938	60S ribosomal protein L4 putative (Fragment)	Phytomonas sp. isolate EM1
PS1 - CID	813	5498	S9V7T5|S9V7T5_9TRYP	135.23	8	4	1	53534	6-phosphofructokinase	Phytomonas sp. isolate EM1
PS1 - CID	639	4006	Q18L35|Q18L35_LEIDO	156.45	16	4	1	51943	6-phosphogluconate dehydrogenase decarboxylating	Phytomonas sp. isolate EM1
PS1 - CID	639	4013	Q18L52|Q18L52_LEIIN	156.45	16	4	1	51943	6-phosphogluconate dehydrogenase decarboxylating	Leishmania infantum
PS1 - CID	235	708	W6KKR9|W6KKR9_9TRYP	250.51	39	14	11	52146	6-phosphogluconate dehydrogenase decarboxylating	Leishmania mexicana (strain MHOM/GT/2001/U1103)
PS1 - CID	256	2367	Q03929|Q03929_TRYCR	153.65	27	9	2	27982	70 kDa heat shock protein (Fragment)	Leishmania donovani (strain BPK282A1)
PS1 - CID	320	3449	Q3LZT0|Q3LZT0_LEICH	190.76	22	9	1	24799	83 kDa heat shock protein (Fragment)	Leishmania major
PS1 - CID	968	6018	A0A061IW79|A0A061IW79_TRYRA	93.36	4	2	1	64405	Acetyl-coenzyme A synthetase	Phytomonas sp. isolate EM1
PS1 - CID	968	4738	A0A088RTC5|A0A088RTC5_9TRYP	87.05	3	2	1	78523	Acetyl-coenzyme A synthetase	Phytomonas sp. isolate EM1
PS1 - CID	968	6575	A0A088SA64|A0A088SA64_9TRYP	87.05	3	2	1	77222	Acetyl-coenzyme A synthetase	Phytomonas sp. isolate EM1
PS1 - CID	968	4751	A4HCR9|A4HCR9_LEIBR	87.05	3	2	1	78383	Acetyl-coenzyme A synthetase	Phytomonas sp. isolate EM1
PS1 - CID	968	7450	A4HCU1|A4HCU1_LEIBR	87.05	3	2	1	77230	Acetyl-coenzyme A synthetase	Phytomonas sp. isolate Hart1
PS1 - CID	978	4550	E9AW86|E9AW86_LEIMU	92.15	3	2	1	77450	Acetyl-coenzyme A synthetase	Trypanosoma rangeli SC58
PS1 - CID	969	9119	K2LW68|K2LW68_TRYCR	99.12	4	2	1	75223	Acetyl-coenzyme A synthetase	Trypanosoma rangeli SC58
PS1 - CID	969	9108	K4EE89|K4EE89_TRYCR	99.12	4	2	1	75336	Acetyl-coenzyme A synthetase	Leishmania infantum
PS1 - CID	969	9118	Q4DQY7|Q4DQY7_TRYCC	99.12	4	2	1	75192	Acetyl-coenzyme A synthetase	Leishmania donovani (strain BPK282A1)
PS1 - CID	969	9147	Q4DYN2|Q4DYN2_TRYCC	99.12	4	2	1	75217	Acetyl-coenzyme A synthetase	Trypanosoma vivax (strain Y486)
PS1 - CID	969	9109	V5ASG2|V5ASG2_TRYCR	99.12	4	2	1	75338	Acetyl-coenzyme A synthetase	Trypanosoma vivax (strain Y486)
PS1 - CID	397	2078	S9U4C2|S9U4C2_9TRYP	141.02	11	7	1	97003	Aconitate hydratase	Trypanosoma brucei brucei
PS1 - CID	397	1879	S9UQB4|S9UQB4_9TRYP	141.02	11	7	1	97467	Aconitate hydratase	Trypanosoma brucei brucei
PS1 - CID	408	1745	S9V2H7|S9V2H7_9TRYP	143.76	10	7	1	94615	Aconitate hydratase	Trypanosoma brucei brucei (strain 927/4 GUTat10.1)
PS1 - CID	197	211	W6KV74|W6KV74_9TRYP	243.09	23	16	5	98496	Aconitate hydratase	Trypanosoma brucei brucei (strain 927/4 GUTat10.1)
PS1 - CID	277	607	W6L5T7|W6L5T7_9TRYP	230.36	18	12	2	97708	Aconitate hydratase	Trypanosoma brucei gambiense (strain MHOM/CI/86/DAL972)
PS1 - CID	823	3941	K4PXL4|K4PXL4_LEIDO	125.79	12	3	1	42093	Actin	Trypanosoma brucei gambiense (strain MHOM/CI/86/DAL972)
PS1 - CID	684	3405	W6KJ23|W6KJ23_9TRYP	124.06	29	3	3	16882	Acyl carrier protein	Trypanosoma cruzi (strain CL Brener)
PS1 - CID	85	368	W6KJN7|W6KJN7_9TRYP	292.25	40	29	13	48342	Adenosylhomocysteinase	Leishmania panamensis
PS1 - CID	189	1513	W6L454|W6L454_9TRYP	176.60	22	10	1	48103	Adenosylhomocysteinase	Trypanosoma brucei gambiense (strain MHOM/CI/86/DAL972)
PS1 - CID	471	2361	V5BWX9|V5BWX9_TRYCR	167.07	13	7	2	34913	ADP ATP carrier protein 1	Trypanosoma brucei gambiense (strain MHOM/CI/86/DAL972)
PS1 - CID	471	2568	Q4DD13|Q4DD13_TRYCC	167.07	13	7	2	34971	ADP ATP carrier protein 1 mitochondrial putative	Trypanosoma brucei gambiense (strain MHOM/CI/86/DAL972)
PS1 - CID	471	2569	Q4DYK2|Q4DYK2_TRYCC	167.07	13	7	2	34955	ADP ATP carrier protein 1 mitochondrial putative	Trypanosoma cruzi (strain CL Brener)
PS1 - CID	471	2360	K4DX91|K4DX91_TRYCR	167.07	13	7	2	34913	ADP ATP carrier protein 1 mitochondrial putative ADP/ATP translocase 1 putative	Trypanosoma brucei brucei (strain 927/4 GUTat10.1)
PS1 - CID	471	2308	Q86PS1|Q86PS1_LEIAM	167.07	13	7	2	35159	ADP/ATP carrier	Trypanosoma rangeli SC58
PS1 - CID	471	2538	A0A088RNE7|A0A088RNE7_9TRYP	167.07	13	7	2	35533	ADP/ATP translocase putative	Trypanosoma rangeli SC58
PS1 - CID	471	2540	A0A088RQ31|A0A088RQ31_9TRYP	167.07	13	7	2	35560	ADP/ATP translocase putative	Trypanosoma cruzi Dm28c
PS1 - CID	524	3537	S9WBB7|S9WBB7_9TRYP	195.52	31	6	1	20301	ADP-ribosylation factor-like 3	Trypanosoma cruzi (strain CL Brener)
PS1 - CID	935	4842	Q57XJ5|Q57XJ5_TRYB2	101.23	23	3	1	19881	ADP-ribosylation factor-like protein 3A putative	Trypanosoma cruzi (strain CL Brener)
PS1 - CID	935	4843	C9ZL19|C9ZL19_TRYB9	101.23	23	3	1	19881	ADP-ribosylation factor-like protein 3A putative	Trypanosoma brucei gambiense (strain MHOM/CI/86/DAL972)
PS1 - CID	183	297	W6KLS0|W6KLS0_9TRYP	236.98	22	19	13	107658	Alanine--tRNA ligase	Trypanosoma brucei gambiense (strain MHOM/CI/86/DAL972)
PS1 - CID	401	1299	W6KZL0|W6KZL0_9TRYP	156.38	10	10	4	113093	Alanine--tRNA ligase	Trypanosoma brucei gambiense (strain MHOM/CI/86/DAL972)
PS1 - CID	656	6873	S9UIE4|S9UIE4_9TRYP	95.88	5	2	1	46486	Alcohol dehydrogenase	Trypanosoma brucei gambiense (strain MHOM/CI/86/DAL972)
PS1 - CID	656	7930	S9USA3|S9USA3_9TRYP	95.88	5	2	1	41346	Alcohol dehydrogenase	Leishmania donovani (strain BPK282A1)
PS1 - CID	48	58	A0A088RKI3|A0A088RKI3_9TRYP	320.30	51	39	2	49683	Alpha tubulin	Trypanosoma brucei brucei (strain 927/4 GUTat10.1)
PS1 - CID	48	51	E9AGJ8|E9AGJ8_LEIIN	320.30	51	39	2	49759	Alpha tubulin	Trypanosoma brucei brucei (strain 927/4 GUTat10.1)
PS1 - CID	48	61	E9AGK7|E9AGK7_LEIIN	320.30	47	39	2	54181	Alpha tubulin	Trypanosoma brucei gambiense (strain MHOM/CI/86/DAL972)
PS1 - CID	48	67	E9AP62|E9AP62_LEIMU	320.30	42	39	2	60184	Alpha tubulin	Trypanosoma brucei gambiense (strain MHOM/CI/86/DAL972)
PS1 - CID	48	53	E9BBA8|E9BBA8_LEIDB	320.30	51	39	2	49759	Alpha tubulin	Trypanosoma brucei gambiense (strain MHOM/CI/86/DAL972)
PS1 - CID	69	133	Q1PCJ2|Q1PCJ2_9TRYP	310.70	57	38	1	49817	Alpha tubulin	Trypanosoma brucei gambiense (strain MHOM/CI/86/DAL972)
PS1 - CID	48	50	Q4QGC5|Q4QGC5_LEIMA	320.30	51	39	2	49759	Alpha tubulin	Leishmania donovani (strain BPK282A1)
PS1 - CID	21	34	Q8T9X5|Q8T9X5_TRYCR	334.24	64	49	1	49799	Alpha tubulin	Leishmania donovani (strain BPK282A1)
PS1 - CID	21	33	Q4CLA1|Q4CLA1_TRYCC	334.24	64	49	1	49799	Alpha tubulin putative	Trypanosoma brucei brucei (strain 927/4 GUTat10.1)
PS1 - CID	31	85	Q1PCJ6|Q1PCJ6_HERME	343.41	61	51	1	44260	Alpha tubulin (Fragment)	Trypanosoma brucei brucei (strain 927/4 GUTat10.1)
PS1 - CID	53	215	Q2MM19|Q2MM19_9EUGL	304.73	52	35	1	42296	Alpha tubulin 1 (Fragment)	Trypanosoma rangeli SC58
PS1 - CID	48	68	Q45KF9|Q45KF9_LEICH	320.30	51	39	2	49791	Alpha-tubulin	Leishmania panamensis
PS1 - CID	238	743	G0ZDZ2|G0ZDZ2_9EUGL	191.90	23	14	3	41459	Alpha-tubulin (Fragment)	Leishmania donovani (strain BPK282A1)
PS1 - CID	238	742	G0ZDZ3|G0ZDZ3_9EUGL	191.90	23	14	3	41387	Alpha-tubulin (Fragment)	Leishmania panamensis
PS1 - CID	48	60	I3W8N6|I3W8N6_LEIDO	320.30	51	39	2	49840	Alpha-tubulin (Fragment)	Leishmania panamensis
PS1 - CID	372	1287	W6KYR5|W6KYR5_9TRYP	169.85	23	9	1	36484	Alternative oxidase	Leishmania panamensis
PS1 - CID	360	724	W6L4Z5|W6L4Z5_9TRYP	210.27	36	11	6	36188	Alternative oxidase	Leishmania donovani (strain BPK282A1)
PS1 - CID	745	3942	A0A088RNE2|A0A088RNE2_9TRYP	95.04	6	2	2	42321	Aminopeptidase putative	Leishmania amazonensis PE
PS1 - CID	929	10360	D0A7H3|D0A7H3_TRYB9	107.43	3	2	2	55373	Aminopeptidase putative	Leishmania amazonensis PE
PS1 - CID	929	9456	Q385B0|Q385B0_TRYB2	107.43	3	2	2	55359	Aminopeptidase putative	Trypanosoma brucei gambiense (strain MHOM/CI/86/DAL972)
PS1 - CID	278	352	F8UVI3|F8UVI3_9TRYP	216.21	45	12	9	40415	Arginine kinase	Trypanosoma brucei gambiense (strain MHOM/CI/86/DAL972)
PS1 - CID	1026	2622	W6KVF9|W6KVF9_9TRYP	48.08	3	1	1	45999	Aspartate aminotransferase	Trypanosoma brucei brucei (strain 927/4 GUTat10.1)
PS1 - CID	616	6518	W6LHB5|W6LHB5_9TRYP	101.78	11	5	5	45404	Aspartate aminotransferase	Trypanosoma brucei brucei (strain 927/4 GUTat10.1)
PS1 - CID	1188	20109	Q9NL75|Q9NL75_LEIAM	28.78	5	1	1	35416	Aspartate carbamoyltransferase	Trypanosoma brucei gambiense (strain MHOM/CI/86/DAL972)
PS1 - CID	742	5189	A0A088RVW2|A0A088RVW2_9TRYP	115.47	9	4	1	62564	Aspartyl-tRNA synthetase putative	Trypanosoma brucei gambiense (strain MHOM/CI/86/DAL972)
PS1 - CID	734	4898	E9BLE1|E9BLE1_LEIDB	127.14	11	5	1	62547	Aspartyl-tRNA synthetase putative	Trypanosoma brucei brucei (strain 927/4 GUTat10.1)
PS1 - CID	255	190	W6KGK7|W6KGK7_9TRYP	243.43	26	17	7	63408	ATP synthase subunit alpha	Trypanosoma brucei brucei (strain 927/4 GUTat10.1)
PS1 - CID	339	492	W6L6J3|W6L6J3_9TRYP	196.04	19	12	2	63287	ATP synthase subunit alpha	Trypanosoma rangeli SC58
PS1 - CID	180	119	W6KR54|W6KR54_9TRYP	292.83	52	19	5	56531	ATP synthase subunit beta	Trypanosoma rangeli SC58
PS1 - CID	388	1197	W6KPJ2|W6KPJ2_9TRYP	212.66	34	9	7	41210	ATPase ASNA1 homolog	Trypanosoma rangeli SC58
PS1 - CID	937	5583	W6L1L4|W6L1L4_9TRYP	98.12	13	3	1	41562	ATPase ASNA1 homolog	Trypanosoma vivax (strain Y486)
PS1 - CID	663	3901	S9W508|S9W508_9TRYP	117.93	10	4	1	53752	ATP-dependent 6-phosphofructokinase	Trypanosoma vivax (strain Y486)
PS1 - CID	813	5485	S9WM33|S9WM33_9TRYP	135.23	8	4	1	53753	ATP-dependent 6-phosphofructokinase	Trypanosoma vivax (strain Y486)
PS1 - CID	283	389	W6KE89|W6KE89_9TRYP	220.08	25	14	4	53497	ATP-dependent 6-phosphofructokinase	Leishmania panamensis
PS1 - CID	640	2171	S9UAE1|S9UAE1_9TRYP	121.41	10	4	1	60974	ATP-dependent HslUV protease ATP-binding protein subunit HslU	Leishmania panamensis
PS1 - CID	640	2169	S9WCT3|S9WCT3_9TRYP	121.41	13	4	1	47348	ATP-dependent HslUV protease ATP-binding protein subunit HslU	Leishmania panamensis
PS1 - CID	813	5434	S9UHH1|S9UHH1_9TRYP	135.23	9	4	1	49118	ATP-dependent phosphofructokinase	Trypanosoma brucei brucei (strain 927/4 GUTat10.1)
PS1 - CID	1147	7100	S9UAB7|S9UAB7_9TRYP	83.16	3	1	1	62364	ATP-dependent zinc metallopeptidase	Trypanosoma brucei brucei (strain 927/4 GUTat10.1)
PS1 - CID	1147	7101	S9UBE5|S9UBE5_9TRYP	83.16	3	1	1	66369	ATP-dependent zinc metallopeptidase	Trypanosoma brucei brucei (strain 927/4 GUTat10.1)
PS1 - CID	1147	9634	S9UFZ3|S9UFZ3_9TRYP	83.16	4	1	1	43033	ATP-dependent zinc metallopeptidase	Leishmania panamensis
PS1 - CID	1147	7102	S9UPI0|S9UPI0_9TRYP	83.16	2	1	1	74036	ATP-dependent zinc metallopeptidase	Leishmania donovani (strain BPK282A1)
PS1 - CID	1147	6696	S9V159|S9V159_9TRYP	83.16	2	1	1	77308	ATP-dependent zinc metallopeptidase	Trypanosoma cruzi marinkellei
PS1 - CID	1147	6633	V5BP04|V5BP04_TRYCR	91.86	2	1	1	76010	ATP-dependent zinc metallopeptidase	Trypanosoma cruzi marinkellei
PS1 - CID	1147	6631	Q4DEY4|Q4DEY4_TRYCC	91.86	2	1	1	75805	ATP-dependent zinc metallopeptidase putative	Trypanosoma cruzi marinkellei
PS1 - CID	1147	6581	Q4DJU4|Q4DJU4_TRYCC	91.86	2	1	1	75710	ATP-dependent zinc metallopeptidase putative	Trypanosoma brucei brucei (strain 927/4 GUTat10.1)
PS1 - CID	1147	8824	K2NE71|K2NE71_TRYCR	91.86	2	1	1	74992	ATP-dependent zinc metallopeptidase putative metallo-peptidase clan MA(E) family M41 putative	Trypanosoma brucei brucei (strain 927/4 GUTat10.1)
PS1 - CID	1147	6632	K4E2P5|K4E2P5_TRYCR	91.86	2	1	1	75497	ATP-dependent zinc metallopeptidase putative metallo-peptidase clan MA(E) family M41 putative	Trypanosoma brucei brucei (strain 927/4 GUTat10.1)
PS1 - CID	14	23	F8QV42|F8QV42_LEIDO	341.60	69	47	1	49655	Beta tubulin	Trypanosoma brucei brucei (strain 927/4 GUTat10.1)
PS1 - CID	79	111	Q1PCI8|Q1PCI8_9TRYP	297.66	59	27	1	42843	Beta tubulin (Fragment)	Trypanosoma cruzi (strain CL Brener)
PS1 - CID	110	160	Q2MM17|Q2MM17_9EUGL	291.66	43	26	1	43245	Beta tubulin (Fragment)	Trypanosoma cruzi (strain CL Brener)
PS1 - CID	366	4580	Q9UA69|Q9UA69_TRYCR	124.66	39	5	1	11666	Beta tubulin (Fragment)	Trypanosoma cruzi (strain CL Brener)
PS1 - CID	118	316	G0ZDZ6|G0ZDZ6_9EUGL	260.75	31	24	1	42564	Beta-tubulin (Fragment)	Trypanosoma rangeli SC58
PS1 - CID	14	10	I3W8N7|I3W8N7_LEIDO	341.60	69	47	1	49595	Beta-tubulin (Fragment)	Trypanosoma rangeli SC58
PS1 - CID	15	42	Q1A5Y1|Q1A5Y1_LEITA	341.37	67	46	1	49750	Beta-tubulin (Fragment)	Leishmania panamensis
PS1 - CID	99	233	Q76HZ3|Q76HZ3_9EUGL	283.64	38	23	1	44217	Beta-tubulin (Fragment)	Leishmania braziliensis
PS1 - CID	982	6262	G0TZ26|G0TZ26_TRYVY	86.89	7	2	1	59099	Bifunctional dihydrofolate reductase-thymidylate synthase	Leishmania mexicana (strain MHOM/GT/2001/U1103)
PS1 - CID	982	6317	Q4DLS1|Q4DLS1_TRYCC	86.89	7	2	1	58853	Bifunctional dihydrofolate reductase-thymidylate synthase	Trypanosoma vivax (strain Y486)
PS1 - CID	982	6315	Q8T5T9|Q8T5T9_TRYCR	86.89	7	2	1	58811	Bifunctional dihydrofolate reductase-thymidylate synthase	Trypanosoma vivax (strain Y486)
PS1 - CID	982	6793	T1YUI7|T1YUI7_9TRYP	86.89	7	2	1	59951	Bifunctional dihydrofolate reductase-thymidylate synthase	Trypanosoma cruzi (strain CL Brener)
PS1 - CID	982	6316	V5DPL1|V5DPL1_TRYCR	86.89	7	2	1	58830	Bifunctional dihydrofolate reductase-thymidylate synthase	Trypanosoma cruzi (strain CL Brener)
PS1 - CID	660	4368	A0A0C5AX05|A0A0C5AX05_TRYCR	139.30	47	5	1	13619	CALM protein (Fragment)	Leishmania amazonensis
PS1 - CID	575	6503	K2MHJ1|K2MHJ1_TRYCR	149.07	8	5	1	51993	Chaperone DNAJ protein putative	Trypanosoma rangeli SC58
PS1 - CID	575	5535	K4E449|K4E449_TRYCR	149.07	9	5	1	44204	Chaperone DNAJ protein putative	Trypanosoma rangeli SC58
PS1 - CID	641	5642	E9ARK6|E9ARK6_LEIMU	102.48	8	3	1	52261	Citrate synthase	Leishmania panamensis
PS1 - CID	641	5681	E9ARK7|E9ARK7_LEIMU	105.21	8	3	1	50194	Citrate synthase	Leishmania donovani (strain BPK282A1)
PS1 - CID	174	225	W6KG91|W6KG91_9TRYP	255.98	32	19	15	51464	Citrate synthase	Leishmania donovani (strain BPK282A1)
PS1 - CID	803	6712	X2C3G1|X2C3G1_9TRYP	80.26	3	2	2	64718	Citrate synthase (Fragment)	Trypanosoma cruzi marinkellei
PS1 - CID	362	105	W6KRS3|W6KRS3_9TRYP	176.89	9	11	6	191998	Clathrin heavy chain	Trypanosoma cruzi marinkellei
PS1 - CID	386	1770	A4H6M2|A4H6M2_LEIBR	131.62	26	6	4	21299	Complete genome chromosome 11	Trypanosoma cruzi
PS1 - CID	48	59	A4H727|A4H727_LEIBR	320.30	51	39	2	49683	Complete genome chromosome 13	Trypanosoma cruzi (strain CL Brener)
PS1 - CID	621	5653	A4H745|A4H745_LEIBR	137.62	13	3	1	22094	Complete genome chromosome 13	Trypanosoma cruzi (strain CL Brener)
PS1 - CID	634	7137	A4H7H9|A4H7H9_LEIBR	117.69	16	4	1	22205	Complete genome chromosome 14	Leishmania panamensis
PS1 - CID	598	1448	A4H7X9|A4H7X9_LEIBR	132.96	16	5	1	50789	Complete genome chromosome 15	Trypanosoma brucei gambiense (strain MHOM/CI/86/DAL972)
PS1 - CID	735	1070	A4H8A6|A4H8A6_LEIBR	133.06	11	3	1	48999	Complete genome chromosome 15	Trypanosoma brucei gambiense (strain MHOM/CI/86/DAL972)
PS1 - CID	569	3358	A4H8H2|A4H8H2_LEIBR	138.01	26	5	1	18031	Complete genome chromosome 16	Trypanosoma brucei gambiense (strain MHOM/CI/86/DAL972)
PS1 - CID	630	4141	A4H9T4|A4H9T4_LEIBR	151.91	19	4	1	34883	Complete genome chromosome 19	Trypanosoma brucei gambiense (strain MHOM/CI/86/DAL972)
PS1 - CID	745	3943	A4H9X3|A4H9X3_LEIBR	95.04	6	2	2	42309	Complete genome chromosome 19	Leishmania donovani (strain BPK282A1)
PS1 - CID	471	2537	A4H9X7|A4H9X7_LEIBR	167.07	13	7	2	35567	Complete genome chromosome 19	Leishmania donovani (strain BPK282A1)
PS1 - CID	471	2539	A4H9X8|A4H9X8_LEIBR	167.07	13	7	2	35583	Complete genome chromosome 19	Leishmania donovani (strain BPK282A1)
PS1 - CID	866	5628	A4HC64|A4HC64_LEIBR	99.02	4	2	1	71408	Complete genome chromosome 22	Leishmania donovani (strain BPK282A1)
PS1 - CID	488	3096	A4HCL7|A4HCL7_LEIBR	164.98	27	7	1	25388	Complete genome chromosome 23	Trypanosoma cruzi marinkellei
PS1 - CID	654	5856	A4HDS2|A4HDS2_LEIBR	111.76	12	5	1	55215	Complete genome chromosome 24	Trypanosoma cruzi marinkellei
PS1 - CID	890	7356	A4HFR5|A4HFR5_LEIBR	74.65	9	2	1	34480	Complete genome chromosome 27	Trypanosoma cruzi
PS1 - CID	890	7355	A4HFR6|A4HFR6_LEIBR	74.65	9	2	1	34506	Complete genome chromosome 27	Trypanosoma brucei brucei (strain 927/4 GUTat10.1)
PS1 - CID	34	243	A4HGY1|A4HGY1_LEIBR	321.23	40	43	1	71276	Complete genome chromosome 28	Trypanosoma brucei brucei (strain 927/4 GUTat10.1)
PS1 - CID	858	3144	A4HJA5|A4HJA5_LEIBR	106.24	2	3	1	83646	Complete genome chromosome 31	Trypanosoma brucei brucei (strain 927/4 GUTat10.1)
PS1 - CID	532	6706	A4HMZ0|A4HMZ0_LEIBR	107.17	9	3	1	44613	Complete genome chromosome 35	Trypanosoma brucei brucei (strain 927/4 GUTat10.1)
PS1 - CID	452	3043	A4HN50|A4HN50_LEIBR	159.36	42	7	2	14971	Complete genome chromosome 35	Trypanosoma cruzi (strain CL Brener)
PS1 - CID	873	5097	A4HNH2|A4HNH2_LEIBR	84.87	20	2	2	9141	Complete genome chromosome 35	Trypanosoma cruzi (strain CL Brener)
PS1 - CID	75	73	A4HNM7|A4HNM7_LEIBR	343.53	45	41	1	94248	Complete genome chromosome 36	Trypanosoma cruzi
PS1 - CID	725	3873	A4HNV2|A4HNV2_LEIBR	104.50	7	3	2	17452	Complete genome chromosome 36	Trypanosoma cruzi
PS1 - CID	833	2339	A4HNW7|A4HNW7_LEIBR	126.00	25	4	2	14571	Complete genome chromosome 36	Leishmania panamensis
PS1 - CID	324	377	A4HNZ5|A4HNZ5_LEIBR	219.54	17	11	2	87286	Complete genome chromosome 36	Leishmania donovani (strain BPK282A1)
PS1 - CID	718	5725	A4HPQ1|A4HPQ1_LEIBR	132.68	6	3	1	70456	Complete genome chromosome 36	Phytomonas sp. isolate Hart1
PS1 - CID	621	5650	A4HPW8|A4HPW8_LEIBR	137.62	13	3	1	22094	Complete genome chromosome 36	Phytomonas sp. isolate Hart1
PS1 - CID	763	1609	A4H3Y8|A4H3Y8_LEIBR	96.71	15	3	1	24613	Complete genome chromosome 4	Phytomonas sp. isolate Hart1
PS1 - CID	763	1972	E9AK58|E9AK58_LEIMU	96.71	15	3	1	24557	Complete genome chromosome 4	Leishmania mexicana (strain MHOM/GT/2001/U1103)
PS1 - CID	569	3361	A4HB84|A4HB84_LEIBR	138.01	26	5	1	18059	Contig possible fusion of chromosomes 20 and 34	Leishmania donovani (strain BPK282A1)
PS1 - CID	485	5079	S9US91|S9US91_9TRYP	120.61	13	4	1	34140	Cystathione gamma lyase	Trypanosoma cruzi marinkellei
PS1 - CID	532	6705	A0A088S0Y7|A0A088S0Y7_9TRYP	107.17	9	3	1	44627	Cystathione gamma lyase putative	Leishmania major
PS1 - CID	485	5272	S9VAB7|S9VAB7_9TRYP	120.61	9	4	1	47607	Cystathionine gamma-synthase	Phytomonas sp. isolate Hart1
PS1 - CID	485	5271	U5KL58|U5KL58_9TRYP	120.61	9	4	1	47621	Cystathionine gamma-synthase	Phytomonas sp. isolate Hart1
PS1 - CID	425	4057	U5KN51|U5KN51_9TRYP	157.33	12	5	3	47516	Cystathionine gamma-synthase	Phytomonas sp. isolate Hart1
PS1 - CID	1363	7128	S9WMH9|S9WMH9_9TRYP	45.32	4	1	1	22075	Cytosolic tryparedoxin peroxidase trypanosomatid typical 2-Cys peroxiredoxin	Phytomonas sp. isolate Hart1
PS1 - CID	570	3747	E9B7N7|E9B7N7_LEIDB	119.75	8	5	1	61941	Delta-1-pyrroline-5-carboxylate dehydrogenase putative	Trypanosoma cruzi
PS1 - CID	686	7706	W6LBE1|W6LBE1_9TRYP	126.20	12	4	4	35786	Deoxyhypusine hydroxylase	Leishmania infantum
PS1 - CID	982	5670	Q8MQV1|Q8MQV1_LEICH	86.89	7	2	1	58657	Dhfr-ts	Trypanosoma cruzi (strain CL Brener)
PS1 - CID	982	5671	E9B8U9|E9B8U9_LEIDB	86.89	7	2	1	58704	Dihydrofolate reductase-thymidylate synthase	Leishmania infantum
PS1 - CID	982	5669	Q8MXB7|Q8MXB7_LEITR	86.89	7	2	1	58798	Dihydrofolate reductase-thymidylate synthase	Trypanosoma cruzi (strain CL Brener)
PS1 - CID	982	5667	Q8MXB8|Q8MXB8_LEITR	86.89	7	2	1	58761	Dihydrofolate reductase-thymidylate synthase	Phytomonas sp. isolate EM1
PS1 - CID	982	6282	D3JL82|D3JL82_TRYCR	86.89	8	2	1	53894	Dihydrofolate reductase-thymidylate synthase (Fragment)	Phytomonas sp. isolate EM1
PS1 - CID	982	6279	D3JL96|D3JL96_TRYCR	86.89	8	2	1	53701	Dihydrofolate reductase-thymidylate synthase (Fragment)	Phytomonas sp. isolate EM1
PS1 - CID	982	6278	D3JLA1|D3JLA1_TRYCR	86.89	8	2	1	53746	Dihydrofolate reductase-thymidylate synthase (Fragment)	Phytomonas sp. isolate Hart1
PS1 - CID	982	6191	D3JLA5|D3JLA5_TRYCR	86.89	10	2	1	41340	Dihydrofolate reductase-thymidylate synthase (Fragment)	Angomonas deanei
PS1 - CID	982	6281	D3JLA6|D3JLA6_TRYCR	86.89	8	2	1	53794	Dihydrofolate reductase-thymidylate synthase (Fragment)	Angomonas deanei
PS1 - CID	982	6263	D3JLA7|D3JLA7_TRYCR	86.89	8	2	1	52113	Dihydrofolate reductase-thymidylate synthase (Fragment)	Phytomonas sp. isolate EM1
PS1 - CID	982	6275	D3JLB1|D3JLB1_TRYCR	86.89	8	2	1	52853	Dihydrofolate reductase-thymidylate synthase (Fragment)	Phytomonas sp. isolate EM1
PS1 - CID	982	6280	D3JLB2|D3JLB2_TRYCR	86.89	8	2	1	53754	Dihydrofolate reductase-thymidylate synthase (Fragment)	Phytomonas sp. isolate EM1
PS1 - CID	982	6310	H9AZH4|H9AZH4_TRYCR	86.89	7	2	1	57377	Dihydrofolate reductase-thymidylate synthase (Fragment)	Phytomonas sp. isolate EM1
PS1 - CID	982	6291	I6LE99|I6LE99_TRYCR	86.89	8	2	1	55584	Dihydrofolate reductase-thymidylate synthase (Fragment)	Phytomonas sp. isolate Hart1
PS1 - CID	982	6300	I6LEA0|I6LEA0_TRYCR	86.89	8	2	1	55639	Dihydrofolate reductase-thymidylate synthase (Fragment)	Phytomonas sp. isolate Hart1
PS1 - CID	982	6302	I6LEA1|I6LEA1_TRYCR	86.89	8	2	1	55577	Dihydrofolate reductase-thymidylate synthase (Fragment)	Phytomonas sp. isolate Hart1
PS1 - CID	982	6301	I6LEA2|I6LEA2_TRYCR	86.89	8	2	1	55547	Dihydrofolate reductase-thymidylate synthase (Fragment)	Trypanosoma rangeli SC58
PS1 - CID	982	6298	I6LEA4|I6LEA4_TRYCR	86.89	8	2	1	55464	Dihydrofolate reductase-thymidylate synthase (Fragment)	Trypanosoma rangeli SC58
PS1 - CID	982	6297	I6LEA6|I6LEA6_TRYCR	86.89	8	2	1	55546	Dihydrofolate reductase-thymidylate synthase (Fragment)	Trypanosoma rangeli SC58
PS1 - CID	982	6299	I6LEA8|I6LEA8_TRYCR	86.89	8	2	1	55566	Dihydrofolate reductase-thymidylate synthase (Fragment)	Trypanosoma rangeli SC58
PS1 - CID	982	6296	Q963S7|Q963S7_9TRYP	86.89	8	2	1	55444	Dihydrofolate reductase-thymidylate synthetase (Fragment)	Leishmania panamensis
PS1 - CID	982	6295	Q963S8|Q963S8_TRYCR	86.89	8	2	1	55338	Dihydrofolate reductase-thymidylate synthetase (Fragment)	Leishmania panamensis
PS1 - CID	153	135	W6KE33|W6KE33_9TRYP	273.21	58	25	19	50915	Dihydrolipoyl dehydrogenase	Leishmania panamensis
PS1 - CID	66	7	C1K9V8|C1K9V8_LEITA	310.54	66	35	19	33796	Elongation factor 1 alpha (Fragment)	Leishmania infantum
PS1 - CID	303	794	D9YM18|D9YM18_BODSA	178.89	18	11	1	48813	Elongation factor 1-alpha	Leishmania infantum
PS1 - CID	1067	9785	E9B4Q3|E9B4Q3_LEIMU	90.24	5	1	1	26077	Elongation factor 1-beta	Leishmania infantum
PS1 - CID	75	72	Q2HZY7|Q2HZY7_LEIBR	343.53	45	41	1	94266	Elongation factor 2	Leishmania infantum
PS1 - CID	92	106	S9TRD4|S9TRD4_9TRYP	315.96	38	36	1	94185	Elongation factor 2	Leishmania mexicana (strain MHOM/GT/2001/U1103)
PS1 - CID	112	124	S9VJH6|S9VJH6_9TRYP	309.10	31	31	1	94441	Elongation factor 2	Leishmania mexicana (strain MHOM/GT/2001/U1103)
PS1 - CID	75	70	A0A088S1C4|A0A088S1C4_9TRYP	343.53	45	41	1	94218	Elongation factor 2 (Fragment)	Leishmania mexicana (strain MHOM/GT/2001/U1103)
PS1 - CID	988	10513	W6KPX3|W6KPX3_9TRYP	94.08	7	1	1	33107	Elongation of fatty acids protein	Leishmania major
PS1 - CID	149	847	A4H7T6|A4H7T6_LEIBR	257.22	25	21	2	46107	ENOL protein	Leishmania major
PS1 - CID	149	814	A0A088RL24|A0A088RL24_9TRYP	257.22	25	21	2	46150	Enolase	Leishmania major
PS1 - CID	198	1647	K4E1A8|K4E1A8_TRYCR	219.27	19	15	2	46474	Enolase	Trypanosoma cruzi Dm28c
PS1 - CID	190	767	Q3HL75|Q3HL75_LEIME	228.35	26	16	1	46019	Enolase	Leishmania panamensis
PS1 - CID	198	1646	V5BRU1|V5BRU1_TRYCR	219.27	19	15	2	46474	Enolase	Leishmania panamensis
PS1 - CID	198	1645	Q4DZ98|Q4DZ98_TRYCC	219.27	19	15	2	46444	Enolase putative	Leishmania panamensis
PS1 - CID	651	2639	A0A061J2D1|A0A061J2D1_TRYRA	151.31	12	6	1	45637	Eukaryotic initiation factor 4a	Leishmania panamensis
PS1 - CID	651	2595	V5BLL4|V5BLL4_TRYCR	151.31	12	6	1	45495	Eukaryotic initiation factor 4a	Leishmania infantum
PS1 - CID	651	2571	K2NIX0|K2NIX0_TRYCR	151.31	12	6	1	45602	Eukaryotic initiation factor 4a putative	Leishmania infantum
PS1 - CID	651	2597	K4E5R8|K4E5R8_TRYCR	151.31	12	6	1	45495	Eukaryotic initiation factor 4a putative	Leishmania infantum
PS1 - CID	651	2606	Q4E0F6|Q4E0F6_TRYCC	151.31	11	6	1	49802	Eukaryotic initiation factor 4a putative	Leishmania infantum
PS1 - CID	698	2929	W6KJ43|W6KJ43_9TRYP	141.54	13	4	4	46130	Eukaryotic translation initiation factor 3 subunit E	Leishmania mexicana (strain MHOM/GT/2001/U1103)
PS1 - CID	905	8076	V5BCF5|V5BCF5_TRYCR	70.65	3	3	1	79757	Fatty acyl CoA synthetase 2	Leishmania mexicana (strain MHOM/GT/2001/U1103)
PS1 - CID	905	6966	K2MQW7|K2MQW7_TRYCR	70.65	3	3	1	74085	Fatty acyl CoA synthetase 2 putative	Leishmania mexicana (strain MHOM/GT/2001/U1103)
PS1 - CID	905	6976	K4E4N2|K4E4N2_TRYCR	70.65	3	3	1	79831	Fatty acyl CoA synthetase 2 putative	Leishmania mexicana (strain MHOM/GT/2001/U1103)
PS1 - CID	905	7138	Q4CMD9|Q4CMD9_TRYCC	70.65	3	3	1	78368	Fatty acyl CoA synthetase 2 putative	Leishmania major
PS1 - CID	515	2795	A0A061JAS7|A0A061JAS7_TRYRA	139.59	12	4	1	41004	Fructose-bisphosphate aldolase	Leishmania major
PS1 - CID	733	3831	G0UWE7|G0UWE7_TRYCI	98.19	10	3	1	40833	Fructose-bisphosphate aldolase	Leishmania major
PS1 - CID	426	3171	Q9U5N6|Q9U5N6_LEIME	172.32	17	5	2	40837	Fructose-bisphosphate aldolase	Leishmania major
PS1 - CID	305	1518	S9TZD9|S9TZD9_9TRYP	193.98	21	10	1	41042	Fructose-bisphosphate aldolase	Trypanosoma cruzi Dm28c
PS1 - CID	305	1522	S9UD98|S9UD98_9TRYP	193.98	19	10	1	46465	Fructose-bisphosphate aldolase	Trypanosoma cruzi Dm28c
PS1 - CID	305	1521	S9UQN8|S9UQN8_9TRYP	193.98	19	10	1	46499	Fructose-bisphosphate aldolase	Trypanosoma cruzi Dm28c
PS1 - CID	305	1520	S9USC1|S9USC1_9TRYP	193.98	21	10	1	41026	Fructose-bisphosphate aldolase	Trypanosoma cruzi Dm28c
PS1 - CID	305	1523	S9WHA4|S9WHA4_9TRYP	193.98	18	10	1	49347	Fructose-bisphosphate aldolase	Trypanosoma cruzi (strain CL Brener)
PS1 - CID	142	694	W6KFW9|W6KFW9_9TRYP	249.60	7	21	13	338213	Fructose-bisphosphate aldolase	Trypanosoma cruzi (strain CL Brener)
PS1 - CID	137	199	W6KZL7|W6KZL7_9TRYP	268.69	43	21	14	41318	Fructose-bisphosphate aldolase	Trypanosoma cruzi (strain CL Brener)
PS1 - CID	464	7847	A0A061IWH6|A0A061IWH6_TRYRA	82.55	3	1	1	51680	Galactokinase	Trypanosoma brucei gambiense (strain MHOM/CI/86/DAL972)
PS1 - CID	464	7848	A0A061J4F4|A0A061J4F4_TRYRA	82.55	3	1	1	51571	Galactokinase-like protein	Trypanosoma brucei brucei (strain 927/4 GUTat10.1)
PS1 - CID	750	1504	W6KBZ2|W6KBZ2_9TRYP	125.88	18	5	5	44340	Genomic scaffold scaffold_1	Trypanosoma cruzi (strain CL Brener)
PS1 - CID	260	1001	W6KCC4|W6KCC4_9TRYP	193.94	61	10	10	14805	Genomic scaffold scaffold_1	Trypanosoma cruzi (strain CL Brener)
PS1 - CID	1266	7859	W6KCH1|W6KCH1_9TRYP	69.42	6	1	1	22857	Genomic scaffold scaffold_1	Trypanosoma cruzi (strain CL Brener)
PS1 - CID	566	932	W6KCJ3|W6KCJ3_9TRYP	171.41	11	5	2	56667	Genomic scaffold scaffold_1	Trypanosoma cruzi (strain CL Brener)
PS1 - CID	470	1865	W6KCM4|W6KCM4_9TRYP	182.79	36	9	3	18153	Genomic scaffold scaffold_1	Trypanosoma cruzi (strain CL Brener)
PS1 - CID	451	4481	W6KD24|W6KD24_9TRYP	149.86	34	7	6	29034	Genomic scaffold scaffold_1	Trypanosoma cruzi (strain CL Brener)
PS1 - CID	861	5761	W6KD48|W6KD48_9TRYP	135.56	6	3	3	83405	Genomic scaffold scaffold_1	Trypanosoma cruzi (strain CL Brener)
PS1 - CID	942	969	W6KD98|W6KD98_9TRYP	106.38	12	3	3	26037	Genomic scaffold scaffold_1	Trypanosoma cruzi (strain CL Brener)
PS1 - CID	850	8841	W6KDA2|W6KDA2_9TRYP	84.86	12	2	2	37046	Genomic scaffold scaffold_1	Leishmania panamensis
PS1 - CID	872	6068	W6KDX7|W6KDX7_9TRYP	88.28	8	3	3	67228	Genomic scaffold scaffold_1	Leishmania braziliensis
PS1 - CID	168	685	W6KE86|W6KE86_9TRYP	222.42	52	14	14	24686	Genomic scaffold scaffold_1	Trypanosoma brucei gambiense (strain MHOM/CI/86/DAL972)
PS1 - CID	841	2980	W6KEH7|W6KEH7_9TRYP	91.42	4	2	2	64696	Genomic scaffold scaffold_1	Leishmania mexicana (strain MHOM/GT/2001/U1103)
PS1 - CID	268	559	W6KEQ6|W6KEQ6_9TRYP	238.28	24	13	9	85929	Genomic scaffold scaffold_1	Leishmania mexicana (strain MHOM/GT/2001/U1103)
PS1 - CID	266	19	W6KEZ2|W6KEZ2_9TRYP	219.78	36	15	13	68694	Genomic scaffold scaffold_1	Leishmania mexicana (strain MHOM/GT/2001/U1103)
PS1 - CID	421	257	W6KEZ6|W6KEZ6_9TRYP	189.77	18	6	2	55973	Genomic scaffold scaffold_1	Trypanosoma brucei brucei (strain 927/4 GUTat10.1)
PS1 - CID	628	4652	W6KF08|W6KF08_9TRYP	130.55	15	5	5	50643	Genomic scaffold scaffold_1	Trypanosoma brucei gambiense (strain MHOM/CI/86/DAL972)
PS1 - CID	585	3450	W6KF17|W6KF17_9TRYP	140.80	11	6	6	86613	Genomic scaffold scaffold_1	Leishmania mexicana (strain MHOM/GT/2001/U1103)
PS1 - CID	117	229	W6KF27|W6KF27_9TRYP	267.32	52	23	3	41682	Genomic scaffold scaffold_1	Leishmania mexicana (strain MHOM/GT/2001/U1103)
PS1 - CID	292	1864	W6KF38|W6KF38_9TRYP	205.34	21	11	8	83191	Genomic scaffold scaffold_1	Leishmania mexicana (strain MHOM/GT/2001/U1103)
PS1 - CID	543	2460	W6KF43|W6KF43_9TRYP	141.96	17	7	7	67492	Genomic scaffold scaffold_1	Leishmania mexicana (strain MHOM/GT/2001/U1103)
PS1 - CID	554	857	W6KFB5|W6KFB5_9TRYP	178.35	28	7	7	49425	Genomic scaffold scaffold_1	Trypanosoma congolense (strain IL3000)
PS1 - CID	392	1749	W6KFC0|W6KFC0_9TRYP	145.34	6	5	5	98941	Genomic scaffold scaffold_1	Trypanosoma congolense (strain IL3000)
PS1 - CID	761	4490	W6KFE5|W6KFE5_9TRYP	127.38	11	3	3	49976	Genomic scaffold scaffold_1	Trypanosoma brucei brucei (strain 927/4 GUTat10.1)
PS1 - CID	6	28	W6KFN3|W6KFN3_9TRYP	420.64	79	89	17	94223	Genomic scaffold scaffold_1	Strigomonas culicis
PS1 - CID	636	6970	W6KFS1|W6KFS1_9TRYP	128.44	12	3	2	16688	Genomic scaffold scaffold_1	Leishmania panamensis
PS1 - CID	208	3338	W6KFY5|W6KFY5_9TRYP	233.06	38	11	5	22407	Genomic scaffold scaffold_1	Leishmania panamensis
PS1 - CID	756	3384	W6KFZ9|W6KFZ9_9TRYP	105.86	35	4	4	16720	Genomic scaffold scaffold_1	Leishmania braziliensis
PS1 - CID	664	7021	W6KG37|W6KG37_9TRYP	94.42	15	3	3	33607	Genomic scaffold scaffold_1	Leishmania braziliensis
PS1 - CID	8	45	W6KG38|W6KG38_9TRYP	397.54	73	73	38	59958	Genomic scaffold scaffold_1	Phytomonas sp. isolate Hart1
PS1 - CID	691	3655	W6KG56|W6KG56_9TRYP	113.88	24	4	4	28675	Genomic scaffold scaffold_1	Phytomonas sp. isolate Hart1
PS1 - CID	286	893	W6KG93|W6KG93_9TRYP	139.96	33	9	9	22201	Genomic scaffold scaffold_1	Phytomonas sp. isolate Hart1
PS1 - CID	869	314	W6KQB4|W6KQB4_9TRYP	106.76	5	3	3	99173	Genomic scaffold scaffold_1	Leishmania panamensis
PS1 - CID	332	881	W6KQJ5|W6KQJ5_9TRYP	226.32	57	9	4	20157	Genomic scaffold scaffold_1	Leishmania panamensis
PS1 - CID	1015	6614	W6KQL7|W6KQL7_9TRYP	48.94	6	1	1	16739	Genomic scaffold scaffold_1	Leishmania panamensis
PS1 - CID	379	1199	W6KQX1|W6KQX1_9TRYP	165.78	23	8	6	49148	Genomic scaffold scaffold_1	Leishmania panamensis
PS1 - CID	371	1182	W6KR57|W6KR57_9TRYP	154.98	49	7	7	22028	Genomic scaffold scaffold_1	Leishmania braziliensis
PS1 - CID	186	104	W6KRQ6|W6KRQ6_9TRYP	258.74	36	21	7	86904	Genomic scaffold scaffold_1	Leishmania braziliensis
PS1 - CID	384	2850	W6KUL6|W6KUL6_9TRYP	194.65	23	7	4	48794	Genomic scaffold scaffold_1	Leishmania braziliensis
PS1 - CID	4	64	W6KV96|W6KV96_9TRYP	388.39	53	79	33	81663	Genomic scaffold scaffold_1	Leishmania braziliensis
PS1 - CID	1008	691	W6KVH5|W6KVH5_9TRYP	83.30	3	2	2	92595	Genomic scaffold scaffold_1	Trypanosoma brucei gambiense (strain MHOM/CI/86/DAL972)
PS1 - CID	500	2765	W6KVU3|W6KVU3_9TRYP	136.84	10	6	4	62938	Genomic scaffold scaffold_1	Trypanosoma congolense (strain IL3000)
PS1 - CID	774	3505	W6KVW1|W6KVW1_9TRYP	150.43	36	4	4	13208	Genomic scaffold scaffold_1	Trypanosoma congolense (strain IL3000)
PS1 - CID	591	3563	W6KWI4|W6KWI4_9TRYP	135.27	4	4	1	76238	Genomic scaffold scaffold_1	Trypanosoma congolense (strain IL3000)
PS1 - CID	342	1031	W6KX12|W6KX12_9TRYP	186.93	40	8	8	19117	Genomic scaffold scaffold_1	Trypanosoma cruzi marinkellei
PS1 - CID	867	3707	W6KXY8|W6KXY8_9TRYP	80.17	3	2	1	72575	Genomic scaffold scaffold_1	Trypanosoma cruzi marinkellei
PS1 - CID	518	2883	W6KYB2|W6KYB2_9TRYP	140.59	32	4	2	17619	Genomic scaffold scaffold_1	Trypanosoma cruzi
PS1 - CID	846	7680	W6KYV9|W6KYV9_9TRYP	107.43	13	2	1	33567	Genomic scaffold scaffold_1	Trypanosoma cruzi (strain CL Brener)
PS1 - CID	1369	8948	W6KZ12|W6KZ12_9TRYP	36.54	5	1	1	16510	Genomic scaffold scaffold_1	Trypanosoma cruzi (strain CL Brener)
PS1 - CID	886	4630	W6KZR8|W6KZR8_9TRYP	99.67	9	3	3	41448	Genomic scaffold scaffold_1	Trypanosoma cruzi (strain CL Brener)
PS1 - CID	205	388	W6KZZ3|W6KZZ3_9TRYP	230.94	29	14	2	47793	Genomic scaffold scaffold_1	Trypanosoma brucei brucei (strain 927/4 GUTat10.1)
PS1 - CID	770	3658	W6L8Z2|W6L8Z2_9TRYP	118.98	27	5	2	23978	Genomic scaffold scaffold_1	Strigomonas culicis
PS1 - CID	855	9910	W6L935|W6L935_9TRYP	119.92	18	3	3	18198	Genomic scaffold scaffold_1	Strigomonas culicis
PS1 - CID	436	6254	W6L9E0|W6L9E0_9TRYP	162.52	14	5	4	20547	Genomic scaffold scaffold_1	Strigomonas culicis
PS1 - CID	316	281	W6LA30|W6LA30_9TRYP	235.31	29	12	3	50436	Genomic scaffold scaffold_1	Strigomonas culicis
PS1 - CID	450	766	W6LA91|W6LA91_9TRYP	169.25	20	8	2	53424	Genomic scaffold scaffold_1	Trypanosoma cruzi Dm28c
PS1 - CID	653	3684	W6LAN3|W6LAN3_9TRYP	126.32	4	6	1	125691	Genomic scaffold scaffold_1	Phytomonas sp. isolate Hart1
PS1 - CID	800	2072	W6LE42|W6LE42_9TRYP	104.70	21	3	1	18273	Genomic scaffold scaffold_1	Phytomonas sp. isolate Hart1
PS1 - CID	1198	1656	W6KKF3|W6KKF3_9TRYP	82.35	4	1	1	40935	Genomic scaffold scaffold_10	Phytomonas sp. isolate Hart1
PS1 - CID	797	2019	W6KKS8|W6KKS8_9TRYP	81.15	6	3	3	73096	Genomic scaffold scaffold_10	Phytomonas sp. isolate Hart1
PS1 - CID	355	1591	W6KM98|W6KM98_9TRYP	201.61	32	9	5	31430	Genomic scaffold scaffold_10	Trypanosoma rangeli SC58
PS1 - CID	806	2657	W6KME3|W6KME3_9TRYP	129.84	11	4	4	56443	Genomic scaffold scaffold_10	Trypanosoma rangeli SC58
PS1 - CID	1079	10009	W6KMQ1|W6KMQ1_9TRYP	75.04	6	1	1	25470	Genomic scaffold scaffold_10	Trypanosoma cruzi (strain CL Brener)
PS1 - CID	863	5605	W6KNT0|W6KNT0_9TRYP	98.63	3	2	2	96813	Genomic scaffold scaffold_10	Trypanosoma cruzi (strain CL Brener)
PS1 - CID	167	448	W6KNU4|W6KNU4_9TRYP	263.46	57	18	18	28416	Genomic scaffold scaffold_10	Trypanosoma cruzi (strain CL Brener)
PS1 - CID	563	1545	W6KP35|W6KP35_9TRYP	188.55	51	7	1	20786	Genomic scaffold scaffold_10	Trypanosoma cruzi (strain CL Brener)
PS1 - CID	979	4562	W6KPC7|W6KPC7_9TRYP	74.89	3	2	2	102160	Genomic scaffold scaffold_10	Trypanosoma vivax (strain Y486)
PS1 - CID	511	1318	W6KZF4|W6KZF4_9TRYP	193.70	58	8	2	20262	Genomic scaffold scaffold_10	Trypanosoma cruzi marinkellei
PS1 - CID	807	2256	W6KZM9|W6KZM9_9TRYP	114.28	7	3	3	50541	Genomic scaffold scaffold_10	Trypanosoma cruzi marinkellei
PS1 - CID	245	152	W6KZP6|W6KZP6_9TRYP	221.48	37	14	14	58777	Genomic scaffold scaffold_10	Trypanosoma cruzi
PS1 - CID	808	4328	W6L028|W6L028_9TRYP	136.23	4	3	2	120093	Genomic scaffold scaffold_10	Trypanosoma cruzi (strain CL Brener)
PS1 - CID	459	2017	W6LAV2|W6LAV2_9TRYP	185.76	49	9	9	17809	Genomic scaffold scaffold_10	Trypanosoma cruzi (strain CL Brener)
PS1 - CID	459	2018	W6LBV5|W6LBV5_9TRYP	185.76	49	9	9	17823	Genomic scaffold scaffold_10	Trypanosoma cruzi (strain CL Brener)
PS1 - CID	219	1630	W6LC70|W6LC70_9TRYP	218.62	23	10	2	31893	Genomic scaffold scaffold_10	Trypanosoma cruzi (strain CL Brener)
PS1 - CID	790	6882	W6LCB9|W6LCB9_9TRYP	106.54	4	3	3	66716	Genomic scaffold scaffold_10	Trypanosoma cruzi PE
PS1 - CID	1031	11401	W6LGR6|W6LGR6_9TRYP	58.17	3	1	1	47955	Genomic scaffold scaffold_10	Trypanosoma cruzi PE
PS1 - CID	760	1260	W6LGS1|W6LGS1_9TRYP	130.77	21	4	1	24971	Genomic scaffold scaffold_10	Trypanosoma vivax (strain Y486)
PS1 - CID	865	9649	W6LGT1|W6LGT1_9TRYP	119.30	6	2	1	67008	Genomic scaffold scaffold_10	Trypanosoma vivax (strain Y486)
PS1 - CID	439	332	W6KL32|W6KL32_9TRYP	167.33	31	10	10	49391	Genomic scaffold scaffold_11	Trypanosoma cruzi marinkellei
PS1 - CID	495	2706	W6KL56|W6KL56_9TRYP	145.74	25	6	6	33536	Genomic scaffold scaffold_11	Trypanosoma cruzi marinkellei
PS1 - CID	539	1280	W6KL87|W6KL87_9TRYP	170.00	9	6	4	86279	Genomic scaffold scaffold_11	Trypanosoma cruzi marinkellei
PS1 - CID	394	2119	W6KLX6|W6KLX6_9TRYP	171.36	40	7	7	15439	Genomic scaffold scaffold_11	Trypanosoma cruzi
PS1 - CID	710	203	W6KMS9|W6KMS9_9TRYP	122.25	5	4	4	93430	Genomic scaffold scaffold_11	Trypanosoma cruzi
PS1 - CID	633	7253	W6KMX6|W6KMX6_9TRYP	149.18	18	4	4	18076	Genomic scaffold scaffold_11	Trypanosoma cruzi (strain CL Brener)
PS1 - CID	894	10613	W6KPF7|W6KPF7_9TRYP	73.83	5	1	1	33955	Genomic scaffold scaffold_11	Trypanosoma cruzi (strain CL Brener)
PS1 - CID	298	1186	W6KPV1|W6KPV1_9TRYP	159.33	43	9	9	19973	Genomic scaffold scaffold_11	Trypanosoma cruzi (strain CL Brener)
PS1 - CID	467	2493	W6KPX6|W6KPX6_9TRYP	180.30	33	6	6	26984	Genomic scaffold scaffold_11	Trypanosoma cruzi (strain CL Brener)
PS1 - CID	1194	7849	W6KQ08|W6KQ08_9TRYP	57.97	7	1	1	29457	Genomic scaffold scaffold_11	Trypanosoma cruzi (strain CL Brener)
PS1 - CID	1024	6500	W6KQ16|W6KQ16_9TRYP	69.87	22	2	2	11774	Genomic scaffold scaffold_11	Trypanosoma cruzi (strain CL Brener)
PS1 - CID	1273	10890	W6L050|W6L050_9TRYP	85.47	11	1	1	14142	Genomic scaffold scaffold_11	Trypanosoma cruzi PE
PS1 - CID	941	7678	W6LBI3|W6LBI3_9TRYP	85.57	9	2	1	35001	Genomic scaffold scaffold_11	Strigomonas culicis
PS1 - CID	227	939	W6LD08|W6LD08_9TRYP	207.75	25	13	13	29261	Genomic scaffold scaffold_11	Strigomonas culicis
PS1 - CID	288	1606	W6LGU4|W6LGU4_9TRYP	215.84	33	11	10	34766	Genomic scaffold scaffold_11	Strigomonas culicis
PS1 - CID	291	191	W6LGU6|W6LGU6_9TRYP	222.51	37	15	1	57939	Genomic scaffold scaffold_11	Leishmania panamensis
PS1 - CID	635	7934	W6L8N6|W6L8N6_9TRYP	140.85	59	4	4	4354	Genomic scaffold scaffold_112 (Fragment)	Trypanosoma brucei gambiense (strain MHOM/CI/86/DAL972)
PS1 - CID	1357	10730	W6KND8|W6KND8_9TRYP	69.20	16	1	1	9510	Genomic scaffold scaffold_12	Leishmania donovani (strain BPK282A1)
PS1 - CID	699	4757	W6KQ71|W6KQ71_9TRYP	107.19	38	4	4	14096	Genomic scaffold scaffold_12	Trypanosoma brucei brucei (strain 927/4 GUTat10.1)
PS1 - CID	994	9444	W6KQC4|W6KQC4_9TRYP	115.13	8	2	2	45521	Genomic scaffold scaffold_12	Trypanosoma cruzi (strain CL Brener)
PS1 - CID	1005	4262	W6KQD5|W6KQD5_9TRYP	105.83	10	2	2	36370	Genomic scaffold scaffold_12	Leishmania panamensis
PS1 - CID	1051	7236	W6L0I6|W6L0I6_9TRYP	117.27	17	2	1	22079	Genomic scaffold scaffold_12	Trypanosoma brucei gambiense (strain MHOM/CI/86/DAL972)
PS1 - CID	341	2002	W6L0M3|W6L0M3_9TRYP	160.52	46	10	7	20713	Genomic scaffold scaffold_12	Trypanosoma brucei gambiense (strain MHOM/CI/86/DAL972)
PS1 - CID	676	1638	W6LC83|W6LC83_9TRYP	136.43	28	6	5	24449	Genomic scaffold scaffold_12	Trypanosoma brucei brucei (strain 927/4 GUTat10.1)
PS1 - CID	322	1080	W6LD84|W6LD84_9TRYP	173.20	43	10	9	23987	Genomic scaffold scaffold_12	Trypanosoma brucei brucei (strain 927/4 GUTat10.1)
PS1 - CID	729	2858	W6LD89|W6LD89_9TRYP	159.27	9	5	2	78761	Genomic scaffold scaffold_12	Trypanosoma brucei gambiense (strain MHOM/CI/86/DAL972)
PS1 - CID	810	5822	W6LDK4|W6LDK4_9TRYP	147.92	7	4	3	71308	Genomic scaffold scaffold_12	Trypanosoma brucei gambiense (strain MHOM/CI/86/DAL972)
PS1 - CID	65	1211	W6LDL8|W6LDL8_9TRYP	293.25	27	32	10	41698	Genomic scaffold scaffold_12	Trypanosoma brucei gambiense (strain MHOM/CI/86/DAL972)
PS1 - CID	920	11240	W6KQ06|W6KQ06_9TRYP	87.36	21	3	3	24591	Genomic scaffold scaffold_12 (Fragment)	Trypanosoma brucei brucei (strain 927/4 GUTat10.1)
PS1 - CID	1084	11444	W6KLX8|W6KLX8_9TRYP	44.21	9	1	1	12670	Genomic scaffold scaffold_13	Trypanosoma brucei brucei (strain 927/4 GUTat10.1)
PS1 - CID	457	1567	W6KM18|W6KM18_9TRYP	195.56	29	8	7	38139	Genomic scaffold scaffold_13	Trypanosoma brucei brucei (strain 927/4 GUTat10.1)
PS1 - CID	503	2410	W6KMD4|W6KMD4_9TRYP	171.25	37	7	7	32167	Genomic scaffold scaffold_13	Trypanosoma cruzi marinkellei
PS1 - CID	250	2859	W6KQG4|W6KQG4_9TRYP	192.13	22	16	16	52880	Genomic scaffold scaffold_13	Trypanosoma cruzi
PS1 - CID	329	1028	W6KQJ8|W6KQJ8_9TRYP	206.88	18	12	8	69452	Genomic scaffold scaffold_13	Trypanosoma cruzi
PS1 - CID	889	3130	W6KQM3|W6KQM3_9TRYP	132.11	4	2	2	89787	Genomic scaffold scaffold_13	Trypanosoma cruzi PE
PS1 - CID	375	665	W6KQX4|W6KQX4_9TRYP	197.29	12	11	11	124118	Genomic scaffold scaffold_13	Trypanosoma cruzi PE
PS1 - CID	220	84	W6L0X4|W6L0X4_9TRYP	265.62	37	16	5	58509	Genomic scaffold scaffold_13	Leishmania chagasi
PS1 - CID	888	7132	W6L0Z1|W6L0Z1_9TRYP	77.69	9	2	2	29577	Genomic scaffold scaffold_13	Trypanosoma cruzi (strain CL Brener)
PS1 - CID	196	309	W6LCH5|W6LCH5_9TRYP	247.56	22	16	1	84178	Genomic scaffold scaffold_13	Trypanosoma cruzi (strain CL Brener)
PS1 - CID	529	1800	W6LDP5|W6LDP5_9TRYP	168.41	25	5	1	30961	Genomic scaffold scaffold_13	Trypanosoma cruzi (strain CL Brener)
PS1 - CID	943	9370	W6LDU0|W6LDU0_9TRYP	101.95	7	2	1	36374	Genomic scaffold scaffold_13	Trypanosoma cruzi Dm28c
PS1 - CID	469	3077	W6LDZ2|W6LDZ2_9TRYP	167.64	17	7	1	35992	Genomic scaffold scaffold_13	Trypanosoma cruzi Dm28c
PS1 - CID	3	2	W6LH32|W6LH32_9TRYP	395.75	93	83	3	49772	Genomic scaffold scaffold_13	Leishmania infantum
PS1 - CID	1028	7158	W6L1A1|W6L1A1_9TRYP	70.86	7	1	1	20218	Genomic scaffold scaffold_13 (Fragment)	Leishmania donovani PE
PS1 - CID	466	807	W6KMF8|W6KMF8_9TRYP	161.44	43	6	3	24924	Genomic scaffold scaffold_14	Trypanosoma rangeli SC58
PS1 - CID	381	2199	W6KMH6|W6KMH6_9TRYP	222.12	25	10	10	53846	Genomic scaffold scaffold_14	Leishmania panamensis
PS1 - CID	967	3622	W6KQQ6|W6KQQ6_9TRYP	93.41	6	2	2	43079	Genomic scaffold scaffold_14	Leishmania panamensis
PS1 - CID	1272	3956	W6KQS9|W6KQS9_9TRYP	62.22	3	1	1	53620	Genomic scaffold scaffold_14	Leishmania panamensis
PS1 - CID	472	2700	W6L1I1|W6L1I1_9TRYP	159.30	34	8	8	12779	Genomic scaffold scaffold_14	Leishmania panamensis
PS1 - CID	743	4662	W6L1J4|W6L1J4_9TRYP	115.01	18	5	5	47878	Genomic scaffold scaffold_14	Trypanosoma brucei gambiense (strain MHOM/CI/86/DAL972)
PS1 - CID	380	1923	W6L1K7|W6L1K7_9TRYP	201.42	27	9	9	45845	Genomic scaffold scaffold_14	Trypanosoma brucei gambiense (strain MHOM/CI/86/DAL972)
PS1 - CID	114	1183	W6L9M1|W6L9M1_9TRYP	267.10	61	20	12	14566	Genomic scaffold scaffold_14	Trypanosoma brucei gambiense (strain MHOM/CI/86/DAL972)
PS1 - CID	1001	1696	W6KMY0|W6KMY0_9TRYP	85.68	12	2	2	25312	Genomic scaffold scaffold_15	Leishmania donovani (strain BPK282A1)
PS1 - CID	625	3393	W6KMZ8|W6KMZ8_9TRYP	151.89	56	5	5	13722	Genomic scaffold scaffold_15	Trypanosoma cruzi marinkellei
PS1 - CID	23	56	W6KPL1|W6KPL1_9TRYP	349.12	62	62	37	101243	Genomic scaffold scaffold_15	Trypanosoma brucei brucei (strain 927/4 GUTat10.1)
PS1 - CID	1039	9619	W6KPN4|W6KPN4_9TRYP	49.72	4	1	1	35461	Genomic scaffold scaffold_15	Trypanosoma brucei brucei (strain 927/4 GUTat10.1)
PS1 - CID	348	1143	W6KR26|W6KR26_9TRYP	215.93	46	11	11	35913	Genomic scaffold scaffold_15	Trypanosoma brucei gambiense (strain MHOM/CI/86/DAL972)
PS1 - CID	1129	8119	W6L1R8|W6L1R8_9TRYP	40.45	3	1	1	36440	Genomic scaffold scaffold_15	Trypanosoma brucei gambiense (strain MHOM/CI/86/DAL972)
PS1 - CID	821	3386	W6L1W2|W6L1W2_9TRYP	135.08	12	4	2	37104	Genomic scaffold scaffold_15	Trypanosoma brucei gambiense (strain MHOM/CI/86/DAL972)
PS1 - CID	676	1316	W6L1X9|W6L1X9_9TRYP	138.89	28	6	5	24466	Genomic scaffold scaffold_15	Leishmania donovani (strain BPK282A1)
PS1 - CID	297	1153	W6L1Y8|W6L1Y8_9TRYP	196.29	62	11	6	23350	Genomic scaffold scaffold_15	Leishmania donovani (strain BPK282A1)
PS1 - CID	655	6377	W6LB75|W6LB75_9TRYP	156.66	18	4	2	33661	Genomic scaffold scaffold_15	Leishmania donovani (strain BPK282A1)
PS1 - CID	730	3330	W6LB96|W6LB96_9TRYP	156.41	32	5	1	19643	Genomic scaffold scaffold_15	Trypanosoma cruzi marinkellei
PS1 - CID	286	1016	W6LE07|W6LE07_9TRYP	138.84	33	9	9	22131	Genomic scaffold scaffold_15	Trypanosoma brucei brucei (strain 927/4 GUTat10.1)
PS1 - CID	241	1123	W6LH66|W6LH66_9TRYP	212.02	41	13	13	30002	Genomic scaffold scaffold_15	Trypanosoma brucei brucei (strain 927/4 GUTat10.1)
PS1 - CID	819	9985	W6LH78|W6LH78_9TRYP	57.45	11	2	2	18647	Genomic scaffold scaffold_15	Trypanosoma brucei brucei (strain 927/4 GUTat10.1)
PS1 - CID	645	4903	W6KN64|W6KN64_9TRYP	112.17	13	5	5	42960	Genomic scaffold scaffold_16	Leishmania panamensis
PS1 - CID	161	570	W6KPV0|W6KPV0_9TRYP	253.58	49	20	16	44395	Genomic scaffold scaffold_16	Trypanosoma rangeli SC58
PS1 - CID	1010	2793	W6KPX0|W6KPX0_9TRYP	83.75	10	2	2	28010	Genomic scaffold scaffold_16	Trypanosoma rangeli SC58
PS1 - CID	274	642	W6KRA8|W6KRA8_9TRYP	225.30	50	14	4	31863	Genomic scaffold scaffold_16	Leishmania panamensis
PS1 - CID	20	12	W6KRU8|W6KRU8_9TRYP	340.35	69	53	16	58390	Genomic scaffold scaffold_16	Leishmania panamensis
PS1 - CID	1053	2944	W6KRV3|W6KRV3_9TRYP	87.45	5	2	2	51790	Genomic scaffold scaffold_16	Leishmania chagasi
PS1 - CID	353	1475	W6L286|W6L286_9TRYP	197.59	17	11	9	74064	Genomic scaffold scaffold_16	Leishmania major
PS1 - CID	787	1262	W6KNE9|W6KNE9_9TRYP	126.58	13	4	3	48330	Genomic scaffold scaffold_17	Trypanosoma brucei gambiense (strain MHOM/CI/86/DAL972)
PS1 - CID	1007	7474	W6KQ74|W6KQ74_9TRYP	82.78	19	2	2	12676	Genomic scaffold scaffold_17	Trypanosoma brucei brucei (strain 927/4 GUTat10.1)
PS1 - CID	549	6139	W6KRT6|W6KRT6_9TRYP	141.16	23	7	7	40620	Genomic scaffold scaffold_17	Trypanosoma cruzi (strain CL Brener)
PS1 - CID	230	840	W6KS23|W6KS23_9TRYP	210.55	40	13	10	41793	Genomic scaffold scaffold_17	Leishmania panamensis
PS1 - CID	403	1674	W6KSC2|W6KSC2_9TRYP	186.08	32	8	7	36782	Genomic scaffold scaffold_17	Leishmania infantum
PS1 - CID	249	772	W6L2F5|W6L2F5_9TRYP	216.70	56	17	10	25656	Genomic scaffold scaffold_17	Leishmania mexicana (strain MHOM/GT/2001/U1103)
PS1 - CID	432	2461	W6L2J8|W6L2J8_9TRYP	147.03	27	7	7	45574	Genomic scaffold scaffold_17	Leishmania donovani (strain BPK282A1)
PS1 - CID	306	549	W6L2K9|W6L2K9_9TRYP	232.48	35	14	10	47590	Genomic scaffold scaffold_17	Leishmania panamensis
PS1 - CID	786	6084	W6L2N3|W6L2N3_9TRYP	113.06	7	3	3	79220	Genomic scaffold scaffold_17	Leishmania panamensis
PS1 - CID	927	8166	W6LD38|W6LD38_9TRYP	80.77	5	1	1	25147	Genomic scaffold scaffold_17	Leishmania panamensis
PS1 - CID	794	6328	W6LED5|W6LED5_9TRYP	97.90	2	3	1	154483	Genomic scaffold scaffold_17	Leishmania panamensis
PS1 - CID	321	1087	W6KNY5|W6KNY5_9TRYP	179.66	36	7	4	22137	Genomic scaffold scaffold_18	Leishmania panamensis
PS1 - CID	1004	6403	W6KS33|W6KS33_9TRYP	51.72	1	2	1	236040	Genomic scaffold scaffold_18	Leishmania panamensis
PS1 - CID	400	1909	W6KSK7|W6KSK7_9TRYP	185.09	43	7	1	15202	Genomic scaffold scaffold_18	Leishmania panamensis
PS1 - CID	903	895	W6L2Y7|W6L2Y7_9TRYP	126.92	12	3	1	44948	Genomic scaffold scaffold_18	Leishmania panamensis
PS1 - CID	367	1477	W6KP28|W6KP28_9TRYP	205.48	82	12	11	10492	Genomic scaffold scaffold_19	Leishmania panamensis
PS1 - CID	1055	11121	W6KQS7|W6KQS7_9TRYP	83.88	10	2	2	25053	Genomic scaffold scaffold_19	Leishmania panamensis
PS1 - CID	307	953	W6KQT3|W6KQT3_9TRYP	205.31	30	15	15	54232	Genomic scaffold scaffold_19	Leishmania panamensis
PS1 - CID	926	1468	W6KS98|W6KS98_9TRYP	81.87	2	2	1	111647	Genomic scaffold scaffold_19	Leishmania panamensis
PS1 - CID	815	10747	W6KSP3|W6KSP3_9TRYP	128.78	12	3	3	35260	Genomic scaffold scaffold_19	Strigomonas culicis
PS1 - CID	755	2525	W6L322|W6L322_9TRYP	139.11	12	4	4	57949	Genomic scaffold scaffold_19	Strigomonas culicis
PS1 - CID	431	3325	W6L355|W6L355_9TRYP	176.42	20	6	5	38310	Genomic scaffold scaffold_19	Phytomonas sp. isolate EM1
PS1 - CID	916	8923	W6LEU3|W6LEU3_9TRYP	84.87	5	2	1	68264	Genomic scaffold scaffold_19	Phytomonas sp. isolate EM1
PS1 - CID	141	237	W6LHC3|W6LHC3_9TRYP	267.73	26	25	5	91119	Genomic scaffold scaffold_19	Phytomonas sp. isolate EM1
PS1 - CID	389	718	W6KDU6|W6KDU6_9TRYP	221.88	27	9	9	42205	Genomic scaffold scaffold_2	Phytomonas sp. isolate EM1
PS1 - CID	130	247	W6KDV9|W6KDV9_9TRYP	265.32	50	29	21	62917	Genomic scaffold scaffold_2	Phytomonas sp. isolate EM1
PS1 - CID	577	7611	W6KDX4|W6KDX4_9TRYP	139.99	60	4	4	14626	Genomic scaffold scaffold_2	Phytomonas sp. isolate EM1
PS1 - CID	512	204	W6KE49|W6KE49_9TRYP	207.05	14	7	7	105139	Genomic scaffold scaffold_2	Trypanosoma congolense (strain IL3000)
PS1 - CID	798	4080	W6KE57|W6KE57_9TRYP	141.28	13	3	3	32769	Genomic scaffold scaffold_2	Trypanosoma congolense (strain IL3000)
PS1 - CID	179	667	W6KEB2|W6KEB2_9TRYP	227.37	64	16	4	28998	Genomic scaffold scaffold_2	Trypanosoma congolense (strain IL3000)
PS1 - CID	242	635	W6KEH6|W6KEH6_9TRYP	218.78	39	12	11	25668	Genomic scaffold scaffold_2	Phytomonas sp. isolate EM1
PS1 - CID	423	3661	W6KEJ8|W6KEJ8_9TRYP	165.26	40	7	7	16857	Genomic scaffold scaffold_2	Phytomonas sp. isolate EM1
PS1 - CID	624	2769	W6KF58|W6KF58_9TRYP	174.77	34	6	6	22263	Genomic scaffold scaffold_2	Phytomonas sp. isolate EM1
PS1 - CID	1078	4247	W6KF92|W6KF92_9TRYP	76.01	6	1	1	28953	Genomic scaffold scaffold_2	Phytomonas sp. isolate EM1
PS1 - CID	619	2598	W6KFB2|W6KFB2_9TRYP	112.46	11	4	3	42896	Genomic scaffold scaffold_2	Phytomonas sp. isolate EM1
PS1 - CID	420	1966	W6KFX5|W6KFX5_9TRYP	188.66	27	9	6	53078	Genomic scaffold scaffold_2	Phytomonas sp. isolate EM1
PS1 - CID	290	3369	W6KFZ4|W6KFZ4_9TRYP	208.85	21	10	9	55125	Genomic scaffold scaffold_2	Phytomonas sp. isolate EM1
PS1 - CID	493	2404	W6KG23|W6KG23_9TRYP	177.89	20	8	6	65437	Genomic scaffold scaffold_2	Phytomonas sp. isolate EM1
PS1 - CID	632	2380	W6KG31|W6KG31_9TRYP	145.94	22	3	3	34800	Genomic scaffold scaffold_2	Leishmania donovani (strain BPK282A1)
PS1 - CID	1204	10584	W6KGR2|W6KGR2_9TRYP	70.71	2	1	1	54300	Genomic scaffold scaffold_2	Trypanosoma rangeli SC58
PS1 - CID	369	65	W6KGV4|W6KGV4_9TRYP	253.13	29	13	9	59199	Genomic scaffold scaffold_2	Leishmania panamensis
PS1 - CID	373	3085	W6KH92|W6KH92_9TRYP	180.67	40	9	9	25255	Genomic scaffold scaffold_2	Leishmania panamensis
PS1 - CID	1080	10731	W6KHC1|W6KHC1_9TRYP	66.99	9	1	1	14803	Genomic scaffold scaffold_2	Trypanosoma brucei gambiense (strain MHOM/CI/86/DAL972)
PS1 - CID	644	2323	W6KHC3|W6KHC3_9TRYP	150.45	7	5	5	96174	Genomic scaffold scaffold_2	Trypanosoma brucei gambiense (strain MHOM/CI/86/DAL972)
PS1 - CID	727	851	W6KHD6|W6KHD6_9TRYP	111.69	12	5	2	47241	Genomic scaffold scaffold_2	Trypanosoma brucei brucei (strain 927/4 GUTat10.1)
PS1 - CID	181	712	W6KHE2|W6KHE2_9TRYP	234.33	50	22	22	51347	Genomic scaffold scaffold_2	Trypanosoma brucei brucei (strain 927/4 GUTat10.1)
PS1 - CID	759	5551	W6KHM4|W6KHM4_9TRYP	138.13	19	3	3	29805	Genomic scaffold scaffold_2	Trypanosoma brucei gambiense (strain MHOM/CI/86/DAL972)
PS1 - CID	132	675	W6KHQ6|W6KHQ6_9TRYP	269.26	51	21	18	47351	Genomic scaffold scaffold_2	Trypanosoma brucei gambiense (strain MHOM/CI/86/DAL972)
PS1 - CID	300	443	W6KI20|W6KI20_9TRYP	231.45	33	12	3	50550	Genomic scaffold scaffold_2	Trypanosoma cruzi marinkellei
PS1 - CID	317	2181	W6KI66|W6KI66_9TRYP	203.19	43	10	10	22428	Genomic scaffold scaffold_2	Trypanosoma cruzi (strain CL Brener)
PS1 - CID	172	299	W6KI87|W6KI87_9TRYP	249.31	32	18	1	47759	Genomic scaffold scaffold_2	Trypanosoma cruzi (strain CL Brener)
PS1 - CID	244	217	W6KIG3|W6KIG3_9TRYP	243.29	30	13	13	67785	Genomic scaffold scaffold_2	Trypanosoma brucei brucei (strain 927/4 GUTat10.1)
PS1 - CID	844	6482	W6KIK1|W6KIK1_9TRYP	105.98	8	2	2	30559	Genomic scaffold scaffold_2	Trypanosoma brucei brucei (strain 927/4 GUTat10.1)
PS1 - CID	614	4264	W6KSB4|W6KSB4_9TRYP	145.38	41	6	6	14358	Genomic scaffold scaffold_2	Leishmania panamensis
PS1 - CID	519	684	W6KTM7|W6KTM7_9TRYP	177.54	18	7	1	53671	Genomic scaffold scaffold_2	Leishmania panamensis
PS1 - CID	430	1474	W6KTP0|W6KTP0_9TRYP	179.49	40	9	3	18375	Genomic scaffold scaffold_2	Leishmania panamensis
PS1 - CID	361	947	W6KTR3|W6KTR3_9TRYP	200.41	38	8	3	18075	Genomic scaffold scaffold_2	Trypanosoma rangeli SC58
PS1 - CID	550	3629	W6KTV6|W6KTV6_9TRYP	136.73	17	6	5	40311	Genomic scaffold scaffold_2	Trypanosoma rangeli SC58
PS1 - CID	833	3720	W6KXW5|W6KXW5_9TRYP	126.00	25	4	2	14594	Genomic scaffold scaffold_2	Trypanosoma rangeli SC58
PS1 - CID	1083	8180	W6KXX2|W6KXX2_9TRYP	59.72	7	1	1	23649	Genomic scaffold scaffold_2	Trypanosoma rangeli SC58
PS1 - CID	827	6517	W6KY40|W6KY40_9TRYP	87.76	7	3	2	28743	Genomic scaffold scaffold_2	Trypanosoma rangeli SC58
PS1 - CID	106	231	W6KY89|W6KY89_9TRYP	276.14	39	27	2	59980	Genomic scaffold scaffold_2	Trypanosoma rangeli SC58
PS1 - CID	1261	10489	W6KZ63|W6KZ63_9TRYP	61.95	9	1	1	22056	Genomic scaffold scaffold_2	Trypanosoma rangeli SC58
PS1 - CID	12	63	W6KZU1|W6KZU1_9TRYP	385.97	62	64	2	94362	Genomic scaffold scaffold_2	Trypanosoma rangeli SC58
PS1 - CID	592	3387	W6L042|W6L042_9TRYP	100.95	22	3	3	12380	Genomic scaffold scaffold_2	Trypanosoma rangeli SC58
PS1 - CID	413	2924	W6L0E8|W6L0E8_9TRYP	141.85	42	7	3	12251	Genomic scaffold scaffold_2	Trypanosoma rangeli SC58
PS1 - CID	62	208	W6L0Q2|W6L0Q2_9TRYP	298.25	44	31	6	60334	Genomic scaffold scaffold_2	Trypanosoma rangeli SC58
PS1 - CID	359	435	W6L0R9|W6L0R9_9TRYP	206.75	20	8	1	59008	Genomic scaffold scaffold_2	Trypanosoma rangeli SC58
PS1 - CID	1355	10397	W6L184|W6L184_9TRYP	73.66	8	1	1	22442	Genomic scaffold scaffold_2	Trypanosoma rangeli SC58
PS1 - CID	505	656	W6L1T7|W6L1T7_9TRYP	141.79	17	6	1	56424	Genomic scaffold scaffold_2	Trypanosoma rangeli SC58
PS1 - CID	695	1896	W6L2B7|W6L2B7_9TRYP	145.62	11	4	1	56797	Genomic scaffold scaffold_2	Trypanosoma cruzi
PS1 - CID	405	3496	W6L2C1|W6L2C1_9TRYP	117.70	13	8	2	53360	Genomic scaffold scaffold_2	Trypanosoma cruzi
PS1 - CID	914	7609	W6L2J6|W6L2J6_9TRYP	102.69	20	2	2	15699	Genomic scaffold scaffold_2	Trypanosoma cruzi
PS1 - CID	776	7094	W6L2K1|W6L2K1_9TRYP	118.52	5	4	1	83016	Genomic scaffold scaffold_2	Trypanosoma cruzi
PS1 - CID	131	575	W6L2L1|W6L2L1_9TRYP	253.05	40	18	2	41603	Genomic scaffold scaffold_2	Leishmania panamensis
PS1 - CID	688	4037	W6L2N2|W6L2N2_9TRYP	159.85	7	5	1	92777	Genomic scaffold scaffold_2	Leishmania panamensis
PS1 - CID	199	125	W6LBP2|W6LBP2_9TRYP	248.84	32	15	2	87525	Genomic scaffold scaffold_2	Leishmania panamensis
PS1 - CID	154	1225	W6KGE1|W6KGE1_9TRYP	237.74	76	15	9	17579	Genomic scaffold scaffold_2 (Fragment)	Leishmania panamensis
PS1 - CID	140	236	W6KSE4|W6KSE4_9TRYP	277.31	50	26	17	62074	Genomic scaffold scaffold_20	Leishmania panamensis
PS1 - CID	318	1419	W6KSI9|W6KSI9_9TRYP	209.27	24	6	4	35857	Genomic scaffold scaffold_20	Leishmania panamensis
PS1 - CID	155	1948	W6KSY9|W6KSY9_9TRYP	227.40	67	22	19	22546	Genomic scaffold scaffold_20	Trypanosoma brucei gambiense (strain MHOM/CI/86/DAL972)
PS1 - CID	1288	13721	W6KSZ6|W6KSZ6_9TRYP	28.43	6	1	1	16079	Genomic scaffold scaffold_20	Trypanosoma brucei gambiense (strain MHOM/CI/86/DAL972)
PS1 - CID	689	998	W6L366|W6L366_9TRYP	163.40	16	5	1	44522	Genomic scaffold scaffold_20	Trypanosoma brucei gambiense (strain MHOM/CI/86/DAL972)
PS1 - CID	835	4148	W6LEU9|W6LEU9_9TRYP	131.82	16	3	2	34603	Genomic scaffold scaffold_20 (Fragment)	Trypanosoma brucei brucei (strain 927/4 GUTat10.1)
PS1 - CID	182	711	W6KR46|W6KR46_9TRYP	243.89	51	16	10	27387	Genomic scaffold scaffold_21	Trypanosoma brucei brucei (strain 927/4 GUTat10.1)
PS1 - CID	508	4467	W6KSK2|W6KSK2_9TRYP	151.28	17	3	2	26355	Genomic scaffold scaffold_21	Trypanosoma brucei brucei (strain 927/4 GUTat10.1)
PS1 - CID	593	11591	W6KT23|W6KT23_9TRYP	149.86	42	7	7	24513	Genomic scaffold scaffold_21	Trypanosoma cruzi (strain CL Brener)
PS1 - CID	309	1761	W6L3L9|W6L3L9_9TRYP	150.40	31	9	9	39380	Genomic scaffold scaffold_21	Trypanosoma cruzi (strain CL Brener)
PS1 - CID	5	529	W6KPN2|W6KPN2_9TRYP	378.36	75	73	50	41433	Genomic scaffold scaffold_22	Trypanosoma cruzi (strain CL Brener)
PS1 - CID	209	198	W6KPP2|W6KPP2_9TRYP	248.32	46	20	14	45433	Genomic scaffold scaffold_22	Trypanosoma cruzi (strain CL Brener)
PS1 - CID	681	2272	W6KSV2|W6KSV2_9TRYP	124.90	9	5	4	78095	Genomic scaffold scaffold_22	Trypanosoma cruzi (strain CL Brener)
PS1 - CID	328	397	W6KSV8|W6KSV8_9TRYP	211.64	24	13	9	77753	Genomic scaffold scaffold_22	Trypanosoma cruzi (strain CL Brener)
PS1 - CID	902	3718	W6KSZ3|W6KSZ3_9TRYP	98.81	26	3	2	21911	Genomic scaffold scaffold_22	Trypanosoma brucei gambiense (strain MHOM/CI/86/DAL972)
PS1 - CID	1012	3333	W6KTA8|W6KTA8_9TRYP	99.50	6	2	2	55952	Genomic scaffold scaffold_22	Trypanosoma brucei gambiense (strain MHOM/CI/86/DAL972)
PS1 - CID	693	3170	W6LEY3|W6LEY3_9TRYP	162.82	28	4	1	21462	Genomic scaffold scaffold_22	Trypanosoma brucei gambiense (strain MHOM/CI/86/DAL972)
PS1 - CID	610	2609	W6LEZ7|W6LEZ7_9TRYP	122.56	12	5	2	35143	Genomic scaffold scaffold_22	Trypanosoma brucei gambiense (strain MHOM/CI/86/DAL972)
PS1 - CID	410	3216	W6KRN2|W6KRN2_9TRYP	212.05	69	11	11	13322	Genomic scaffold scaffold_23	Trypanosoma brucei brucei (strain 927/4 GUTat10.1)
PS1 - CID	233	1552	W6KRV2|W6KRV2_9TRYP	217.46	23	15	14	76505	Genomic scaffold scaffold_23	Trypanosoma brucei brucei (strain 927/4 GUTat10.1)
PS1 - CID	2	95	W6KT45|W6KT45_9TRYP	403.71	81	83	37	46497	Genomic scaffold scaffold_23	Trypanosoma brucei brucei (strain 927/4 GUTat10.1)
PS1 - CID	669	2373	W6LCC9|W6LCC9_9TRYP	160.23	8	6	1	116079	Genomic scaffold scaffold_23	Trypanosoma brucei brucei (strain 927/4 GUTat10.1)
PS1 - CID	703	10888	W6LDM8|W6LDM8_9TRYP	127.01	30	3	1	12996	Genomic scaffold scaffold_23	Trypanosoma cruzi (strain CL Brener)
PS1 - CID	262	1412	W6KQ83|W6KQ83_9TRYP	238.87	30	13	6	35388	Genomic scaffold scaffold_24	Trypanosoma cruzi (strain CL Brener)
PS1 - CID	879	9096	W6KRZ2|W6KRZ2_9TRYP	113.96	7	2	1	67058	Genomic scaffold scaffold_24	Trypanosoma cruzi (strain CL Brener)
PS1 - CID	847	5772	W6KTV9|W6KTV9_9TRYP	93.86	11	2	2	20413	Genomic scaffold scaffold_24	Trypanosoma cruzi (strain CL Brener)
PS1 - CID	1052	4417	W6KTX6|W6KTX6_9TRYP	108.17	19	2	2	13488	Genomic scaffold scaffold_24	Trypanosoma cruzi (strain CL Brener)
PS1 - CID	107	756	W6L487|W6L487_9TRYP	273.03	49	22	13	31686	Genomic scaffold scaffold_24	Trypanosoma cruzi (strain CL Brener)
PS1 - CID	1276	10256	W6LDQ9|W6LDQ9_9TRYP	59.42	6	1	1	20965	Genomic scaffold scaffold_24	Trypanosoma cruzi (strain CL Brener)
PS1 - CID	1191	2481	W6KQE7|W6KQE7_9TRYP	68.64	6	1	1	25972	Genomic scaffold scaffold_25	Trypanosoma cruzi (strain CL Brener)
PS1 - CID	264	652	W6KQF0|W6KQF0_9TRYP	247.99	32	12	12	53177	Genomic scaffold scaffold_25	Trypanosoma rangeli SC58
PS1 - CID	351	1398	W6KTG4|W6KTG4_9TRYP	213.78	40	10	10	38517	Genomic scaffold scaffold_25	Trypanosoma rangeli SC58
PS1 - CID	1081	11077	W6KTK3|W6KTK3_9TRYP	65.87	3	1	1	41675	Genomic scaffold scaffold_25	Trypanosoma rangeli SC58
PS1 - CID	600	174	W6L4E2|W6L4E2_9TRYP	164.98	6	5	5	108717	Genomic scaffold scaffold_25	Trypanosoma brucei brucei
PS1 - CID	1121	4194	W6L4G0|W6L4G0_9TRYP	48.97	4	1	1	40141	Genomic scaffold scaffold_25	Trypanosoma brucei brucei (strain 927/4 GUTat10.1)
PS1 - CID	610	2129	W6LF54|W6LF54_9TRYP	122.56	8	5	2	57574	Genomic scaffold scaffold_25	Leishmania donovani PE
PS1 - CID	1151	8071	W6LHG6|W6LHG6_9TRYP	74.23	6	1	1	25353	Genomic scaffold scaffold_25	Leishmania donovani PE
PS1 - CID	739	8107	W6KQI1|W6KQI1_9TRYP	113.65	22	4	3	14955	Genomic scaffold scaffold_26	Trypanosoma brucei brucei
PS1 - CID	768	7956	W6KSB6|W6KSB6_9TRYP	103.62	22	5	5	33643	Genomic scaffold scaffold_26	Trypanosoma brucei brucei (strain 927/4 GUTat10.1)
PS1 - CID	623	1889	W6KQL9|W6KQL9_9TRYP	165.13	8	6	1	116765	Genomic scaffold scaffold_27	Leishmania panamensis
PS1 - CID	704	7496	W6KUD7|W6KUD7_9TRYP	125.07	24	3	1	12979	Genomic scaffold scaffold_27	Trypanosoma brucei gambiense (strain MHOM/CI/86/DAL972)
PS1 - CID	215	1457	W6KQS4|W6KQS4_9TRYP	233.39	61	13	9	16811	Genomic scaffold scaffold_28	Trypanosoma brucei gambiense (strain MHOM/CI/86/DAL972)
PS1 - CID	709	5597	W6L4U6|W6L4U6_9TRYP	159.33	8	4	4	82462	Genomic scaffold scaffold_28	Trypanosoma cruzi (strain CL Brener)
PS1 - CID	1359	10521	W6L4V1|W6L4V1_9TRYP	62.98	3	1	1	45602	Genomic scaffold scaffold_28	Trypanosoma brucei brucei (strain 927/4 GUTat10.1)
PS1 - CID	246	1514	W6L4V6|W6L4V6_9TRYP	213.48	26	9	9	46754	Genomic scaffold scaffold_28	Trypanosoma brucei gambiense (strain MHOM/CI/86/DAL972)
PS1 - CID	1356	2728	W6L4X2|W6L4X2_9TRYP	75.31	6	1	1	26328	Genomic scaffold scaffold_28	Trypanosoma brucei gambiense (strain MHOM/CI/86/DAL972)
PS1 - CID	261	816	W6KR21|W6KR21_9TRYP	213.38	34	13	13	52502	Genomic scaffold scaffold_29	Leishmania donovani (strain BPK282A1)
PS1 - CID	162	9	W6KU57|W6KU57_9TRYP	264.31	49	21	21	69534	Genomic scaffold scaffold_29	Trypanosoma cruzi (strain CL Brener)
PS1 - CID	713	3442	W6KUU4|W6KUU4_9TRYP	118.43	24	4	4	26239	Genomic scaffold scaffold_29	Trypanosoma cruzi (strain CL Brener)
PS1 - CID	984	10657	W6L553|W6L553_9TRYP	82.26	6	2	2	61183	Genomic scaffold scaffold_29	Trypanosoma brucei brucei (strain 927/4 GUTat10.1)
PS1 - CID	944	434	W6KF80|W6KF80_9TRYP	104.76	8	2	2	38775	Genomic scaffold scaffold_3	Trypanosoma brucei gambiense (strain MHOM/CI/86/DAL972)
PS1 - CID	520	6376	W6KFB9|W6KFB9_9TRYP	153.02	14	6	4	56314	Genomic scaffold scaffold_3	Trypanosoma brucei gambiense (strain MHOM/CI/86/DAL972)
PS1 - CID	720	4291	W6KFM1|W6KFM1_9TRYP	173.57	21	4	4	26125	Genomic scaffold scaffold_3	Trypanosoma brucei brucei (strain 927/4 GUTat10.1)
PS1 - CID	932	14171	W6KFW8|W6KFW8_9TRYP	44.82	6	2	1	32369	Genomic scaffold scaffold_3	Trypanosoma rangeli SC58
PS1 - CID	1059	5497	W6KH13|W6KH13_9TRYP	68.25	18	2	2	18360	Genomic scaffold scaffold_3	Trypanosoma rangeli SC58
PS1 - CID	7	1	W6KH24|W6KH24_9TRYP	393.38	95	82	1	42682	Genomic scaffold scaffold_3	Trypanosoma rangeli SC58
PS1 - CID	109	103	W6KH66|W6KH66_9TRYP	307.54	47	32	14	83912	Genomic scaffold scaffold_3	Trypanosoma rangeli SC58
PS1 - CID	218	96	W6KHC4|W6KHC4_9TRYP	257.21	49	19	4	58035	Genomic scaffold scaffold_3	Trypanosoma rangeli SC58
PS1 - CID	275	775	W6KHU9|W6KHU9_9TRYP	222.64	16	13	13	73708	Genomic scaffold scaffold_3	Trypanosoma rangeli SC58
PS1 - CID	762	3530	W6KIC8|W6KIC8_9TRYP	84.83	9	3	3	35964	Genomic scaffold scaffold_3	Trypanosoma rangeli SC58
PS1 - CID	1284	4755	W6KIR3|W6KIR3_9TRYP	31.11	10	1	1	24359	Genomic scaffold scaffold_3	Trypanosoma cruzi PE
PS1 - CID	1064	5296	W6KIS5|W6KIS5_9TRYP	98.13	7	1	1	24910	Genomic scaffold scaffold_3	Trypanosoma brucei gambiense (strain MHOM/CI/86/DAL972)
PS1 - CID	487	1397	W6KIS6|W6KIS6_9TRYP	170.59	23	5	1	30874	Genomic scaffold scaffold_3	Trypanosoma brucei brucei (strain 927/4 GUTat10.1)
PS1 - CID	597	669	W6KIT5|W6KIT5_9TRYP	169.58	17	6	6	46075	Genomic scaffold scaffold_3	Trypanosoma cruzi (strain CL Brener)
PS1 - CID	170	1139	W6KIX7|W6KIX7_9TRYP	251.65	40	18	18	44003	Genomic scaffold scaffold_3	Trypanosoma cruzi (strain CL Brener)
PS1 - CID	146	556	W6KIZ2|W6KIZ2_9TRYP	272.39	46	23	20	57856	Genomic scaffold scaffold_3	Leishmania infantum
PS1 - CID	370	1150	W6KJ30|W6KJ30_9TRYP	201.28	16	11	11	79361	Genomic scaffold scaffold_3	Leishmania infantum
PS1 - CID	899	1147	W6KJ57|W6KJ57_9TRYP	113.83	7	3	2	60269	Genomic scaffold scaffold_3	Leishmania infantum
PS1 - CID	522	973	W6KU76|W6KU76_9TRYP	144.48	18	6	6	42872	Genomic scaffold scaffold_3	Leishmania major
PS1 - CID	167	447	W6KU81|W6KU81_9TRYP	263.46	57	18	18	28520	Genomic scaffold scaffold_3	Leishmania major
PS1 - CID	1063	3034	W6KUF4|W6KUF4_9TRYP	85.36	5	2	1	38069	Genomic scaffold scaffold_3	Leishmania major
PS1 - CID	775	972	W6KUJ5|W6KUJ5_9TRYP	128.20	6	4	4	113205	Genomic scaffold scaffold_3	Leishmania mexicana (strain MHOM/GT/2001/U1103)
PS1 - CID	252	914	W6KUL1|W6KUL1_9TRYP	260.30	57	15	14	35340	Genomic scaffold scaffold_3	Leishmania mexicana (strain MHOM/GT/2001/U1103)
PS1 - CID	358	3292	W6KZD5|W6KZD5_9TRYP	119.96	25	8	6	24541	Genomic scaffold scaffold_3	Leishmania mexicana (strain MHOM/GT/2001/U1103)
PS1 - CID	296	929	W6L1G1|W6L1G1_9TRYP	211.27	47	12	1	29001	Genomic scaffold scaffold_3	Leishmania donovani (strain BPK282A1)
PS1 - CID	680	3256	W6L1Y5|W6L1Y5_9TRYP	104.59	7	6	4	67764	Genomic scaffold scaffold_3	Leishmania donovani (strain BPK282A1)
PS1 - CID	326	1764	W6L2V2|W6L2V2_9TRYP	188.01	34	8	8	21748	Genomic scaffold scaffold_3	Leishmania donovani (strain BPK282A1)
PS1 - CID	860	4511	W6L353|W6L353_9TRYP	97.35	6	3	1	65696	Genomic scaffold scaffold_3	Leishmania major
PS1 - CID	88	651	W6L3B1|W6L3B1_9TRYP	295.40	32	32	2	46699	Genomic scaffold scaffold_3	Leishmania major
PS1 - CID	971	7804	W6L3T9|W6L3T9_9TRYP	70.75	3	1	1	44745	Genomic scaffold scaffold_3	Leishmania major
PS1 - CID	586	2140	W6L3U3|W6L3U3_9TRYP	107.63	5	6	1	113534	Genomic scaffold scaffold_3	Leishmania infantum
PS1 - CID	74	279	W6L3V3|W6L3V3_9TRYP	303.79	36	32	13	73417	Genomic scaffold scaffold_3	Leishmania infantum
PS1 - CID	612	2698	W6L4Q3|W6L4Q3_9TRYP	133.99	12	4	2	45315	Genomic scaffold scaffold_3	Leishmania infantum
PS1 - CID	411	1993	W6LDJ9|W6LDJ9_9TRYP	182.40	29	5	5	21528	Genomic scaffold scaffold_3	Leishmania infantum
PS1 - CID	809	1991	W6LDZ9|W6LDZ9_9TRYP	116.84	10	4	1	47301	Genomic scaffold scaffold_3	Leishmania major
PS1 - CID	646	2496	W6KJ58|W6KJ58_9TRYP	176.31	23	6	6	37160	Genomic scaffold scaffold_3 (Fragment)	Leishmania major
PS1 - CID	44	136	W6KUB6|W6KUB6_9TRYP	326.88	74	41	22	53125	Genomic scaffold scaffold_3 (Fragment)	Leishmania major
PS1 - CID	354	677	W6L116|W6L116_9TRYP	191.01	17	11	2	67096	Genomic scaffold scaffold_3 (Fragment)	Leishmania major
PS1 - CID	504	2206	W6LDS1|W6LDS1_9TRYP	162.29	14	5	3	52077	Genomic scaffold scaffold_3 (Fragment)	Leishmania mexicana (strain MHOM/GT/2001/U1103)
PS1 - CID	525	3370	W6KR77|W6KR77_9TRYP	177.89	20	7	7	25873	Genomic scaffold scaffold_30	Leishmania mexicana (strain MHOM/GT/2001/U1103)
PS1 - CID	822	2676	W6KSY4|W6KSY4_9TRYP	125.94	11	4	4	46372	Genomic scaffold scaffold_30	Leishmania mexicana (strain MHOM/GT/2001/U1103)
PS1 - CID	557	1621	W6KUB1|W6KUB1_9TRYP	153.43	14	6	6	71055	Genomic scaffold scaffold_30	Leishmania mexicana (strain MHOM/GT/2001/U1103)
PS1 - CID	456	1330	W6KUY8|W6KUY8_9TRYP	167.56	32	8	8	36348	Genomic scaffold scaffold_30	Leishmania donovani (strain BPK282A1)
PS1 - CID	538	2928	W6L5C4|W6L5C4_9TRYP	173.22	20	8	8	48356	Genomic scaffold scaffold_30	Leishmania donovani (strain BPK282A1)
PS1 - CID	631	16	W6KUI9|W6KUI9_9TRYP	145.29	16	5	4	47550	Genomic scaffold scaffold_31	Leishmania donovani (strain BPK282A1)
PS1 - CID	356	2297	W6KRK2|W6KRK2_9TRYP	178.20	68	10	10	18867	Genomic scaffold scaffold_32	Leishmania donovani (strain BPK282A1)
PS1 - CID	568	3697	W6KTB2|W6KTB2_9TRYP	157.15	19	4	4	37274	Genomic scaffold scaffold_32	Leishmania major
PS1 - CID	455	1453	W6KTF0|W6KTF0_9TRYP	183.25	27	8	8	37948	Genomic scaffold scaffold_32	Leishmania major
PS1 - CID	674	2739	W6KUR2|W6KUR2_9TRYP	136.93	22	6	5	33466	Genomic scaffold scaffold_32	Trypanosoma brucei brucei
PS1 - CID	562	606	W6KV94|W6KV94_9TRYP	198.77	35	8	6	42096	Genomic scaffold scaffold_32	Trypanosoma brucei brucei (strain 927/4 GUTat10.1)
PS1 - CID	411	1853	W6KX53|W6KX53_9TRYP	182.40	29	5	5	21561	Genomic scaffold scaffold_32	Trypanosoma brucei brucei (strain 927/4 GUTat10.1)
PS1 - CID	32	100	W6KUS0|W6KUS0_9TRYP	338.75	54	57	34	90264	Genomic scaffold scaffold_33	Trypanosoma brucei gambiense (strain MHOM/CI/86/DAL972)
PS1 - CID	491	1071	W6KVC9|W6KVC9_9TRYP	161.11	17	8	7	68463	Genomic scaffold scaffold_33	Trypanosoma brucei gambiense (strain MHOM/CI/86/DAL972)
PS1 - CID	1295	8924	W6KVE7|W6KVE7_9TRYP	26.89	3	1	1	49126	Genomic scaffold scaffold_33	Trypanosoma rangeli SC58
PS1 - CID	156	725	W6KRT0|W6KRT0_9TRYP	274.22	51	25	17	42639	Genomic scaffold scaffold_34	Leishmania panamensis
PS1 - CID	295	612	W6KTN1|W6KTN1_9TRYP	199.86	20	13	10	81657	Genomic scaffold scaffold_34	Leishmania donovani (strain BPK282A1)
PS1 - CID	478	3609	W6KUY0|W6KUY0_9TRYP	150.53	39	8	8	33849	Genomic scaffold scaffold_34	Leishmania donovani (strain BPK282A1)
PS1 - CID	135	224	W6L5X1|W6L5X1_9TRYP	264.04	25	20	11	104033	Genomic scaffold scaffold_34	Leishmania donovani (strain BPK282A1)
PS1 - CID	147	371	W6L5Y5|W6L5Y5_9TRYP	272.68	27	24	18	94748	Genomic scaffold scaffold_34	Leishmania donovani (strain BPK282A1)
PS1 - CID	1282	11526	W6KRW3|W6KRW3_9TRYP	41.49	3	1	1	35022	Genomic scaffold scaffold_35	Leishmania donovani (strain BPK282A1)
PS1 - CID	1151	4032	W6KTP6|W6KTP6_9TRYP	74.23	1	1	1	103762	Genomic scaffold scaffold_35	Leishmania donovani (strain BPK282A1)
PS1 - CID	626	4376	W6KV36|W6KV36_9TRYP	156.96	38	6	2	19529	Genomic scaffold scaffold_35	Leishmania panamensis
PS1 - CID	1274	11009	W6KVL0|W6KVL0_9TRYP	77.75	6	1	1	35666	Genomic scaffold scaffold_35	Leishmania panamensis
PS1 - CID	458	1394	W6KVN5|W6KVN5_9TRYP	185.40	34	6	4	33937	Genomic scaffold scaffold_35	Leishmania panamensis
PS1 - CID	819	9684	W6L619|W6L619_9TRYP	57.45	11	2	2	18647	Genomic scaffold scaffold_35	Leishmania panamensis
PS1 - CID	378	98	W6L640|W6L640_9TRYP	203.92	34	12	12	50042	Genomic scaffold scaffold_35	Trypanosoma rangeli SC58
PS1 - CID	481	2752	W6KTU0|W6KTU0_9TRYP	182.79	38	7	7	30734	Genomic scaffold scaffold_36	Trypanosoma brucei gambiense (strain MHOM/CI/86/DAL972)
PS1 - CID	741	4582	W6KTW9|W6KTW9_9TRYP	90.66	25	3	3	17303	Genomic scaffold scaffold_37	Trypanosoma cruzi (strain CL Brener)
PS1 - CID	1002	7769	W6KVT7|W6KVT7_9TRYP	88.91	8	2	2	27497	Genomic scaffold scaffold_37	Trypanosoma brucei brucei (strain 927/4 GUTat10.1)
PS1 - CID	1378	20191	W6KVW2|W6KVW2_9TRYP	27.83	6	1	1	21042	Genomic scaffold scaffold_37	Trypanosoma brucei gambiense (strain MHOM/CI/86/DAL972)
PS1 - CID	602	2620	W6KSB8|W6KSB8_9TRYP	154.73	28	4	4	22196	Genomic scaffold scaffold_39	Trypanosoma cruzi (strain CL Brener)
PS1 - CID	548	207	W6K8|W6K8_9TRYP	164.62	19	8	7	62175	Genomic scaffold scaffold_4	Trypanosoma brucei brucei (strain 927/4 GUTat10.1)
PS1 - CID	829	6681	W6KGB5|W6KGB5_9TRYP	108.02	24	2	2	13636	Genomic scaffold scaffold_4	Bodo saltans PE
PS1 - CID	945	7914	W6KGI6|W6KGI6_9TRYP	78.36	6	2	2	34586	Genomic scaffold scaffold_4	Trypanosoma cruzi Dm28c
PS1 - CID	365	5031	W6KGM1|W6KGM1_9TRYP	167.32	24	8	8	21403	Genomic scaffold scaffold_4	Trypanosoma cruzi Dm28c
PS1 - CID	999	806	W6KGR9|W6KGR9_9TRYP	94.29	4	2	2	52070	Genomic scaffold scaffold_4	Trypanosoma cruzi Dm28c
PS1 - CID	722	2085	W6KI98|W6KI98_9TRYP	99.69	12	3	3	38393	Genomic scaffold scaffold_4	Trypanosoma cruzi Dm28c
PS1 - CID	838	7918	W6KIC2|W6KIC2_9TRYP	93.95	18	3	3	21797	Genomic scaffold scaffold_4	Trypanosoma cruzi Dm28c
PS1 - CID	907	3324	W6KIH5|W6KIH5_9TRYP	90.96	11	2	2	22937	Genomic scaffold scaffold_4	Trypanosoma cruzi Dm28c
PS1 - CID	981	4271	W6KJF7|W6KJF7_9TRYP	89.47	5	2	2	47908	Genomic scaffold scaffold_4	Trypanosoma cruzi Dm28c
PS1 - CID	613	2957	W6KJM8|W6KJM8_9TRYP	170.70	65	7	2	9674	Genomic scaffold scaffold_4	Trypanosoma cruzi marinkellei
PS1 - CID	269	1021	W6KJN4|W6KJN4_9TRYP	222.52	29	13	8	70181	Genomic scaffold scaffold_4	Trypanosoma cruzi marinkellei
PS1 - CID	551	6714	W6KJN9|W6KJN9_9TRYP	148.82	11	5	5	79231	Genomic scaffold scaffold_4	Trypanosoma cruzi marinkellei
PS1 - CID	1207	6688	W6KJT5|W6KJT5_9TRYP	81.27	3	1	1	62752	Genomic scaffold scaffold_4	Trypanosoma cruzi (strain CL Brener)
PS1 - CID	871	9673	W6KJU0|W6KJU0_9TRYP	93.27	10	3	3	44320	Genomic scaffold scaffold_4	Trypanosoma cruzi (strain CL Brener)
PS1 - CID	565	3277	W6KJV1|W6KJV1_9TRYP	127.13	36	6	6	16274	Genomic scaffold scaffold_4	Trypanosoma cruzi (strain CL Brener)
PS1 - CID	513	3483	W6KK25|W6KK25_9TRYP	169.82	16	7	7	53220	Genomic scaffold scaffold_4	Trypanosoma cruzi marinkellei
PS1 - CID	84	937	W6KK62|W6KK62_9TRYP	282.20	56	36	21	31937	Genomic scaffold scaffold_4	Trypanosoma cruzi marinkellei
PS1 - CID	1275	6857	W6KKA5|W6KKA5_9TRYP	60.79	13	1	1	12711	Genomic scaffold scaffold_4	Trypanosoma cruzi marinkellei
PS1 - CID	938	6502	W6KV78|W6KV78_9TRYP	79.71	11	2	2	26775	Genomic scaffold scaffold_4	Trypanosoma cruzi marinkellei
PS1 - CID	310	4054	W6KVH7|W6KVH7_9TRYP	212.64	31	10	10	35730	Genomic scaffold scaffold_4	Trypanosoma cruzi (strain CL Brener)
PS1 - CID	223	57	W6KVP5|W6KVP5_9TRYP	238.36	43	13	13	61868	Genomic scaffold scaffold_4	Trypanosoma cruzi (strain CL Brener)
PS1 - CID	343	1773	W6L397|W6L397_9TRYP	206.19	19	9	5	47435	Genomic scaffold scaffold_4	Trypanosoma cruzi (strain CL Brener)
PS1 - CID	352	1863	W6L3S4|W6L3S4_9TRYP	177.47	16	9	1	62883	Genomic scaffold scaffold_4	Trypanosoma cruzi (strain CL Brener)
PS1 - CID	578	6314	W6L406|W6L406_9TRYP	123.62	21	5	5	34745	Genomic scaffold scaffold_4	Trypanosoma cruzi
PS1 - CID	882	5101	W6L478|W6L478_9TRYP	113.95	21	2	2	12841	Genomic scaffold scaffold_4	Trypanosoma cruzi
PS1 - CID	331	773	W6L4F1|W6L4F1_9TRYP	226.83	30	8	2	40351	Genomic scaffold scaffold_4	Trypanosoma cruzi
PS1 - CID	845	4375	W6L4K1|W6L4K1_9TRYP	130.50	43	3	2	6846	Genomic scaffold scaffold_4	Trypanosoma cruzi
PS1 - CID	482	2671	W6L4U9|W6L4U9_9TRYP	143.85	53	6	4	11521	Genomic scaffold scaffold_4	Trypanosoma cruzi
PS1 - CID	108	126	W6L5G1|W6L5G1_9TRYP	299.56	33	32	7	101342	Genomic scaffold scaffold_4	Trypanosoma cruzi
PS1 - CID	1013	4042	W6L5S9|W6L5S9_9TRYP	101.15	16	2	2	15761	Genomic scaffold scaffold_4	Trypanosoma cruzi
PS1 - CID	35	230	W6L5X4|W6L5X4_9TRYP	321.79	37	38	11	73441	Genomic scaffold scaffold_4	Leishmania panamensis
PS1 - CID	1195	7117	W6L6A0|W6L6A0_9TRYP	86.70	5	1	1	42452	Genomic scaffold scaffold_4	Leishmania panamensis
PS1 - CID	1361	4243	W6LF47|W6LF47_9TRYP	49.40	6	1	1	36144	Genomic scaffold scaffold_4 (Fragment)	Leishmania panamensis
PS1 - CID	909	1992	W6KSG3|W6KSG3_9TRYP	115.12	4	2	2	74388	Genomic scaffold scaffold_40	Trypanosoma rangeli SC58
PS1 - CID	887	4405	W6KSG9|W6KSG9_9TRYP	73.92	7	3	3	52120	Genomic scaffold scaffold_40	Trypanosoma rangeli SC58
PS1 - CID	468	3350	W6KSJ2|W6KSJ2_9TRYP	153.90	21	5	4	35185	Genomic scaffold scaffold_41	Trypanosoma cruzi Dm28c
PS1 - CID	643	6784	W6KW68|W6KW68_9TRYP	142.45	14	5	5	49628	Genomic scaffold scaffold_41	Trypanosoma cruzi
PS1 - CID	661	2132	W6KVY3|W6KVY3_9TRYP	134.86	15	3	3	45769	Genomic scaffold scaffold_42	Trypanosoma cruzi (strain CL Brener)
PS1 - CID	442	1044	W6KWC8|W6KWC8_9TRYP	148.21	47	8	8	16496	Genomic scaffold scaffold_42	Trypanosoma cruzi (strain CL Brener)
PS1 - CID	555	909	W6KSV7|W6KSV7_9TRYP	153.50	23	6	5	46065	Genomic scaffold scaffold_43	Trypanosoma brucei gambiense (strain MHOM/CI/86/DAL972)
PS1 - CID	308	968	W6KW50|W6KW50_9TRYP	201.60	15	11	6	90439	Genomic scaffold scaffold_43	Trypanosoma brucei brucei (strain 927/4 GUTat10.1)
PS1 - CID	1054	10949	W6KWE0|W6KWE0_9TRYP	97.61	13	2	2	21489	Genomic scaffold scaffold_43	Trypanosoma brucei gambiense (strain MHOM/CI/86/DAL972)
PS1 - CID	176	192	W6KSX1|W6KSX1_9TRYP	247.23	24	23	17	113207	Genomic scaffold scaffold_44	Trypanosoma cruzi
PS1 - CID	398	830	W6KSZ2|W6KSZ2_9TRYP	185.35	11	7	5	66234	Genomic scaffold scaffold_44	Trypanosoma brucei brucei (strain 927/4 GUTat10.1)
PS1 - CID	971	5484	W6KW57|W6KW57_9TRYP	75.98	3	1	1	44323	Genomic scaffold scaffold_44	Trypanosoma cruzi (strain CL Brener)
PS1 - CID	696	1657	W6KW76|W6KW76_9TRYP	154.81	59	5	5	13705	Genomic scaffold scaffold_44	Trypanosoma cruzi (strain CL Brener)
PS1 - CID	650	189	W6L728|W6L728_9TRYP	123.86	15	4	2	47078	Genomic scaffold scaffold_44	Trypanosoma cruzi (strain CL Brener)
PS1 - CID	281	686	W6KWP1|W6KWP1_9TRYP	258.47	36	11	5	40211	Genomic scaffold scaffold_45	Phytomonas sp. isolate EM1
PS1 - CID	717	2083	W6KUX2|W6KUX2_9TRYP	156.53	4	4	4	140881	Genomic scaffold scaffold_46	Angomonas deanei
PS1 - CID	440	1793	W6KUZ1|W6KUZ1_9TRYP	170.36	13	7	7	66658	Genomic scaffold scaffold_46	Trypanosoma cruzi (strain CL Brener)
PS1 - CID	772	2796	W6L7A1|W6L7A1_9TRYP	130.20	28	4	2	22771	Genomic scaffold scaffold_46	Strigomonas culicis
PS1 - CID	582	426	W6KT87|W6KT87_9TRYP	174.65	14	6	6	58996	Genomic scaffold scaffold_48	Strigomonas culicis
PS1 - CID	1161	8197	W6KTB3|W6KTB3_9TRYP	41.77	4	1	1	43631	Genomic scaffold scaffold_49	Strigomonas culicis
PS1 - CID	465	1548	W6KV68|W6KV68_9TRYP	188.63	54	8	5	21390	Genomic scaffold scaffold_49	Strigomonas culicis
PS1 - CID	559	823	W6KWK1|W6KWK1_9TRYP	140.66	15	5	1	52644	Genomic scaffold scaffold_49	Phytomonas sp. isolate EM1
PS1 - CID	754	2588	W6KWM1|W6KWM1_9TRYP	146.59	26	4	4	27329	Genomic scaffold scaffold_49	Phytomonas sp. isolate EM1
PS1 - CID	870	6654	W6KGX5|W6KGX5_9TRYP	116.97	23	3	3	20076	Genomic scaffold scaffold_5	Phytomonas sp. isolate EM1
PS1 - CID	780	2966	W6KH11|W6KH11_9TRYP	109.12	24	3	3	12737	Genomic scaffold scaffold_5	Phytomonas sp. isolate Hart1
PS1 - CID	795	1515	W6KHU4|W6KHU4_9TRYP	124.95	7	2	2	70767	Genomic scaffold scaffold_5	Phytomonas sp. isolate Hart1
PS1 - CID	80	721	W6KJ50|W6KJ50_9TRYP	273.50	23	22	9	77722	Genomic scaffold scaffold_5	Leishmania guyanensis
PS1 - CID	788	4473	W6KJ60|W6KJ60_9TRYP	97.11	18	3	3	20438	Genomic scaffold scaffold_5	Leishmania donovani (strain BPK282A1)
PS1 - CID	419	2866	W6KJH7|W6KJH7_9TRYP	176.21	62	8	8	20723	Genomic scaffold scaffold_5	Leishmania donovani
PS1 - CID	229	670	W6KJL6|W6KJL6_9TRYP	251.51	33	16	7	62100	Genomic scaffold scaffold_5	Leishmania donovani
PS1 - CID	516	4604	W6KKB3|W6KKB3_9TRYP	161.14	39	9	6	11153	Genomic scaffold scaffold_5	Leishmania donovani
PS1 - CID	840	7907	W6KKC4|W6KKC4_9TRYP	88.19	31	3	3	18811	Genomic scaffold scaffold_5	Leishmania infantum
PS1 - CID	948	8548	W6KKG5|W6KKG5_9TRYP	59.12	14	1	1	11288	Genomic scaffold scaffold_5	Leishmania infantum
PS1 - CID	204	476	W6KKI9|W6KKI9_9TRYP	237.71	41	17	15	45399	Genomic scaffold scaffold_5	Leishmania infantum
PS1 - CID	985	7613	W6KKJ9|W6KKJ9_9TRYP	101.70	13	2	2	21567	Genomic scaffold scaffold_5	Leishmania tropica PE
PS1 - CID	516	4605	W6KKL3|W6KKL3_9TRYP	161.14	39	9	6	11081	Genomic scaffold scaffold_5	Phytomonas sp. isolate EM1
PS1 - CID	1037	3082	W6KKR6|W6KKR6_9TRYP	59.68	3	1	1	37185	Genomic scaffold scaffold_5	Phytomonas sp. isolate EM1
PS1 - CID	607	887	W6KKS9|W6KKS9_9TRYP	183.99	16	6	6	63936	Genomic scaffold scaffold_5	Phytomonas sp. isolate EM1
PS1 - CID	799	5060	W6KL01|W6KL01_9TRYP	116.16	9	4	2	44630	Genomic scaffold scaffold_5	Phytomonas sp. isolate Hart1
PS1 - CID	1009	11793	W6KL20|W6KL20_9TRYP	75.48	7	2	2	37230	Genomic scaffold scaffold_5	Phytomonas sp. isolate Hart1
PS1 - CID	771	4752	W6KL21|W6KL21_9TRYP	123.57	12	4	3	49765	Genomic scaffold scaffold_5	Leishmania turanica
PS1 - CID	483	3365	W6KLA0|W6KLA0_9TRYP	185.01	70	8	8	9465	Genomic scaffold scaffold_5	Leishmania donovani
PS1 - CID	901	4978	W6KLA3|W6KLA3_9TRYP	96.07	13	3	3	25077	Genomic scaffold scaffold_5	Leishmania donovani
PS1 - CID	236	1322	W6KMW5|W6KMW5_9TRYP	230.83	57	11	9	15563	Genomic scaffold scaffold_5	Leishmania donovani
PS1 - CID	816	6964	W6KVX1|W6KVX1_9TRYP	104.77	4	2	2	68946	Genomic scaffold scaffold_5	Leishmania gerbilli
PS1 - CID	151	153	W6KVY1|W6KVY1_9TRYP	271.06	52	26	16	67881	Genomic scaffold scaffold_5	Leishmania gerbilli
PS1 - CID	908	7113	W6KVZ3|W6KVZ3_9TRYP	105.55	8	2	2	37056	Genomic scaffold scaffold_5	Leishmania donovani
PS1 - CID	574	3312	W6KW07|W6KW07_9TRYP	121.28	51	3	3	12857	Genomic scaffold scaffold_5	Leishmania donovani
PS1 - CID	399	3109	W6KWG8|W6KWG8_9TRYP	194.55	14	6	2	53212	Genomic scaffold scaffold_5	Leishmania donovani
PS1 - CID	1212	2992	W6L5P3|W6L5P3_9TRYP	53.77	2	1	1	39172	Genomic scaffold scaffold_5	Leishmania donovani
PS1 - CID	829	6682	W6L5P6|W6L5P6_9TRYP	108.02	24	2	2	13555	Genomic scaffold scaffold_5	Leishmania donovani
PS1 - CID	164	3543	W6L6X6|W6L6X6_9TRYP	229.64	35	18	3	25171	Genomic scaffold scaffold_5	Leishmania donovani
PS1 - CID	724	2688	W6L724|W6L724_9TRYP	130.23	13	4	4	19205	Genomic scaffold scaffold_5	Leishmania donovani PE
PS1 - CID	658	3084	W6L7Y8|W6L7Y8_9TRYP	158.83	66	6	1	9688	Genomic scaffold scaffold_5	Leishmania donovani PE
PS1 - CID	1364	11895	W6LFL2|W6LFL2_9TRYP	41.42	8	1	1	16357	Genomic scaffold scaffold_5	Leishmania donovani
PS1 - CID	441	2229	W6LFT1|W6LFT1_9TRYP	194.87	15	8	4	69819	Genomic scaffold scaffold_5	Leishmania donovani
PS1 - CID	286	925	W6KTE3|W6KTE3_9TRYP	138.84	33	9	9	22187	Genomic scaffold scaffold_50	Leishmania donovani
PS1 - CID	953	3336	W6KVA9|W6KVA9_9TRYP	98.53	5	2	2	59823	Genomic scaffold scaffold_51	Leishmania donovani
PS1 - CID	972	777	W6KVC4|W6KVC4_9TRYP	63.43	1	1	1	186983	Genomic scaffold scaffold_51	Leishmania donovani
PS1 - CID	382	1877	W6KTK1|W6KTK1_9TRYP	204.00	55	8	8	18982	Genomic scaffold scaffold_52	Leishmania donovani
PS1 - CID	679	1713	W6KTK5|W6KTK5_9TRYP	102.08	11	5	5	48820	Genomic scaffold scaffold_52	Leishmania donovani
PS1 - CID	1036	11126	W6KVG1|W6KVG1_9TRYP	98.99	8	2	2	14511	Genomic scaffold scaffold_52	Leishmania donovani
PS1 - CID	595	638	W6KX76|W6KX76_9TRYP	133.55	18	5	2	48774	Genomic scaffold scaffold_52	Leishmania hoogstraali PE
PS1 - CID	1276	11342	W6L7S7|W6L7S7_9TRYP	59.42	6	1	1	21250	Genomic scaffold scaffold_52	Leishmania tropica PE
PS1 - CID	853	2195	W6KVJ7|W6KVJ7_9TRYP	119.82	7	3	3	47832	Genomic scaffold scaffold_54	Leishmania guyanensis PE
PS1 - CID	1360	10626	W6KX15|W6KX15_9TRYP	55.52	3	1	1	32423	Genomic scaffold scaffold_54	Leishmania major PE
PS1 - CID	526	2583	W6L7W7|W6L7W7_9TRYP	160.11	22	6	6	22278	Genomic scaffold scaffold_54	Leishmania lainsoni PE
PS1 - CID	165	609	W6KTT0|W6KTT0_9TRYP	270.79	71	17	15	29917	Genomic scaffold scaffold_55	Trypanosoma rangeli
PS1 - CID	364	1450	W6KTT6|W6KTT6_9TRYP	191.89	52	8	2	15159	Genomic scaffold scaffold_55	Trypanosoma rangeli
PS1 - CID	791	1278	W6KTV7|W6KTV7_9TRYP	89.42	3	3	3	117562	Genomic scaffold scaffold_55	Trypanosoma rangeli
PS1 - CID	1260	1880	W6KXR5|W6KXR5_9TRYP	53.88	2	1	1	66034	Genomic scaffold scaffold_58	Trypanosoma rangeli
PS1 - CID	1268	10129	W6KW10|W6KW10_9TRYP	71.82	2	1	1	55151	Genomic scaffold scaffold_59	Trypanosoma rangeli PE
PS1 - CID	387	1664	W6KI47|W6KI47_9TRYP	163.26	51	7	3	12392	Genomic scaffold scaffold_6	Trypanosoma rangeli PE
PS1 - CID	187	121	W6KJT4|W6KJT4_9TRYP	254.53	46	16	9	59102	Genomic scaffold scaffold_6	Trypanosoma cruzi
PS1 - CID	486	1145	W6KJV4|W6KJV4_9TRYP	193.51	23	6	6	48790	Genomic scaffold scaffold_6	Trypanosoma cruzi
PS1 - CID	528	951	W6KK17|W6KK17_9TRYP	187.37	22	8	7	56319	Genomic scaffold scaffold_6	Trypanosoma evansi
PS1 - CID	514	3989	W6KK79|W6KK79_9TRYP	119.88	11	4	4	41537	Genomic scaffold scaffold_6	Trypanosoma brucei gambiense (strain MHOM/CI/86/DAL972)
PS1 - CID	609	2555	W6KK84|W6KK84_9TRYP	162.87	39	6	2	16582	Genomic scaffold scaffold_6	Trypanosoma brucei gambiense (strain MHOM/CI/86/DAL972)
PS1 - CID	659	7098	W6KK90|W6KK90_9TRYP	114.61	23	4	4	22904	Genomic scaffold scaffold_6	Trypanosoma brucei brucei (strain 927/4 GUTat10.1)
PS1 - CID	193	169	W6KLE3|W6KLE3_9TRYP	269.51	24	19	18	121484	Genomic scaffold scaffold_6	Leishmania chagasi
PS1 - CID	594	1885	W6KWS7|W6KWS7_9TRYP	153.27	54	6	6	15986	Genomic scaffold scaffold_6	Trypanosoma cruzi
PS1 - CID	604	7225	W6KWU8|W6KWU8_9TRYP	145.98	16	6	6	51257	Genomic scaffold scaffold_6	Trypanosoma cruzi
PS1 - CID	321	1088	W6KX05|W6KX05_9TRYP	179.66	36	7	4	22121	Genomic scaffold scaffold_6	Trypanosoma cruzi PE
PS1 - CID	1261	7625	W6KX23|W6KX23_9TRYP	61.95	9	1	1	22100	Genomic scaffold scaffold_6	Trypanosoma rangeli SC58
PS1 - CID	412	1803	W6KX94|W6KX94_9TRYP	151.63	28	8	8	19990	Genomic scaffold scaffold_6	Trypanosoma cruzi Dm28c
PS1 - CID	1277	11524	W6L6G2|W6L6G2_9TRYP	46.90	10	1	1	12779	Genomic scaffold scaffold_6	Trypanosoma brucei gambiense (strain MHOM/CI/86/DAL972)
PS1 - CID	738	1512	W6L7G2|W6L7G2_9TRYP	129.49	8	3	1	87851	Genomic scaffold scaffold_6	Trypanosoma cruzi marinkellei
PS1 - CID	868	1296	W6L7J7|W6L7J7_9TRYP	143.47	11	3	3	32593	Genomic scaffold scaffold_6	Trypanosoma cruzi
PS1 - CID	480	1018	W6L7P8|W6L7P8_9TRYP	166.75	18	8	8	56669	Genomic scaffold scaffold_6	Trypanosoma brucei brucei (strain 927/4 GUTat10.1)
PS1 - CID	93	139	W6L877|W6L877_9TRYP	293.10	45	34	6	58400	Genomic scaffold scaffold_6	Trypanosoma cruzi (strain CL Brener)
PS1 - CID	947	6864	W6L8C5|W6L8C5_9TRYP	76.62	7	1	1	36285	Genomic scaffold scaffold_6	Trypanosoma cruzi (strain CL Brener)
PS1 - CID	523	2356	W6L8V4|W6L8V4_9TRYP	135.82	8	7	1	92977	Genomic scaffold scaffold_6	Strigomonas culicis
PS1 - CID	531	1954	W6L8W3|W6L8W3_9TRYP	111.35	4	6	3	104948	Genomic scaffold scaffold_6	Leishmania panamensis
PS1 - CID	1270	10969	W6LFW5|W6LFW5_9TRYP	74.21	6	1	1	22970	Genomic scaffold scaffold_6	Trypanosoma brucei gambiense (strain MHOM/CI/86/DAL972)
PS1 - CID	576	5111	W6LFW7|W6LFW7_9TRYP	128.89	22	4	3	11180	Genomic scaffold scaffold_6	Trypanosoma brucei brucei (strain 927/4 GUTat10.1)
PS1 - CID	540	1792	W6LFY1|W6LFY1_9TRYP	147.18	10	5	2	45169	Genomic scaffold scaffold_6	Angomonas deanei
PS1 - CID	265	2954	W6LFY2|W6LFY2_9TRYP	168.45	28	10	10	21580	Genomic scaffold scaffold_6	Angomonas deanei
PS1 - CID	1362	8666	W6LFY5|W6LFY5_9TRYP	47.65	7	1	1	15199	Genomic scaffold scaffold_6	Angomonas deanei
PS1 - CID	615	4529	W6LG21|W6LG21_9TRYP	112.44	20	5	4	32554	Genomic scaffold scaffold_6	Angomonas deanei
PS1 - CID	506	4147	W6KXG8|W6KXG8_9TRYP	170.42	13	7	7	56032	Genomic scaffold scaffold_60	Trypanosoma rangeli SC58
PS1 - CID	913	2288	W6L8J1|W6L8J1_9TRYP	121.49	8	2	2	35431	Genomic scaffold scaffold_69	Trypanosoma rangeli SC58
PS1 - CID	221	323	W6KIE2|W6KIE2_9TRYP	229.98	22	14	11	128061	Genomic scaffold scaffold_7	Leishmania panamensis
PS1 - CID	163	910	W6KIG9|W6KIG9_9TRYP	219.76	39	14	11	34354	Genomic scaffold scaffold_7	Leishmania panamensis
PS1 - CID	1270	10504	W6KII7|W6KII7_9TRYP	74.21	6	1	1	22856	Genomic scaffold scaffold_7	Leishmania braziliensis
PS1 - CID	736	3103	W6KIY8|W6KIY8_9TRYP	117.84	9	3	3	60605	Genomic scaffold scaffold_7	Leishmania braziliensis
PS1 - CID	895	5842	W6KKD9|W6KKD9_9TRYP	75.10	6	1	1	27911	Genomic scaffold scaffold_7	Leishmania panamensis
PS1 - CID	350	1537	W6KKQ8|W6KKQ8_9TRYP	157.50	29	8	5	44811	Genomic scaffold scaffold_7	Leishmania braziliensis
PS1 - CID	997	3973	W6KLY8|W6KLY8_9TRYP	95.86	13	2	2	33200	Genomic scaffold scaffold_7	Leishmania infantum
PS1 - CID	41	48	W6KM26|W6KM26_9TRYP	346.45	71	48	48	53564	Genomic scaffold scaffold_7	Leishmania donovani PE
PS1 - CID	1362	9563	W6KM95|W6KM95_9TRYP	47.65	7	1	1	14973	Genomic scaffold scaffold_7	Leishmania mexicana (strain MHOM/GT/2001/U1103)
PS1 - CID	588	2896	W6KMC7|W6KMC7_9TRYP	126.37	30	5	3	17549	Genomic scaffold scaffold_7	Leishmania mexicana (strain MHOM/GT/2001/U1103)
PS1 - CID	530	3008	W6KMD8|W6KMD8_9TRYP	161.18	11	4	4	54705	Genomic scaffold scaffold_7	Trypanosoma cruzi (strain CL Brener)
PS1 - CID	461	1625	W6L5S3|W6L5S3_9TRYP	157.38	7	9	7	79815	Genomic scaffold scaffold_7	Trypanosoma cruzi (strain CL Brener)
PS1 - CID	712	6478	W6L7M5|W6L7M5_9TRYP	117.10	9	4	1	62058	Genomic scaffold scaffold_7	Leishmania major
PS1 - CID	1028	10371	W6L898|W6L898_9TRYP	70.86	7	1	1	20146	Genomic scaffold scaffold_7	Leishmania mexicana (strain MHOM/GT/2001/U1103)
PS1 - CID	414	3273	W6L8S1|W6L8S1_9TRYP	170.21	14	5	1	36036	Genomic scaffold scaffold_7	Leishmania mexicana (strain MHOM/GT/2001/U1103)
PS1 - CID	282	260	W6L9L0|W6L9L0_9TRYP	237.72	33	14	3	58636	Genomic scaffold scaffold_7	Leishmania mexicana (strain MHOM/GT/2001/U1103)
PS1 - CID	784	5526	W6LG90|W6LG90_9TRYP	126.59	10	3	2	38436	Genomic scaffold scaffold_7	Leishmania mexicana (strain MHOM/GT/2001/U1103)
PS1 - CID	571	2814	W6LG98|W6LG98_9TRYP	155.77	14	6	3	37523	Genomic scaffold scaffold_7	Trypanosoma cruzi marinkellei
PS1 - CID	579	1085	W6KJ28|W6KJ28_9TRYP	167.36	13	5	3	42016	Genomic scaffold scaffold_8	Trypanosoma cruzi marinkellei
PS1 - CID	1011	2253	W6KJC6|W6KJC6_9TRYP	92.03	3	2	1	107614	Genomic scaffold scaffold_8	Trypanosoma cruzi marinkellei
PS1 - CID	891	5569	W6KJJ2|W6KJJ2_9TRYP	83.11	22	2	2	14821	Genomic scaffold scaffold_8	Trypanosoma cruzi
PS1 - CID	1013	4041	W6KJP4|W6KJP4_9TRYP	101.15	16	2	2	15764	Genomic scaffold scaffold_8	Trypanosoma cruzi
PS1 - CID	279	423	W6KL23|W6KL23_9TRYP	235.01	39	12	9	55442	Genomic scaffold scaffold_8	Trypanosoma cruzi
PS1 - CID	1040	8794	W6KL79|W6KL79_9TRYP	60.77	5	1	1	16974	Genomic scaffold scaffold_8	Trypanosoma cruzi (strain CL Brener)
PS1 - CID	721	5143	W6KMQ0|W6KMQ0_9TRYP	112.03	29	3	3	12879	Genomic scaffold scaffold_8	Trypanosoma cruzi (strain CL Brener)
PS1 - CID	40	43	W6KN92|W6KN92_9TRYP	351.40	71	44	32	72531	Genomic scaffold scaffold_8	Trypanosoma cruzi (strain CL Brener)
PS1 - CID	301	1017	W6KY95|W6KY95_9TRYP	205.97	30	12	11	52141	Genomic scaffold scaffold_8	Trypanosoma cruzi (strain CL Brener)
PS1 - CID	1195	8734	W6KYC6|W6KYC6_9TRYP	78.37	5	1	1	42131	Genomic scaffold scaffold_8	Trypanosoma cruzi (strain CL Brener)
PS1 - CID	248	824	W6KYD5|W6KYD5_9TRYP	217.22	28	15	15	70782	Genomic scaffold scaffold_8	Trypanosoma cruzi (strain CL Brener)
PS1 - CID	769	3704	W6KYP5|W6KYP5_9TRYP	138.02	26	4	4	22395	Genomic scaffold scaffold_8	Angomonas deanei
PS1 - CID	880	8785	W6L6V4|W6L6V4_9TRYP	93.94	11	3	3	24688	Genomic scaffold scaffold_8	Angomonas deanei
PS1 - CID	326	1765	W6L989|W6L989_9TRYP	188.01	34	8	8	21734	Genomic scaffold scaffold_8	Trypanosoma cruzi Dm28c
PS1 - CID	839	4545	W6L9Q3|W6L9Q3_9TRYP	124.49	5	3	1	73597	Genomic scaffold scaffold_8	Trypanosoma cruzi Dm28c
PS1 - CID	731	3955	W6LA83|W6LA83_9TRYP	130.89	7	4	2	86209	Genomic scaffold scaffold_8	Trypanosoma cruzi Dm28c
PS1 - CID	1273	10889	W6LAJ0|W6LAJ0_9TRYP	85.47	11	1	1	13958	Genomic scaffold scaffold_8	Phytomonas sp. isolate EM1
PS1 - CID	340	1019	W6LGH8|W6LGH8_9TRYP	209.73	40	11	2	41545	Genomic scaffold scaffold_8	Phytomonas sp. isolate EM1
PS1 - CID	649	2425	W6KUI6|W6KUI6_9TRYP	147.07	29	5	5	38663	Genomic scaffold scaffold_84 (Fragment)	Phytomonas sp. isolate EM1
PS1 - CID	687	2559	W6KK00|W6KK00_9TRYP	149.16	28	5	2	24026	Genomic scaffold scaffold_9	Phytomonas sp. isolate EM1
PS1 - CID	599	4406	W6KLX2|W6KLX2_9TRYP	191.77	46	6	5	19313	Genomic scaffold scaffold_9	Phytomonas sp. isolate EM1
PS1 - CID	1032	4612	W6KM21|W6KM21_9TRYP	60.64	7	2	2	34195	Genomic scaffold scaffold_9	Phytomonas sp. isolate EM1
PS1 - CID	125	173	W6KM27|W6KM27_9TRYP	293.97	64	29	22	55051	Genomic scaffold scaffold_9	Phytomonas sp. isolate EM1
PS1 - CID	544	2997	W6KYR1|W6KYR1_9TRYP	154.47	16	6	6	43824	Genomic scaffold scaffold_9	Herpetomonas muscarum PE
PS1 - CID	590	4269	W6KZ09|W6KZ09_9TRYP	147.01	43	3	3	12207	Genomic scaffold scaffold_9	Herpetomonas muscarum PE
PS1 - CID	484	3470	W6L7P7|W6L7P7_9TRYP	132.73	19	5	1	31437	Genomic scaffold scaffold_9	Phytomonas sp. isolate EM1
PS1 - CID	995	6004	W6LAE1|W6LAE1_9TRYP	86.95	22	2	2	9427	Genomic scaffold scaffold_9	Phytomonas sp. isolate EM1
PS1 - CID	1198	2068	W6LAW3|W6LAW3_9TRYP	82.35	4	1	1	41080	Genomic scaffold scaffold_9	Phytomonas sp. isolate Hart1
PS1 - CID	547	3055	W6LB03|W6LB03_9TRYP	138.14	13	4	4	26485	Genomic scaffold scaffold_9	Phytomonas sp. isolate Hart1
PS1 - CID	792	5633	W6LGM1|W6LGM1_9TRYP	124.22	3	2	1	120342	Genomic scaffold scaffold_9	Strigomonas culicis
PS1 - CID	1367	10047	S9UR43|S9UR43_9TRYP	36.48	2	1	1	61773	Glucose transporter lmgt2	Strigomonas culicis
PS1 - CID	1367	10044	S9VMP2|S9VMP2_9TRYP	36.48	3	1	1	40585	Glucose transporter lmgt2	Strigomonas culicis
PS1 - CID	1367	10046	S9VN45|S9VN45_9TRYP	36.48	2	1	1	61787	Glucose transporter lmgt2	Strigomonas culicis
PS1 - CID	758	4520	S9VD12|S9VD12_9TRYP	135.69	9	5	3	67467	Glucose-6-phosphate isomerase	Angomonas deanei
PS1 - CID	758	4519	S9VHT1|S9VHT1_9TRYP	135.69	9	5	3	67497	Glucose-6-phosphate isomerase	Angomonas deanei
PS1 - CID	129	140	W6KXV1|W6KXV1_9TRYP	286.52	42	25	14	67773	Glucose-6-phosphate isomerase	Phytomonas sp. isolate EM1
PS1 - CID	240	674	W6L953|W6L953_9TRYP	230.83	21	13	2	67437	Glucose-6-phosphate isomerase	Phytomonas sp. isolate EM1
PS1 - CID	638	2771	A4HWJ9|A4HWJ9_LEIIN	144.49	6	5	1	115258	Glutamate dehydrogenase	Phytomonas sp. isolate Hart1
PS1 - CID	638	2849	E9AQA0|E9AQA0_LEIMU	144.49	6	5	1	114653	Glutamate dehydrogenase	Phytomonas sp. isolate Hart1
PS1 - CID	638	2772	E9BCE5|E9BCE5_LEIDB	144.49	6	5	1	115122	Glutamate dehydrogenase	Trypanosoma cruzi
PS1 - CID	970	4681	O99877|O99877_9TRYP	93.40	2	2	1	111982	Glutamate dehydrogenase	Trypanosoma cruzi
PS1 - CID	970	4682	Q38EX6|Q38EX6_TRYB2	93.40	2	2	1	112113	Glutamate dehydrogenase	Trypanosoma cruzi
PS1 - CID	638	2756	Q4QF83|Q4QF83_LEIMA	144.49	6	5	1	115033	Glutamate dehydrogenase	Trypanosoma cruzi
PS1 - CID	856	7947	S9VRM3|S9VRM3_9TRYP	95.57	4	2	1	90857	Glutamate dehydrogenase	Trypanosoma cruzi
PS1 - CID	856	8517	S9WM97|S9WM97_9TRYP	95.57	4	2	1	93976	Glutamate dehydrogenase	Trypanosoma cruzi
PS1 - CID	856	7945	U5KMN5|U5KMN5_9TRYP	95.57	3	2	1	112356	Glutamate dehydrogenase	Trypanosoma cruzi
PS1 - CID	866	5627	A0A088S9J3|A0A088S9J3_9TRYP	99.02	4	2	1	71372	Glutamine amidotransferase putative	Trypanosoma cruzi Dm28c
PS1 - CID	337	1533	W6KPJ8|W6KPJ8_9TRYP	181.26	58	8	6	20062	Glutathione peroxidase	Trypanosoma cruzi
PS1 - CID	922	7986	W6L8R2|W6L8R2_9TRYP	81.51	8	2	1	20325	Glutathione peroxidase	Trypanosoma cruzi
PS1 - CID	27	6	G9BWN7|G9BWN7_9TRYP	313.50	83	45	3	39204	Glyceraldehyde-3-phosphate dehydrogenase	Trypanosoma cruzi
PS1 - CID	284	907	Q3I5E8|Q3I5E8_HERMU	180.80	30	12	2	38999	Glyceraldehyde-3-phosphate dehydrogenase	Trypanosoma cruzi
PS1 - CID	47	86	W6KKH1|W6KKH1_9TRYP	301.88	68	36	1	39296	Glyceraldehyde-3-phosphate dehydrogenase	Trypanosoma cruzi
PS1 - CID	541	2672	C5IWL9|C5IWL9_9TRYP	120.54	10	4	1	34926	Glyceraldehyde-3-phosphate dehydrogenase (Fragment)	Trypanosoma cruzi
PS1 - CID	210	201	W6KN23|W6KN23_9TRYP	239.21	40	20	11	66802	Glycerol-3-phosphate dehydrogenase	Trypanosoma cruzi
PS1 - CID	391	869	W6LFI7|W6LFI7_9TRYP	203.04	17	10	1	66999	Glycerol-3-phosphate dehydrogenase	Trypanosoma cruzi
PS1 - CID	139	692	W6KW91|W6KW91_9TRYP	241.35	55	26	21	39021	Glycerol-3-phosphate dehydrogenase [NAD(+)]	Leishmania donovani PE
PS1 - CID	285	1642	W6LH11|W6LH11_9TRYP	195.24	37	15	10	39116	Glycerol-3-phosphate dehydrogenase [NAD(+)]	Trypanosoma cruzi Dm28c
PS1 - CID	817	5215	E9BE66|E9BE66_LEIDB	83.95	11	2	1	33592	Glycosomal malate dehydrogenase	Trypanosoma cruzi (strain CL Brener)
PS1 - CID	832	3567	O76731|O76731_9TRYP	84.34	10	2	1	33710	Glycosomal malate dehydrogenase	Trypanosoma cruzi (strain CL Brener)
PS1 - CID	832	3569	Q387X2|Q387X2_TRYB2	84.34	10	2	1	33710	Glycosomal malate dehydrogenase	Trypanosoma cruzi
PS1 - CID	832	3568	D0A0M1|D0A0M1_TRYB9	84.34	10	2	1	33700	Glycosomal malate dehydrogenase putative	Trypanosoma cruzi
PS1 - CID	385	1698	C9ZJD2|C9ZJD2_TRYB9	180.53	12	9	1	58551	Glycosomal phosphoenolpyruvate carboxykinase	Leishmania amazonensis PE
PS1 - CID	385	1633	Q586V2|Q586V2_TRYB2	180.53	12	9	1	58565	Glycosomal phosphoenolpyruvate carboxykinase	Leishmania amazonensis PE
PS1 - CID	259	496	A0A088RTT4|A0A088RTT4_9TRYP	234.26	19	14	1	58494	Glycosomal phosphoenolpyruvate carboxykinase putative	Leishmania amazonensis PE
PS1 - CID	718	5726	A0A088S2P6|A0A088S2P6_9TRYP	132.68	6	3	1	70390	Glycyl tRNA synthetase putative	Leishmania chagasi PE
PS1 - CID	718	5719	E9BUB1|E9BUB1_LEIDB	132.68	6	3	1	70227	Glycyl tRNA synthetase putative	Leishmania chagasi PE
PS1 - CID	866	5587	A0A061J7Y6|A0A061J7Y6_TRYRA	99.02	4	2	1	75007	GMP synthase	Leishmania chagasi PE
PS1 - CID	866	7917	S9TL17|S9TL17_9TRYP	99.02	6	2	1	46536	GMP synthase	Leishmania tropica
PS1 - CID	866	5612	S9U1Q8|S9U1Q8_9TRYP	99.02	4	2	1	68680	GMP synthase	Leishmania tropica
PS1 - CID	866	5574	S9VBA2|S9VBA2_9TRYP	99.02	4	2	1	63744	GMP synthase	Leishmania tropica
PS1 - CID	866	5428	S9VI28|S9VI28_9TRYP	99.02	4	2	1	61408	GMP synthase	Leishmania tropica
PS1 - CID	866	5366	S9VQ37|S9VQ37_9TRYP	99.02	4	2	1	70317	GMP synthase	Leishmania infantum
PS1 - CID	866	5572	V5DBV2|V5DBV2_TRYCR	99.02	4	2	1	75221	GMP synthase	Leishmania tropica
PS1 - CID	866	5576	C9ZSC7|C9ZSC7_TRYB9	99.02	4	2	1	71816	GMP synthase putative	Leishmania tropica
PS1 - CID	866	5595	E9BFL9|E9BFL9_LEIDB	99.02	4	2	1	71438	GMP synthase putative	Leishmania infantum
PS1 - CID	866	5579	Q4E1D4|Q4E1D4_TRYCC	99.02	4	2	1	72296	GMP synthase putative	Leishmania infantum
PS1 - CID	866	5575	Q57V01|Q57V01_TRYB2	99.02	4	2	1	71795	GMP synthase putative	Leishmania donovani
PS1 - CID	866	5566	K2MFW3|K2MFW3_TRYCR	99.02	4	2	1	72091	GMP synthase putative glutamine amidotransferase putative	Leishmania infantum
PS1 - CID	866	5578	K4EBX4|K4EBX4_TRYCR	99.02	4	2	1	72170	GMP synthase putative glutamine amidotransferase putative	Leishmania infantum
PS1 - CID	866	5625	S9TUX0|S9TUX0_9TRYP	99.02	4	2	1	70427	GMP synthase (Glutamine-hydrolysing)	Leishmania donovani
PS1 - CID	866	5406	S9V963|S9V963_9TRYP	99.02	4	2	1	70216	GMP synthase (Glutamine-hydrolysing)	Leishmania donovani
PS1 - CID	1358	8467	W6KPZ9|W6KPZ9_9TRYP	64.69	5	1	1	24905	Golgi apparatus membrane protein TVP23 homolog	Leishmania gerbilli
PS1 - CID	719	3828	W6KKZ4|W6KKZ4_9TRYP	110.05	14	3	1	24860	GrpE protein homolog	Leishmania turanica
PS1 - CID	837	4409	W6LEE9|W6LEE9_9TRYP	99.53	16	3	1	24969	GrpE protein homolog	Leishmania sp. IARP/CN/90/KXG-E
PS1 - CID	51	494	P05456|HSP70_TRYCR	307.20	26	33	1	73809	Heat shock 70 kDa protein	Leishmania donovani
PS1 - CID	327	2948	R9TKC0|R9TKC0_TRYRA	132.55	9	8	1	70478	Heat shock 70 kDa protein	Leishmania donovani
PS1 - CID	232	989	P20583|HSP71_TRYCR	189.57	21	13	2	71147	Heat shock 70 kDa protein mitochondrial	Leishmania donovani
PS1 - CID	17	219	A0A061IRX8|A0A061IRX8_TRYRA	329.97	39	44	1	72140	Heat shock 70kDa protein 1/8	Leishmania donovani
PS1 - CID	60	213	S9VUK4|S9VUK4_9TRYP	294.59	41	37	2	71408	Heat shock 70kDa protein 1/8	Leishmania tropica
PS1 - CID	77	328	S9WMR3|S9WMR3_9TRYP	277.16	35	33	3	71474	Heat shock 70kDa protein 1/8	Leishmania donovani
PS1 - CID	323	1356	S9UBV4|S9UBV4_9TRYP	200.43	8	7	2	71928	Heat shock 70kDa protein 5	Leishmania aethiopica
PS1 - CID	17	218	R9TKB5|R9TKB5_TRYRA	329.97	39	44	1	72140	Heat shock protein 70	Leishmania major
PS1 - CID	294	3455	A0A075FJ34|A0A075FJ34_LEIDO	201.84	45	10	1	13946	Heat Shock Protein 70 (Fragment)	Leishmania donovani
PS1 - CID	294	3454	A0A075FJL9|A0A075FJL9_LEIDO	201.84	45	10	1	13962	Heat Shock Protein 70 (Fragment)	Leishmania infantum
PS1 - CID	83	1115	Q66VE1|Q66VE1_LEIDO	273.36	39	23	2	36571	Heat shock protein 70 (Fragment)	Leishmania infantum
PS1 - CID	76	470	Q4L0F3|Q4L0F3_9EUGL	286.96	31	33	4	67441	Heat shock protein 70 cytosolic isoform (Fragment)	Leishmania donovani
PS1 - CID	102	405	E9B3L2|E9B3L2_LEIMU	272.33	28	27	1	80573	Heat shock protein 83-1	Leishmania donovani
PS1 - CID	58	214	K2MZU9|K2MZU9_TRYCR	315.62	38	38	2	80731	Heat shock protein 85 putative	Leishmania gerbilli
PS1 - CID	173	1557	Q8I8Z2|Q8I8Z2_9EUGL	232.43	12	15	1	71704	Heat shock protein 90 (Fragment)	Leishmania turanica
PS1 - CID	575	5533	V5BFK5|V5BFK5_TRYCR	149.07	9	5	1	44190	Heat shock protein DNAJ	Leishmania sp. IARP/CN/90/KXG-E
PS1 - CID	575	5534	Q4D832|Q4D832_TRYCC	149.07	9	5	1	44204	Heat shock protein DnaJ putative	Leishmania donovani
PS1 - CID	598	1443	A0A088RNE1|A0A088RNE1_9TRYP	132.96	18	5	1	47551	Heat shock protein HslVU ATPase subunit HslU putative	Leishmania donovani
PS1 - CID	598	1447	E9BC50|E9BC50_LEIDB	132.96	18	5	1	47495	Heat shock protein HslVU ATPase subunit HslU putative	Leishmania donovani
PS1 - CID	598	1445	E9AQ06|E9AQ06_LEIMU	132.96	18	5	1	47551	Heat shock protein HslVU ATPase subunit HslU putative	Leishmania donovani
PS1 - CID	34	239	A0A088RVH7|A0A088RVH7_9TRYP	321.23	40	43	1	71303	Heat-shock protein hsp70 putative	Leishmania tropica
PS1 - CID	782	3097	A0A061ITW3|A0A061ITW3_TRYRA	83.59	5	2	1	51790	Hexokinase	Leishmania donovani
PS1 - CID	33	30	W6KNS5|W6KNS5_9TRYP	359.55	83	50	49	51594	Hexokinase	Leishmania aethiopica
PS1 - CID	749	6965	K2NJL3|K2NJL3_TRYCR	139.02	5	3	1	61594	Histidyl-tRNA synthetase	Leishmania major
PS1 - CID	749	6958	V5BGT0|V5BGT0_TRYCR	139.02	6	3	1	53421	Histidyl-tRNA synthetase	Leishmania donovani (strain BPK282A1)
PS1 - CID	533	7614	E9AE33|E9AE33_LEIMA	138.61	33	4	2	13822	Histone H2A	Leishmania donovani (strain BPK282A1)
PS1 - CID	533	7615	E9AE34|E9AE34_LEIMA	138.61	33	4	2	13821	Histone H2A	Leishmania donovani (strain BPK282A1)
PS1 - CID	533	7616	E9AE35|E9AE35_LEIMA	138.61	33	4	2	13849	Histone H2A	Leishmania mexicana (strain MHOM/GT/2001/U1103)
PS1 - CID	1366	10867	Q9BJC8|Q9BJC8_LEIIN	36.45	20	1	1	13951	Histone H2A	Leishmania mexicana (strain MHOM/GT/2001/U1103)
PS1 - CID	415	3035	W6KF85|W6KF85_9TRYP	169.24	50	6	4	14366	Histone H2A	Leishmania mexicana (strain MHOM/GT/2001/U1103)
PS1 - CID	773	1830	W6K0|W6K0_9TRYP	131.67	28	3	3	12124	Histone H2B	Leishmania donovani PE
PS1 - CID	773	1832	W6KQ78|W6KQ78_9TRYP	131.67	28	3	3	12138	Histone H2B	Leishmania donovani PE
PS1 - CID	773	1831	W6KX93|W6KX93_9TRYP	131.67	28	3	3	12094	Histone H2B	Leishmania donovani PE
PS1 - CID	715	1009	W6KFJ0|W6KFJ0_9TRYP	124.55	34	4	4	11305	Histone H4	Leishmania panamensis
PS1 - CID	715	1007	W6L571|W6L571_9TRYP	124.55	34	4	4	11335	Histone H4	Leishmania braziliensis
PS1 - CID	682	7905	S9UHE9|S9UHE9_9TRYP	134.79	15	4	1	35800	Hydroxymethylglutaryl-CoA synthase	Phytomonas sp. isolate EM1
PS1 - CID	682	7908	S9VM78|S9VM78_9TRYP	134.79	14	4	1	38885	Hydroxymethylglutaryl-CoA synthase	Phytomonas sp. isolate EM1
PS1 - CID	682	7909	S9VSK8|S9VSK8_9TRYP	134.79	11	4	1	48131	Hydroxymethylglutaryl-CoA synthase	Leishmania infantum
PS1 - CID	701	7471	E9AWZ6|E9AWZ6_LEIMU	130.14	10	5	4	31092	IgE-dependent histamine-releasing factor putative	Leishmania mexicana (strain MHOM/GT/2001/U1103)
PS1 - CID	475	3524	S9UGZ9|S9UGZ9_9TRYP	131.31	6	5	1	60651	Indolepyruvate decarboxylase	Leishmania donovani (strain BPK282A1)
PS1 - CID	475	3523	S9UWN9|S9UWN9_9TRYP	131.31	6	5	1	60632	Indolepyruvate decarboxylase	Angomonas deanei
PS1 - CID	858	2310	S9TTZ3|S9TTZ3_9TRYP	106.24	2	3	1	83013	Inorganic pyrophosphatase	Angomonas deanei
PS1 - CID	858	2352	S9U3Z3|S9U3Z3_9TRYP	106.24	3	3	1	75867	Inorganic pyrophosphatase	Phytomonas sp. isolate EM1
PS1 - CID	201	416	W6KS69|W6KS69_9TRYP	256.68	34	16	16	52378	Inosine-5'-monophosphate dehydrogenase	Phytomonas sp. isolate EM1
PS1 - CID	723	7193	S9VLD8|S9VLD8_9TRYP	112.42	11	3	1	35292	Isocitrate dehydrogenase	Phytomonas sp. isolate EM1
PS1 - CID	723	8508	K2MIU2|K2MIU2_TRYCR	112.42	8	3	1	48654	Isocitrate dehydrogenase [NADP]	Phytomonas sp. isolate EM1
PS1 - CID	723	8507	K4DIS2|K4DIS2_TRYCR	112.42	8	3	1	48607	Isocitrate dehydrogenase [NADP]	Phytomonas sp. isolate Hart1
PS1 - CID	723	8320	Q4DG65|Q4DG65_TRYCC	112.42	8	3	1	48746	Isocitrate dehydrogenase [NADP]	Phytomonas sp. isolate Hart1
PS1 - CID	723	7377	S9UPW7|S9UPW7_9TRYP	112.42	8	3	1	48105	Isocitrate dehydrogenase [NADP]	Phytomonas sp. isolate EM1
PS1 - CID	723	8506	V5B9G3|V5B9G3_TRYCR	112.42	8	3	1	48607	Isocitrate dehydrogenase [NADP]	Phytomonas sp. isolate EM1
PS1 - CID	194	232	W6KWA4|W6KWA4_9TRYP	266.07	41	16	15	46064	Isocitrate dehydrogenase [NADP]	Phytomonas sp. isolate EM1
PS1 - CID	202	769	Q7Z1R6|Q7Z1R6_9TRYP	240.49	50	19	19	38563	Isopropanol dehydrogenase	Phytomonas sp. isolate Hart1
PS1 - CID	299	3682	V5B3U8|V5B3U8_TRYCR	189.98	49	7	1	8515	Kinetoplastid membrane protein KMP-11	Phytomonas sp. isolate EM1
PS1 - CID	299	3204	Q4D7Y4|Q4D7Y4_TRYCC	189.98	37	7	1	11011	Kinetoplastid membrane protein KMP-11 putative	Phytomonas sp. isolate EM1
PS1 - CID	764	8267	O43973|O43973_LEIGU	88.61	47	3	1	11200	Kinetoplastid membrane protein-11	Phytomonas sp. isolate EM1
PS1 - CID	647	5582	S9UWZ6|S9UWZ6_9TRYP	85.73	18	4	1	20634	Large subunit ribosomal protein L23e	Phytomonas sp. isolate EM1
PS1 - CID	647	5580	S9V087|S9V087_9TRYP	85.73	19	4	1	19512	Large subunit ribosomal protein L23e	Phytomonas sp. isolate Hart1
PS1 - CID	239	571	S9TNH3|S9TNH3_9TRYP	236.20	27	14	1	47385	Large subunit ribosomal protein L3e	Phytomonas sp. isolate Hart1
PS1 - CID	276	1130	S9UCV8|S9UCV8_9TRYP	202.67	15	11	2	60673	Large subunit ribosomal protein L3e	Herpetomonas muscarum PE
PS1 - CID	276	1075	S9V7K3|S9V7K3_9TRYP	202.67	19	11	2	47244	Large subunit ribosomal protein L3e	Phytomonas sp. isolate EM1
PS1 - CID	276	1076	S9VJY6|S9VJY6_9TRYP	202.67	19	11	2	47304	Large subunit ribosomal protein L3e	Phytomonas sp. isolate EM1
PS1 - CID	933	7717	S9V0V3|S9V0V3_9TRYP	93.98	16	3	1	25516	Large subunit ribosomal protein L6e	Herpetomonas muscarum PE
PS1 - CID	933	7716	S9X3P8|S9X3P8_9TRYP	93.98	19	3	1	21173	Large subunit ribosomal protein L6e	Trypanosoma cruzi (strain CL Brener)
PS1 - CID	685	5190	S9V272|S9V272_9TRYP	117.22	15	5	1	27698	Large subunit ribosomal protein L7e	Trypanosoma cruzi (strain CL Brener)
PS1 - CID	368	1967	S9WYP4|S9WYP4_9TRYP	159.40	28	8	2	28037	Large subunit ribosomal protein L8e	Trypanosoma brucei
PS1 - CID	805	11283	S9U7X0|S9U7X0_9TRYP	89.56	11	3	2	33003	Large subunit ribosomal protein LP0	Trypanosoma brucei
PS1 - CID	805	11284	S9V7H5|S9V7H5_9TRYP	89.56	10	3	2	34665	Large subunit ribosomal protein LP0	Trypanosoma cruzi (strain CL Brener)
PS1 - CID	805	11282	S9VM59|S9VM59_9TRYP	89.56	11	3	2	32572	Large subunit ribosomal protein LP0	Trypanosoma cruzi (strain CL Brener)
PS1 - CID	657	3244	E9BB00|E9BB00_LEIDB	127.31	5	5	1	88413	Leishmania donovani BPK282A1 complete genome chromosome 12	Trypanosoma cruzi Dm28c
PS1 - CID	812	4777	K2LZ25|K2LZ25_TRYCR	77.44	4	4	1	75078	Lysine--tRNA ligase	Trypanosoma cruzi Dm28c
PS1 - CID	812	4768	Q4D7V3|Q4D7V3_TRYCC	77.44	4	4	1	65922	Lysine--tRNA ligase	Trypanosoma cruzi (strain CL Brener)
PS1 - CID	812	4965	V5ASS1|V5ASS1_TRYCR	77.44	4	4	1	66022	Lysine--tRNA ligase	Trypanosoma cruzi (strain CL Brener)
PS1 - CID	429	805	W6KTC3|W6KTC3_9TRYP	167.84	14	8	3	67216	Lysine--tRNA ligase	Trypanosoma cruzi (strain CL Brener)
PS1 - CID	671	4820	W6LHE0|W6LHE0_9TRYP	139.14	9	4	1	67276	Lysine--tRNA ligase	Trypanosoma cruzi (strain CL Brener)
PS1 - CID	160	641	Q9GT29|Q9GT29_9TRYP	201.35	40	19	11	33715	Malate dehydrogenase	Trypanosoma cruzi
PS1 - CID	100	280	Q9GT30|Q9GT30_9TRYP	251.76	69	31	22	33750	Malate dehydrogenase	Trypanosoma cruzi
PS1 - CID	224	2462	W6KFY9|W6KFY9_9TRYP	194.86	38	15	14	33545	Malate dehydrogenase	Leishmania panamensis
PS1 - CID	918	5930	W6L2M7|W6L2M7_9TRYP	85.79	8	2	2	33878	Malate dehydrogenase	Leishmania amazonensis
PS1 - CID	884	8922	S9VJX6|S9VJX6_9TRYP	80.44	2	2	2	49287	Malate dehydrogenase (Oxaloacetate-decarboxylating)	Leishmania amazonensis
PS1 - CID	449	5304	A0A088RRJ0|A0A088RRJ0_9TRYP	169.87	9	8	1	62814	Malic enzyme	Leishmania amazonensis
PS1 - CID	449	5306	A4HDD4|A4HDD4_LEIBR	169.87	9	8	1	62752	Malic enzyme	Leishmania amazonensis
PS1 - CID	449	6673	A4I0R5|A4I0R5_LEIIN	169.87	9	8	1	62838	Malic enzyme	Leishmania panamensis
PS1 - CID	449	6462	E9AWR7|E9AWR7_LEIMU	171.79	9	8	1	62563	Malic enzyme	Leishmania panamensis
PS1 - CID	449	6674	E9BGU0|E9BGU0_LEIDB	169.87	9	8	1	62838	Malic enzyme	Leishmania panamensis
PS1 - CID	884	9670	S9X3K9|S9X3K9_9TRYP	80.44	2	2	2	49937	Malic enzyme	Leishmania panamensis
PS1 - CID	10	118	W6KLQ8|W6KLQ8_9TRYP	369.67	82	72	36	62185	Malic enzyme	Leishmania panamensis
PS1 - CID	45	200	W6KN91|W6KN91_9TRYP	322.66	49	44	9	61558	Malic enzyme	Leishmania panamensis
PS1 - CID	1263	15149	S9UK69|S9UK69_9TRYP	35.68	2	1	1	42115	Mannose-1-phosphate guanyltransferase	Leishmania panamensis
PS1 - CID	1263	15152	S9X5L1|S9X5L1_9TRYP	35.68	2	1	1	45096	Mannose-1-phosphate guanyltransferase	Leishmania panamensis
PS1 - CID	589	4563	W6KZY2|W6KZY2_9TRYP	142.13	11	5	4	47359	Mannose-6-phosphate isomerase	Trypanosoma cruzi
PS1 - CID	606	2424	W6KL83|W6KL83_9TRYP	149.76	24	6	4	51038	Methionine aminopeptidase 2	Trypanosoma cruzi Dm28c
PS1 - CID	885	3965	W6L967|W6L967_9TRYP	122.00	12	3	1	49835	Methionine aminopeptidase 2	Trypanosoma brucei gambiense (strain MHOM/CI/86/DAL972)
PS1 - CID	304	4253	W6KRZ4|W6KRZ4_9TRYP	147.46	25	7	7	39928	Methyltransferase	Trypanosoma brucei gambiense (strain MHOM/CI/86/DAL972)
PS1 - CID	779	5709	S9V5L0|S9V5L0_9TRYP	140.51	24	5	1	25268	Mitochondrial tryparedoxin peroxidase trypanosomatid typical 2-Cys peroxiredoxin	Trypanosoma brucei gambiense (strain MHOM/CI/86/DAL972)
PS1 - CID	672	2363	W6KVW6|W6KVW6_9TRYP	166.21	16	4	4	44092	Mitogen-activated protein kinase	Trypanosoma brucei brucei (strain 927/4 GUTat10.1)
PS1 - CID	68	180	S9W350|S9W350_9TRYP	299.42	34	40	1	80560	Molecular chaperone HtpG	Trypanosoma brucei brucei (strain 927/4 GUTat10.1)
PS1 - CID	1271	112155	S9UE99|S9UE99_9TRYP	61.45	2	1	1	62445	NADH-dependent fumarate reductase	Trypanosoma cruzi (strain CL Brener)
PS1 - CID	1271	112163	S9UL44|S9UL44_9TRYP	61.45	2	1	1	71907	NADH-dependent fumarate reductase	Trypanosoma cruzi (strain CL Brener)
PS1 - CID	315	5743	W6KJD0|W6KJD0_9TRYP	204.86	35	7	7	11745	Nascent polypeptide-associated complex subunit beta	Trypanosoma brucei brucei (strain 927/4 GUTat10.1)
PS1 - CID	735	1355	S9UTB7|S9UTB7_9TRYP	133.06	12	3	1	45657	Nucleolar protein 58	Trypanosoma cruzi (strain CL Brener)
PS1 - CID	735	1069	A0A088RLZ2|A0A088RLZ2_9TRYP	133.06	11	3	1	48999	Nucleolar RNA binding protein putative	Trypanosoma brucei
PS1 - CID	735	1068	E9BCI2|E9BCI2_LEIDB	133.06	11	3	1	48907	Nucleolar RNA binding protein putative	Trypanosoma cruzi (strain CL Brener)
PS1 - CID	217	1964	W6KFM7|W6KFM7_9TRYP	200.16	46	12	12	16660	Nucleoside diphosphate kinase	Trypanosoma cruzi (strain CL Brener)
PS1 - CID	363	593	W6L239|W6L239_9TRYP	198.28	41	10	3	44330	Obg-like ATPase 1	Strigomonas culicis
PS1 - CID	479	1144	W6LGH3|W6LGH3_9TRYP	181.41	34	8	1	44388	Obg-like ATPase 1	Strigomonas culicis
PS1 - CID	1033	8361	A7XAB0|A7XAB0_LEIAM	65.03	2	1	1	83517	Oligopeptidase B	Leishmania panamensis
PS1 - CID	1033	8350	C9EF60|C9EF60_LEIDO	65.03	2	1	1	83109	Oligopeptidase B	Leishmania infantum
PS1 - CID	1033	8362	E9AMS8|E9AMS8_LEIMU	65.03	2	1	1	83588	Oligopeptidase b	Leishmania mexicana (strain MHOM/GT/2001/U1103)
PS1 - CID	1033	8351	E9B9W9|E9B9W9_LEIDB	65.03	2	1	1	83103	Oligopeptidase b	Leishmania donovani (strain BPK282A1)
PS1 - CID	1033	5699	Q4QHU7|Q4QHU7_LEIMA	65.03	2	1	1	83003	Oligopeptidase b	Leishmania major
PS1 - CID	1033	5700	Q9XYH4|Q9XYH4_LEIMA	65.03	2	1	1	82913	Oligopeptidase B	Trypanosoma brucei brucei (strain 927/4 GUTat10.1)
PS1 - CID	1033	8352	A4HTZ8|A4HTZ8_LEIIN	65.03	2	1	1	83071	Oligopeptidase bwith	Trypanosoma brucei gambiense (strain MHOM/CI/86/DAL972)
PS1 - CID	745	5341	Q9U8C3|Q9U8C3_LEIMA	95.04	6	2	2	40235	P45 (Fragment)	Leishmania panamensis
PS1 - CID	668	10859	A4HSQ3|A4HSQ3_LEIIN	51.79	18	1	1	20364	Peptidyl-prolyl cis-trans isomerase	Leishmania braziliensis
PS1 - CID	668	9327	E9AKP0|E9AKP0_LEIMU	51.79	18	1	1	20434	Peptidyl-prolyl cis-trans isomerase	Phytomonas sp. isolate EM1
PS1 - CID	668	10857	E9B8M3|E9B8M3_LEIDB	51.79	18	1	1	20412	Peptidyl-prolyl cis-trans isomerase	Phytomonas sp. isolate EM1
PS1 - CID	668	10858	Q4QJ67|Q4QJ67_LEIMA	51.79	18	1	1	20326	Peptidyl-prolyl cis-trans isomerase	Phytomonas sp. isolate Hart1
PS1 - CID	668	10856	Q9U9R3|Q9U9R3_LEIDO	51.79	18	1	1	20429	Peptidyl-prolyl cis-trans isomerase	Phytomonas sp. isolate Hart1
PS1 - CID	501	5868	W6KJ99|W6KJ99_9TRYP	136.76	30	5	5	21114	Peptidyl-prolyl cis-trans isomerase	Leishmania mexicana (strain MHOM/GT/2001/U1103)
PS1 - CID	203	1724	W6KLR4|W6KLR4_9TRYP	238.25	52	14	8	21737	Peptidyl-prolyl cis-trans isomerase	Phytomonas sp. isolate EM1
PS1 - CID	128	1151	W6KR68|W6KR68_9TRYP	267.63	61	25	19	18844	Peptidyl-prolyl cis-trans isomerase	Phytomonas sp. isolate EM1
PS1 - CID	767	10898	W6KRH9|W6KRH9_9TRYP	117.96	28	3	3	12156	Peptidyl-prolyl cis-trans isomerase	Phytomonas sp. isolate EM1
PS1 - CID	488	3070	A0A088RQQ4|A0A088RQQ4_9TRYP	164.98	27	7	1	25300	Peroxidoxin	Phytomonas sp. isolate Hart1
PS1 - CID	1151	5863	E9BCL1|E9BCL1_LEIDB	74.23	2	1	1	94786	Peroxisome assembly protein putative	Phytomonas sp. isolate Hart1
PS1 - CID	1267	9371	S9V9A8|S9V9A8_9TRYP	61.97	2	1	1	71388	Phenylalanyl-tRNA synthetase beta chain	Strigomonas culicis
PS1 - CID	1267	10053	S9V9M4|S9V9M4_9TRYP	61.97	3	1	1	49629	Phenylalanyl-tRNA synthetase beta chain	Strigomonas culicis
PS1 - CID	330	747	S9UGR9|S9UGR9_9TRYP	186.41	21	14	1	53239	Phosphoenolpyruvate carboxykinase (ATP)	Leishmania panamensis
PS1 - CID	330	649	S9X2V1|S9X2V1_9TRYP	186.41	18	14	1	64539	Phosphoenolpyruvate carboxykinase (ATP)	Leishmania donovani (strain BPK282A1)
PS1 - CID	580	3135	F9W715|F9W715_TRYCI	137.06	11	3	1	44913	Phosphoglycerate kinase	Leishmania panamensis
PS1 - CID	580	3137	G0UIR5|G0UIR5_TRYCI	137.06	11	3	1	44899	Phosphoglycerate kinase	Leishmania panamensis
PS1 - CID	580	3254	G0UIR6|G0UIR6_TRYCI	137.06	9	3	1	55964	Phosphoglycerate kinase	Leishmania infantum
PS1 - CID	527	2196	S9V3K3|S9V3K3_9TRYP	163.78	12	5	1	47987	Phosphoglycerate kinase	Leishmania infantum
PS1 - CID	527	2198	S9V8G7|S9V8G7_9TRYP	163.78	12	5	1	48045	Phosphoglycerate kinase	Leishmania infantum
PS1 - CID	527	2274	S9VAV9|S9VAV9_9TRYP	163.78	13	5	1	44058	Phosphoglycerate kinase	Leishmania mexicana (strain MHOM/GT/2001/U1103)
PS1 - CID	175	454	W6KR81|W6KR81_9TRYP	246.75	36	14	8	50749	Phosphoglycerate kinase	Trypanosoma cyclops PE
PS1 - CID	814	6798	E9ASX1|E9ASX1_LEIMU	103.73	14	3	1	28078	Phosphomannomutase	Leishmania major
PS1 - CID	925	10227	G0U6T7|G0U6T7_TRYVY	92.62	4	2	1	27980	Phosphomannomutase	Trypanosoma cruzi PE
PS1 - CID	814	6799	Q95ZD7|Q95ZD7_LEIME	103.73	14	3	1	28078	Phosphomannomutase	Leishmania infantum
PS1 - CID	921	6074	S9WCH2|S9WCH2_9TRYP	70.84	8	3	2	28135	Phosphomannomutase	Leishmania infantum
PS1 - CID	191	1014	W6KG34|W6KG34_9TRYP	254.16	55	19	16	28410	Phosphomannomutase	Leishmania infantum
PS1 - CID	383	1708	E9AUF0|E9AUF0_LEIMU	190.05	21	7	1	51620	Phphoglycerate kinase	Leishmania infantum
PS1 - CID	383	1755	E9AUF1|E9AUF1_LEIMU	190.05	24	7	1	44853	Phphoglycerate kinase	Leishmania mexicana (strain MHOM/GT/2001/U1103)
PS1 - CID	1027	9845	Q4CNY1|Q4CNY1_TRYCC	80.96	4	1	1	53471	Plasma-membrane proton-efflux P-type ATPase putative	Leishmania mexicana (strain MHOM/GT/2001/U1103)
PS1 - CID	900	1306	A0A088S181|A0A088S181_9TRYP	103.72	7	3	2	64123	Polyadenylate-binding protein	Leishmania donovani (strain BPK282A1)
PS1 - CID	900	1312	A4HN85|A4HN85_LEIBR	103.72	7	3	2	64325	Polyadenylate-binding protein	Leishmania donovani (strain BPK282A1)
PS1 - CID	973	2037	A4IC57|A4IC57_LEIIN	52.59	2	1	1	62607	Polyadenylate-binding protein	Trypanosoma grayi PE
PS1 - CID	973	2036	E9AFX7|E9AFX7_LEIMA	52.59	2	1	1	62665	Polyadenylate-binding protein	Trypanosoma grayi PE
PS1 - CID	973	2020	E9B730|E9B730_LEIMU	52.59	2	1	1	62989	Polyadenylate-binding protein	Trypanosoma cyclops PE
PS1 - CID	973	2038	E9BT55|E9BT55_LEIDB	52.59	2	1	1	62607	Polyadenylate-binding protein	Trypanosoma cyclops PE
PS1 - CID	973	2035	O96606|O96606_LEIMA	52.59	2	1	1	62574	Polyadenylate-binding protein	Leishmania major
PS1 - CID	694	3377	W6KR71|W6KR71_9TRYP	136.89	61	5	5	14410	Prefoldin subunit 4	Leishmania major
PS1 - CID	651	2596	Q4E162|IF4A_TRYCC	151.31	12	6	1	45504	Probable eukaryotic initiation factor 4A	Leishmania major
PS1 - CID	917	4170	W6KP75|W6KP75_9TRYP	99.48	19	2	2	16442	Profilin	Trypanosoma cruzi PE
PS1 - CID	1058	10141	B5TV91|B5TV91_LEIDO	99.30	8	2	1	32150	Proliferating cell nuclear antigen	Trypanosoma cruzi (strain CL Brener)
PS1 - CID	349	778	W6L733|W6L733_9TRYP	215.39	45	9	8	32341	Proliferating cell nuclear antigen	Trypanosoma cruzi (strain CL Brener)
PS1 - CID	939	5473	V5AZ66|V5AZ66_TRYCR	76.12	3	2	1	91447	Prolyl-tRNA synthetase	Bodonidae sp. RS407A2
PS1 - CID	939	5472	Q4DLK5|Q4DLK5_TRYCC	76.12	3	2	1	91349	Prolyl-tRNA synthetase putative	Neobodo designis PE
PS1 - CID	939	5471	Q4DZZ4|Q4DZZ4_TRYCC	76.12	3	2	1	91267	Prolyl-tRNA synthetase putative	Neobodo designis PE
PS1 - CID	939	5475	K2MVT4|K2MVT4_TRYCR	76.12	3	2	1	100460	Prolyl-tRNA synthetase putative bifunctional aminoacyl-tRNA synthetase putative	Bodonidae sp. RS407A2
PS1 - CID	939	5474	K4DWJ7|K4DWJ7_TRYCR	76.12	3	2	1	91470	Prolyl-tRNA synthetase putative bifunctional aminoacyl-tRNA synthetase putative	Bodonidae sp. RS407A2
PS1 - CID	1198	10193	A0A061IWJ0|A0A061IWJ0_TRYRA	82.35	4	1	1	41146	Proteasome regulatory non-ATPase subunit 8	Neobodo designis PE
PS1 - CID	1198	8693	K2N001|K2N001_TRYCR	82.35	4	1	1	41619	Proteasome regulatory non-ATPase subunit 8	Neobodo designis PE
PS1 - CID	1198	8705	V5C1Q5|V5C1Q5_TRYCR	82.35	4	1	1	41583	Proteasome regulatory non-ATPase subunit 8	Neobodo designis PE
PS1 - CID	1198	8746	Q4CYA6|Q4CYA6_TRYCC	82.35	3	1	1	45608	Proteasome regulatory non-ATPase subunit 8 putative	Parabodo caudatus PE
PS1 - CID	1198	8704	Q4DH98|Q4DH98_TRYCC	82.35	4	1	1	41625	Proteasome regulatory non-ATPase subunit 8 putative	Herpetomonas megaseliae PE
PS1 - CID	1198	8703	K4DY52|K4DY52_TRYCR	82.35	4	1	1	41583	Proteasome regulatory non-ATPase subunit 8 putative 26S proteasome regulatory subunit putative	Herpetomonas megaseliae PE
PS1 - CID	630	4333	A0A088RK95|A0A088RK95_9TRYP	151.91	24	4	1	27923	Proteasome subunit alpha type	Herpetomonas megaseliae PE
PS1 - CID	630	4385	A4HUT6|A4HUT6_LEIIN	151.91	24	4	1	27819	Proteasome subunit alpha type	Herpetomonas megaseliae PE
PS1 - CID	630	4386	E9ANH0|E9ANH0_LEIMU	151.91	24	4	1	27780	Proteasome subunit alpha type	Leishmania donovani PE
PS1 - CID	630	4384	E9BAL2|E9BAL2_LEIDB	151.91	24	4	1	27819	Proteasome subunit alpha type	Rhynchomonas nasuta PE
PS1 - CID	630	4387	Q4QH56|Q4QH56_LEIMA	151.91	24	4	1	27787	Proteasome subunit alpha type	Rhynchomonas nasuta PE
PS1 - CID	253	1595	W6KET0|W6KET0_9TRYP	218.34	47	12	12	29524	Proteasome subunit alpha type	Rhynchomonas nasuta PE
PS1 - CID	280	787	W6KL08|W6KL08_9TRYP	208.43	64	13	8	26947	Proteasome subunit alpha type	Rhynchomonas nasuta PE
PS1 - CID	627	2344	W6KSI0|W6KSI0_9TRYP	182.93	29	6	6	32300	Proteasome subunit alpha type	Leishmania tarentolae PE
PS1 - CID	302	788	W6L068|W6L068_9TRYP	227.72	61	14	12	25231	Proteasome subunit alpha type	Trypanosoma cruzi PE
PS1 - CID	510	954	W6L3B9|W6L3B9_9TRYP	186.05	45	8	1	27989	Proteasome subunit alpha type	Bodo saltans PE
PS1 - CID	587	2081	W6L4C9|W6L4C9_9TRYP	118.94	24	4	1	27420	Proteasome subunit alpha type	Bodo saltans PE
PS1 - CID	714	3546	W6L589|W6L589_9TRYP	121.61	22	5	2	27249	Proteasome subunit alpha type	Bodo saltans PE
PS1 - CID	611	2645	W6LGG2|W6LGG2_9TRYP	162.22	25	6	1	26945	Proteasome subunit alpha type	Trypanosoma cruzi PE
PS1 - CID	630	3915	X2C1Y6|X2C1Y6_9TRYP	151.91	24	4	1	27793	Proteasome subunit alpha type (Fragment)	Trypanosoma cruzi PE
PS1 - CID	849	6752	A0A061J588|A0A061J588_TRYRA	104.54	12	2	1	23940	Proteasome subunit beta type	Trypanosoma cruzi PE
PS1 - CID	477	1251	W6KK52|W6KK52_9TRYP	180.04	38	8	8	27624	Proteasome subunit beta type	Leishmania chagasi
PS1 - CID	409	1146	W6KUX8|W6KUX8_9TRYP	191.15	35	9	9	28020	Proteasome subunit beta type	Ichthyobodo-related endosymbiont of Neoparamoeba
PS1 - CID	831	3972	W6KW09|W6KW09_9TRYP	122.11	10	2	2	31248	Proteasome subunit beta type	Ichthyobodo-related endosymbiont of Neoparamoeba
PS1 - CID	783	7727	W6KRG0|W6KRG0_9TRYP	95.33	12	2	1	24527	Proteasome subunit beta type (Fragment)	Ichthyobodo-related endosymbiont of Neoparamoeba
PS1 - CID	1027	5811	Q8T7V7|Q8T7V7_TRYCR	80.96	2	1	1	96320	Proton motive P-type ATPase 1	Ichthyobodo-related endosymbiont of Neoparamoeba
PS1 - CID	820	4360	Q581G8|Q581G8_9TRYP	112.49	2	3	1	85936	Proton-translocating pyrophosphatase putative	Ichthyobodo-related endosymbiont of Neoparamoeba
PS1 - CID	1027	6624	Q4CQ52|Q4CQ52_TRYCC	80.96	3	1	1	70863	P-type H+-ATPase putative (Fragment)	Ichthyobodo-related endosymbiont of Neoparamoeba
PS1 - CID	1209	6558	Q7Z1X2|Q7Z1X2_9TRYP	32.19	1	1	1	99524	P-type-H+-ATPase	Ichthyobodo-related endosymbiont of Neoparamoeba
PS1 - CID	824	4469	A4I3X3|A4I3X3_LEIIN	101.63	11	3	1	41805	Putative 2-oxoglutarate dehydrogenase E2 component dihydrolipoamide succinyltransferase	Ichthyobodo-related endosymbiont of Neoparamoeba
PS1 - CID	824	4049	E9B063|E9B063_LEIMU	101.63	11	3	1	41737	Putative 2-oxoglutarate dehydrogenase E2 component dihydrolipoamide succinyltransferase	Ichthyobodo-related endosymbiont of Neoparamoeba
PS1 - CID	826	4129	G0UD76|G0UD76_TRYVY	101.19	7	3	1	42270	Putative 2-oxoglutarate dehydrogenase E2 component dihydrolipoamide succinyltransferase	Ichthyobodo-related endosymbiont of Neoparamoeba
PS1 - CID	824	4050	Q4Q822|Q4Q822_LEIMA	101.63	11	3	1	41732	Putative 2-oxoglutarate dehydrogenase E2 component dihydrolipoamide succinyltransferase	Ichthyobodo-related endosymbiont of Neoparamoeba
PS1 - CID	620	6587	G0U6I6|G0U6I6_TRYVY	127.13	11	5	5	19105	Putative 40S ribosomal protein S10	Ichthyobodo-related endosymbiont of Neoparamoeba
PS1 - CID	620	8025	G0UWC3|G0UWC3_TRYCI	129.78	10	5	5	19876	Putative 40S ribosomal protein S10	Ichthyobodo-related endosymbiont of Neoparamoeba
PS1 - CID	802	5999	G0UC11|G0UC11_TRYVY	108.22	24	3	1	15501	Putative 40S ribosomal protein S14	Leishmania donovani PE
PS1 - CID	802	5965	G0V153|G0V153_TRYCI	108.22	24	3	1	15515	Putative 40S ribosomal protein S14	Phytomonas sp. isolate Hart1
PS1 - CID	725	7188	A4ICP0|A4ICP0_LEIIN	104.50	7	3	2	17404	Putative 40S ribosomal protein S18	Phytomonas sp. isolate Hart1
PS1 - CID	725	6703	A4ICP1|A4ICP1_LEIIN	104.50	6	3	2	18992	Putative 40S ribosomal protein S18	Phytomonas sp. isolate Hart1
PS1 - CID	725	5133	E9ASL3|E9ASL3_LEIMU	104.50	7	3	2	17368	Putative 40S ribosomal protein S18	Phytomonas sp. isolate EM1
PS1 - CID	725	5132	Q4Q1Y2|Q4Q1Y2_LEIMA	104.50	7	3	2	17394	Putative 40S ribosomal protein S18	Phytomonas sp. isolate EM1
PS1 - CID	725	5147	Q4Q1Y3|Q4Q1Y3_LEIMA	104.50	5	3	2	24662	Putative 40S ribosomal protein S18	Phytomonas sp. isolate EM1
PS1 - CID	848	11285	G0UA88|G0UA88_TRYVY	96.57	8	4	3	35144	Putative 60S acidic ribosomal subunit protein	Phytomonas sp. isolate Hart1
PS1 - CID	763	1974	A4HS71|A4HS71_LEIIN	96.71	15	3	1	24557	Putative 60S ribosomal protein L10	Phytomonas sp. isolate Hart1
PS1 - CID	763	1975	O97213|O97213_LEIMA	96.71	15	3	1	24557	Putative 60S ribosomal protein L10	Phytomonas sp. isolate Hart1
PS1 - CID	569	3418	Q4Q2H9|Q4Q2H9_LEIMA	138.01	26	5	1	17988	Putative 60S ribosomal protein L21	Phytomonas sp. isolate EM1
PS1 - CID	569	3359	Q4QEX4|Q4QEX4_LEIMA	138.01	26	5	1	18029	Putative 60S ribosomal protein L21	Phytomonas sp. isolate EM1
PS1 - CID	424	3573	G0U350|G0U350_TRYVY	180.10	27	7	3	14963	Putative 60S ribosomal protein L23	Phytomonas sp. isolate EM1
PS1 - CID	502	5429	G0TYZ4|G0TYZ4_TRYVY	121.64	20	5	5	17821	Putative 60S ribosomal protein L23a	Phytomonas sp. isolate EM1
PS1 - CID	946	4502	G0U6J4|G0U6J4_TRYVY	94.02	14	3	1	14595	Putative 60S ribosomal protein L24	Leishmania panamensis
PS1 - CID	1082	11180	A4I2G1|A4I2G1_LEIIN	83.57	11	2	2	15191	Putative 60S ribosomal protein L35	Leishmania panamensis
PS1 - CID	1082	11176	E9AYL4|E9AYL4_LEIMU	83.57	11	2	2	15191	Putative 60S ribosomal protein L35	Leishmania panamensis
PS1 - CID	1082	11179	Q4Q8V7|Q4Q8V7_LEIMA	83.57	11	2	2	15221	Putative 60S ribosomal protein L35	Leishmania panamensis
PS1 - CID	471	2355	E9ARX1|E9ARX1_LEIMU	167.07	13	7	2	35144	Putative ADP ATP carrier protein 1 mitochondrial	Leishmania panamensis
PS1 - CID	471	2238	E9ARX2|E9ARX2_LEIMU	167.07	13	7	2	35160	Putative ADP ATP carrier protein 1 mitochondrial	Leishmania panamensis
PS1 - CID	745	5345	E9ARW7|E9ARW7_LEIMU	95.04	6	2	2	42471	Putative aminopeptidase	Trypanosoma brucei gambiense (strain MHOM/CI/86/DAL972)
PS1 - CID	745	5344	Q4QDK5|Q4QDK5_LEIMA	95.04	6	2	2	42520	Putative aminopeptidase	Trypanosoma brucei gambiense (strain MHOM/CI/86/DAL972)
PS1 - CID	1188	28612	E9AQL2|E9AQL2_LEIMU	28.78	5	1	1	35472	Putative aspartate carbamoyltransferase	Trypanosoma brucei brucei (strain 927/4 GUTat10.1)
PS1 - CID	737	10754	G0UM20|G0UM20_TRYCI	95.89	9	3	3	36065	Putative aspartate carbamoyltransferase	Trypanosoma brucei brucei (strain 927/4 GUTat10.1)
PS1 - CID	734	4899	A4I574|A4I574_LEIIN	127.14	11	5	1	62547	Putative aspartyl-tRNA synthetase	Leishmania major
PS1 - CID	734	4897	Q4Q7R2|Q4Q7R2_LEIMA	127.14	11	5	1	62374	Putative aspartyl-tRNA synthetase	Phytomonas sp. isolate EM1
PS1 - CID	1000	13400	A4I0Z1|A4I0Z1_LEIIN	52.22	1	1	1	204433	Putative ATP-dependent DEAD/H DNA helicase recQ	Strigomonas culicis
PS1 - CID	1062	826	G0UW05|G0UW05_TRYCI	72.15	4	2	1	46417	Putative ATP-dependent DEAD-box RNA helicase	Strigomonas culicis
PS1 - CID	959	7076	G0UL32|G0UL32_TRYCI	59.46	9	2	1	52671	Putative ATP-dependent DNA helicase	Angomonas deanei
PS1 - CID	657	3246	E9AGB4|E9AGB4_LEIIN	127.31	5	5	1	88413	Putative cysteinyl-tRNA synthetase	Strigomonas culicis
PS1 - CID	657	3243	E9ANV2|E9ANV2_LEIMU	127.31	5	5	1	88470	Putative cysteinyl-tRNA synthetase	Angomonas deanei
PS1 - CID	657	3245	Q4QGR8|Q4QGR8_LEIMA	127.31	5	5	1	88543	Putative cysteinyl-tRNA synthetase	Phytomonas sp. CAP-2011 PE
PS1 - CID	748	2543	G0UYR9|G0UYR9_TRYCI	83.03	9	2	1	33822	Putative glycosomal malate dehydrogenase	Phytomonas sp. CAP-2011 PE
PS1 - CID	347	1248	G0UJE0|G0UJE0_TRYCI	193.77	15	10	1	58250	Putative glycosomal phosphoenolpyruvate carboxykinase	Trypanosoma cruzi PE
PS1 - CID	718	5720	A4ID12|A4ID12_LEIIN	132.68	6	3	1	70237	Putative glycyl tRNA synthetase	Trypanosoma cruzi Dm28c
PS1 - CID	718	5727	E9ATG6|E9ATG6_LEIMU	132.68	6	3	1	70263	Putative glycyl tRNA synthetase	Phytomonas sp. CAP-2011 PE
PS1 - CID	1208	8600	G0UCI4|G0UCI4_TRYVY	34.76	1	1	1	70175	Putative glycyl-tRNA synthetase	Phytomonas sp. CAP-2011 PE
PS1 - CID	866	5596	E9AGZ1|E9AGZ1_LEIIN	99.02	4	2	1	71415	Putative GMP synthase	Phytomonas sp. CAP-2011 PE
PS1 - CID	866	5646	G0TY00|G0TY00_TRYVY	99.02	4	2	1	65867	Putative GMP synthase	Phytomonas sp. CAP-2011 PE
PS1 - CID	866	5552	Q4QBY3|Q4QBY3_LEIMA	99.02	4	2	1	71235	Putative GMP synthase	Trypanosoma cruzi marinkellei
PS1 - CID	866	5626	E9AVJ6|E9AVJ6_LEIMU	99.02	4	2	1	71257	Putative GMP synthase (Putative glutamine amidotransferase)	Trypanosoma cruzi
PS1 - CID	26	102	E9B125|E9B125_LEIMU	336.31	50	44	6	70867	Putative heat shock 70-related protein 1 mitochondrial	Trypanosoma cruzi (strain CL Brener)
PS1 - CID	42	395	G0UD39|G0UD39_TRYVY	306.62	34	34	1	70915	Putative heat shock protein 70	Phytomonas sp. isolate EM1
PS1 - CID	598	1444	A4HWA6|A4HWA6_LEIIN	132.96	18	5	1	47495	Putative heat shock protein HslVU ATPase subunit HslU	Phytomonas sp. isolate EM1
PS1 - CID	598	1446	Q4QFH5|Q4QFH5_LEIMA	132.96	18	5	1	47495	Putative heat shock protein HslVU ATPase subunit HslU	Phytomonas sp. isolate EM1
PS1 - CID	1028	10034	E9AU27|E9AU27_LEIMU	70.86	8	1	1	18338	Putative kinetoplast DNA-associated protein	Phytomonas sp. isolate Hart1
PS1 - CID	560	5152	G0U3L2|G0U3L2_TRYVY	95.37	41	3	1	11161	Putative kinetoplastid membrane protein	Phytomonas sp. isolate Hart1
PS1 - CID	818	7381	E9AWR8|E9AWR8_LEIMU	89.81	3	3	1	63358	Putative malic enzyme	Leishmania amazonensis
PS1 - CID	971	8338	G0U297|G0U297_TRYVY	70.75	3	1	1	44388	Putative NAD/FAD dependent dehydrogenase	Leishmania panamensis
PS1 - CID	735	1067	A4HWM6|A4HWM6_LEIIN	133.06	11	3	1	48907	Putative nucleolar RNA binding protein	Trypanosoma brucei gambiense (strain MHOM/CI/86/DAL972)
PS1 - CID	735	1128	E9AQD3|E9AQD3_LEIMU	133.06	11	3	1	49102	Putative nucleolar RNA binding protein	Trypanosoma brucei brucei (strain 927/4 GUTat10.1)
PS1 - CID	735	1274	Q4QF42|Q4QF42_LEIMA	133.06	8	3	1	66054	Putative nucleolar RNA binding protein	Strigomonas culicis
PS1 - CID	1151	5864	A4HWQ5|A4HWQ5_LEIIN	74.23	2	1	1	94879	Putative peroxisome assembly protein	Angomonas deanei
PS1 - CID	1151	5970	E9AQG2|E9AQG2_LEIMU	74.23	1	1	1	103873	Putative peroxisome assembly protein	Leishmania panamensis
PS1 - CID	1151	5974	Q4QF14|Q4QF14_LEIMA	74.23	1	1	1	103270	Putative peroxisome assembly protein	Leishmania panamensis
PS1 - CID	1155	4489	G0U2R9|G0U2R9_TRYVY	31.05	2	1	1	54618	Putative polyadenylate-binding protein 1	Leishmania donovani (strain BPK282A1)
PS1 - CID	1057	7473	E9AMR8|E9AMR8_LEIMU	77.45	29	2	2	15366	Putative prefoldin subunit 2	Phytomonas sp. isolate EM1
PS1 - CID	928	9519	A4HWC9|A4HWC9_LEIIN	52.44	7	1	1	21288	Putative ribonucleoprotein p18 mitochondrial	Phytomonas sp. isolate EM1
PS1 - CID	928	9522	A4HWD0|A4HWD0_LEIIN	52.44	7	1	1	21318	Putative ribonucleoprotein p18 mitochondrial	Phytomonas sp. isolate Hart1
PS1 - CID	928	9520	Q4QFF2|Q4QFF2_LEIMA	52.44	7	1	1	21300	Putative ribonucleoprotein p18 mitochondrial	Phytomonas sp. isolate Hart1
PS1 - CID	763	1973	Q9N9V3|Q9N9V3_LEIIN	96.71	15	3	1	24585	Putative ribosomal protein L10	Phytomonas sp. isolate EM1
PS1 - CID	833	2687	A4ICM4|A4ICM4_LEIIN	126.00	25	4	2	14585	Putative ribosomal protein L24	Phytomonas sp. isolate EM1
PS1 - CID	833	2341	E9ASM7|E9ASM7_LEIMU	126.00	25	4	2	14571	Putative ribosomal protein L24	Phytomonas sp. isolate EM1
PS1 - CID	946	4508	G0U6J6|G0U6J6_TRYVY	94.02	14	3	1	15538	Putative ribosomal protein L24	Phytomonas sp. isolate EM1
PS1 - CID	833	2340	Q4Q1W6|Q4Q1W6_LEIMA	126.00	25	4	2	14571	Putative ribosomal protein L24	Phytomonas sp. isolate Hart1
PS1 - CID	214	582	E9B396|E9B396_LEIMU	220.98	30	15	2	47588	Putative ribosomal protein L3	Phytomonas sp. isolate Hart1
PS1 - CID	214	581	E9B578|E9B578_LEIMU	220.98	30	15	2	47543	Putative ribosomal protein L3	Phytomonas sp. isolate Hart1
PS1 - CID	393	370	Q4Q1T9|Q4Q1T9_LEIMA	208.06	16	9	1	86839	Putative Transitional endoplasmic reticulum ATPase	Phytomonas sp. isolate Hart1
PS1 - CID	1067	10954	E9B4Q5|E9B4Q5_LEIMU	90.24	4	1	1	34128	Putative translation elongation factor 1-beta	Leishmania infantum
PS1 - CID	836	7210	E9AQR5|E9AQR5_LEIMU	139.53	45	3	3	12138	Putative uncharacterized protein	Phytomonas sp. isolate EM1
PS1 - CID	1191	8482	G0UXJ9|G0UXJ9_TRYCI	78.25	6	1	1	25304	Putative uncharacterized protein	Phytomonas sp. isolate EM1
PS1 - CID	620	8024	G0UWC2|G0UWC2_TRYCI	127.13	10	5	5	19846	Putative uncharacterized protein TCIL3000_10_4510	Phytomonas sp. isolate EM1
PS1 - CID	344	2497	G0UVB5|G0UVB5_TRYCI	165.81	47	6	6	15929	Putative uncharacterized protein TCIL3000_10_890	Leishmania mexicana (strain MHOM/GT/2001/U1103)
PS1 - CID	670	1602	G0UZF7|G0UZF7_TRYCI	134.39	14	6	1	53608	Putative uncharacterized protein TCIL3000_11_1600 (Fragment)	Leishmania donovani (strain BPK282A1)
PS1 - CID	416	1063	G0V0T5|G0V0T5_TRYCI	200.39	10	10	2	100743	Putative uncharacterized protein TCIL3000_11_6820	Leishmania major
PS1 - CID	347	1249	G0UJE1|G0UJE1_TRYCI	193.77	15	10	1	58394	Putative uncharacterized protein TCIL3000_2_700	Leishmania major
PS1 - CID	858	3131	A4I6P8|A4I6P8_LEIIN	106.24	2	3	1	83226	Putative vacuolar-type proton translocating pyrophosphatase 1	Angomonas deanei
PS1 - CID	858	3069	E9B1S0|E9B1S0_LEIMU	106.24	2	3	1	83723	Putative vacuolar-type proton translocating pyrophosphatase 1	Strigomonas culicis
PS1 - CID	820	4341	G0TZU1|G0TZU1_TRYVY	112.49	2	3	1	86421	Putative vacuolar-type proton translocating pyrophosphatase 1	Phytomonas sp. isolate EM1
PS1 - CID	858	3081	Q4Q6E1|Q4Q6E1_LEIMA	106.24	2	3	1	83565	Putative vacuolar-type proton translocating pyrophosphatase 1	Phytomonas sp. isolate EM1
PS1 - CID	1029	5807	A0A088RNA3|A0A088RNA3_9TRYP	57.89	4	1	1	42907	Pyruvate dehydrogenase E1 component subunit alpha	Phytomonas sp. isolate EM1
PS1 - CID	1029	5808	A4H9P1|A4H9P1_LEIBR	57.89	4	1	1	42937	Pyruvate dehydrogenase E1 component subunit alpha	Phytomonas sp. isolate EM1
PS1 - CID	270	1951	W6LG00|W6LG00_9TRYP	192.44	28	10	2	42750	Pyruvate dehydrogenase E1 component subunit alpha	Phytomonas sp. isolate EM1
PS1 - CID	113	186	W6KTA2|W6KTA2_9TRYP	313.80	57	26	20	54973	Pyruvate kinase	Phytomonas sp. isolate EM1
PS1 - CID	312	1177	W6LFJ0|W6LFJ0_9TRYP	210.12	24	9	2	54795	Pyruvate kinase	Phytomonas sp. isolate EM1
PS1 - CID	1	5	H2D0Q0|H2D0Q0_9TRYP	414.04	89	94	69	60232	Pyruvate/indolepyruvate decarboxylase	Phytomonas sp. isolate Hart1
PS1 - CID	940	7810	U3LN93|U3LN93_9TRYP	84.56	10	2	1	44599	Queuine tRNA-ribosyltransferase (Fragment)	Leishmania infantum
PS1 - CID	936	7691	B6DT76|B6DT76_BODSA	90.61	16	3	1	22455	Rab1	Leishmania donovani (strain BPK282A1)
PS1 - CID	928	9521	E9BC74|E9BC74_LEIDB	52.44	7	1	1	21288	Ribonucleoprotein p18 mitochondrial putative	Strigomonas culicis
PS1 - CID	928	10829	E9AQ29|E9AQ29_LEIMU	52.44	7	1	1	21244	Ribonucleoprotein p18 mitochondrial putative	Strigomonas culicis
PS1 - CID	1157	11083	A0A061J2Y6|A0A061J2Y6_TRYRA	66.95	1	1	1	90556	Ribonucleoside-diphosphate reductase	Angomonas deanei
PS1 - CID	1157	9542	A0A088RUQ3|A0A088RUQ3_9TRYP	66.95	1	1	1	90825	Ribonucleoside-diphosphate reductase	Angomonas deanei
PS1 - CID	1157	9541	A4HGD3|A4HGD3_LEIBR	66.95	1	1	1	90792	Ribonucleoside-diphosphate reductase	Angomonas deanei
PS1 - CID	1157	9540	A4I3G6|A4I3G6_LEIIN	66.95	1	1	1	90965	Ribonucleoside-diphosphate reductase	Angomonas deanei
PS1 - CID	1157	7872	D0A7X4|D0A7X4_TRYB9	66.95	1	1	1	94631	Ribonucleoside-diphosphate reductase	Strigomonas culicis
PS1 - CID	1157	9544	E9AZQ5|E9AZQ5_LEIMU	66.95	1	1	1	90850	Ribonucleoside-diphosphate reductase	Phytomonas sp. isolate EM1
PS1 - CID	1157	9539	E9BKD6|E9BKD6_LEIDB	66.95	1	1	1	90951	Ribonucleoside-diphosphate reductase	Phytomonas sp. isolate EM1
PS1 - CID	1157	6492	F9W8Z7|F9W8Z7_TRYCI	66.95	1	1	1	95964	Ribonucleoside-diphosphate reductase	Phytomonas sp. isolate EM1
PS1 - CID	1157	6493	G0V163|G0V163_TRYCI	66.95	1	1	1	95952	Ribonucleoside-diphosphate reductase	Trypanosoma congolense (strain IL3000)
PS1 - CID	1157	10474	K2NU39|K2NU39_TRYCR	66.95	1	1	1	90610	Ribonucleoside-diphosphate reductase	Trypanosoma cruzi marinkellei
PS1 - CID	1157	10147	K4E6U8|K4E6U8_TRYCR	66.95	1	1	1	90728	Ribonucleoside-diphosphate reductase	Trypanosoma cruzi
PS1 - CID	1157	8252	Q384N4|Q384N4_TRYB2	66.95	1	1	1	94658	Ribonucleoside-diphosphate reductase	Trypanosoma cruzi (strain CL Brener)
PS1 - CID	1157	10146	Q4DCB6|Q4DCB6_TRYCC	66.95	1	1	1	90667	Ribonucleoside-diphosphate reductase	Angomonas deanei
PS1 - CID	1157	9543	Q4Q8H8|Q4Q8H8_LEIMA	66.95	1	1	1	90728	Ribonucleoside-diphosphate reductase	Angomonas deanei
PS1 - CID	1157	9707	S9TUB7|S9TUB7_9TRYP	66.95	1	1	1	90596	Ribonucleoside-diphosphate reductase	Angomonas deanei
PS1 - CID	1157	11183	S9U9D4|S9U9D4_9TRYP	66.95	2	1	1	71146	Ribonucleoside-diphosphate reductase	Angomonas deanei
PS1 - CID	1157	9032	S9V545|S9V545_9TRYP	66.95	1	1	1	90195	Ribonucleoside-diphosphate reductase	Strigomonas culicis
PS1 - CID	1157	8892	S9VGL3|S9VGL3_9TRYP	66.95	2	1	1	76839	Ribonucleoside-diphosphate reductase	Strigomonas culicis
PS1 - CID	1157	10145	V5DH46|V5DH46_TRYCR	66.95	1	1	1	90702	Ribonucleoside-diphosphate reductase	Strigomonas culicis
PS1 - CID	1157	8124	W6KNJ9|W6KNJ9_9TRYP	66.95	1	1	1	91738	Ribonucleoside-diphosphate reductase	Trypanosoma cruzi Dm28c
PS1 - CID	1157	11185	W6KWK8|W6KWK8_9TRYP	66.95	1	1	1	90909	Ribonucleoside-diphosphate reductase	Phytomonas sp. isolate EM1
PS1 - CID	1157	11170	Q4CR96|Q4CR96_TRYCC	66.95	5	1	1	27027	Ribonucleoside-diphosphate reductase large chain putative (Fragment)	Phytomonas sp. isolate EM1
PS1 - CID	1157	7873	O15909|RIR1_TRYBB	66.95	1	1	1	94619	Ribonucleoside-diphosphate reductase large subunit	Phytomonas sp. isolate EM1
PS1 - CID	665	6969	E9AVW1|E9AVW1_LEIMU	92.00	8	3	1	44410	Ribonucleoside-diphosphate reductase small chain putative	Phytomonas sp. isolate EM1
PS1 - CID	665	6929	E9AZB1|E9AZB1_LEIMU	92.00	8	3	1	44037	Ribonucleoside-diphosphate reductase small chain putative	Angomonas deanei
PS1 - CID	1157	11181	S9UAI7|S9UAI7_9TRYP	66.95	2	1	1	56182	Ribonucleoside-diphosphate reductase subunit M1	Angomonas deanei
PS1 - CID	1157	11182	S9VNZ0|S9VNZ0_9TRYP	66.95	2	1	1	67619	Ribonucleoside-diphosphate reductase subunit M1	Trypanosoma vivax (strain Y486)
PS1 - CID	665	6947	O76285|O76285_LEIAM	92.00	9	3	1	40582	Ribonucleotide reductase M2 subunit	Angomonas deanei
PS1 - CID	406	1856	F9W674|F9W674_TRYCI	186.75	27	9	3	24570	Ribosomal protein	Angomonas deanei
PS1 - CID	293	2433	K2M892|K2M892_TRYCR	200.46	28	12	6	24556	Ribosomal protein	Angomonas deanei
PS1 - CID	293	2432	K4DWL1|K4DWL1_TRYCR	200.46	28	12	6	24556	Ribosomal protein	Angomonas deanei
PS1 - CID	293	2437	Q4DB28|Q4DB28_TRYCC	200.46	27	12	6	25146	Ribosomal protein	Strigomonas culicis
PS1 - CID	293	2431	Q4E5H8|Q4E5H8_TRYCC	200.46	28	12	6	24556	Ribosomal protein	Trypanosoma brucei gambiense (strain MHOM/CI/86/DAL972)
PS1 - CID	293	2426	K2MZR5|K2MZR5_TRYCR	200.46	28	12	6	24096	Ribosomal protein (Fragment)	Trypanosoma brucei brucei (strain 927/4 GUTat10.1)
PS1 - CID	443	890	W6KXE3|W6KXE3_9TRYP	173.48	29	10	9	24487	Ribosomal protein L15	Trypanosoma rangeli SC58
PS1 - CID	946	4503	A0A061IUM9|A0A061IUM9_TRYRA	94.02	14	3	1	14590	Ribosomal protein L24	Trypanosoma brucei gambiense (strain MHOM/CI/86/DAL972)
PS1 - CID	946	4525	A0A061IW35|A0A061IW35_TRYRA	94.02	14	3	1	14574	Ribosomal protein L24	Trypanosoma brucei gambiense (strain MHOM/CI/86/DAL972)
PS1 - CID	833	2338	A0A088S3V4|A0A088S3V4_9TRYP	126.00	25	4	2	14601	Ribosomal protein L24 putative	Trypanosoma brucei brucei (strain 927/4 GUTat10.1)
PS1 - CID	946	4526	Q4E078|Q4E078_TRYCC	94.02	14	3	1	14602	Ribosomal protein L24 putative	Trypanosoma brucei brucei (strain 927/4 GUTat10.1)
PS1 - CID	873	3427	A0A088SI43|A0A088SI43_9TRYP	84.87	18	2	2	9835	Ribosomal protein L37	Trypanosoma rangeli SC58
PS1 - CID	873	3613	S9VVY6|S9VVY6_9TRYP	84.87	18	2	2	9793	Ribosomal protein L37	Trypanosoma cruzi Dm28c
PS1 - CID	873	2983	W6KQC1|W6KQC1_9TRYP	84.87	18	2	2	9845	Ribosomal protein L37	Trypanosoma cruzi marinkellei
PS1 - CID	873	2984	W6L764|W6L764_9TRYP	84.87	18	2	2	9845	Ribosomal protein L37	Trypanosoma cruzi
PS1 - CID	1085	9218	A0A061JAA7|A0A061JAA7_TRYRA	36.69	9	1	1	12806	Ribosomal protein S26	Trypanosoma cruzi (strain CL Brener)
PS1 - CID	1085	9216	D0A817|D0A817_TRYB9	36.69	9	1	1	12806	Ribosomal protein s26 putative	Trypanosoma brucei gambiense (strain MHOM/CI/86/DAL972)
PS1 - CID	1085	9217	Q384J9|Q384J9_TRYB2	36.69	9	1	1	12806	Ribosomal protein S26 putative	Trypanosoma cruzi
PS1 - CID	1152	10097	C9ZZE8|C9ZZE8_TRYB9	34.80	2	1	1	34083	RNA-binding protein putative	Trypanosoma brucei brucei (strain 927/4 GUTat10.1)
PS1 - CID	1152	10725	Q38D54|Q38D54_TRYB2	34.80	2	1	1	34619	RNA-binding protein putative	Trypanosoma cruzi (strain CL Brener)
PS1 - CID	662	4252	A0A061J150|A0A061J150_TRYRA	163.35	15	4	1	40982	S-adenosylmethionine synthase	Trypanosoma cruzi marinkellei
PS1 - CID	662	4313	C9ZRF9|C9ZRF9_TRYB9	163.35	13	4	1	45330	S-adenosylmethionine synthase	Trypanosoma brucei brucei (strain 927/4 GUTat10.1)
PS1 - CID	662	4315	C9ZRG1|C9ZRG1_TRYB9	163.35	14	4	1	43567	S-adenosylmethionine synthase	Trypanosoma brucei gambiense (strain MHOM/CI/86/DAL972)
PS1 - CID	662	3969	F9W6X1|F9W6X1_TRYCI	163.35	14	4	1	43419	S-adenosylmethionine synthase	Leishmania panamensis
PS1 - CID	662	4316	Q586F9|Q586F9_TRYB2	163.35	14	4	1	43516	S-adenosylmethionine synthase	Strigomonas culicis
PS1 - CID	662	4318	Q586G1|Q586G1_TRYB2	163.35	14	4	1	43468	S-adenosylmethionine synthase	Strigomonas culicis
PS1 - CID	662	4317	Q586G3|Q586G3_TRYB2	163.35	14	4	1	43540	S-adenosylmethionine synthase	Strigomonas culicis
PS1 - CID	195	999	W6KVW3|W6KVW3_9TRYP	247.10	44	14	9	43183	S-adenosylmethionine synthase	Strigomonas culicis
PS1 - CID	662	4314	C9ZRG3|C9ZRG3_TRYB9	163.35	23	4	1	25942	S-adenosylmethionine synthetase putative (Fragment) (Fragment)	Strigomonas culicis
PS1 - CID	1060	4207	S9U5P8|S9U5P8_9TRYP	56.84	7	2	1	37142	Serine hydroxymethyltransferase	Strigomonas culicis
PS1 - CID	1060	3604	S9VSN3|S9VSN3_9TRYP	56.84	5	2	1	52374	Serine hydroxymethyltransferase	Strigomonas culicis
PS1 - CID	1060	3607	S9WTJ4|S9WTJ4_9TRYP	56.84	5	2	1	52023	Serine hydroxymethyltransferase	Strigomonas culicis
PS1 - CID	605	1860	W6KY12|W6KY12_9TRYP	164.89	17	6	5	52413	Serine hydroxymethyltransferase	Strigomonas culicis
PS1 - CID	499	727	W6KU48|W6KU48_9TRYP	154.06	13	6	4	71295	Serine/threonine-protein phosphatase	Strigomonas culicis
PS1 - CID	1061	5274	S9USF8|S9USF8_9TRYP	79.09	15	2	2	16816	Small subunit ribosomal protein S16e	Trypanosoma brucei brucei (strain 927/4 GUTat10.1)
PS1 - CID	1061	5105	S9V518|S9V518_9TRYP	79.09	13	2	2	19303	Small subunit ribosomal protein S16e	Trypanosoma rangeli SC58
PS1 - CID	1061	5282	S9VUV5|S9VUV5_9TRYP	79.09	13	2	2	19525	Small subunit ribosomal protein S16e	Trypanosoma cruzi Dm28c
PS1 - CID	830	4111	S9UDK3|S9UDK3_9TRYP	87.73	9	3	2	21259	Small subunit ribosomal protein S18e	Trypanosoma cruzi
PS1 - CID	725	6702	S9V6L7|S9V6L7_9TRYP	104.50	7	3	2	17210	Small subunit ribosomal protein S18e	Trypanosoma cruzi (strain CL Brener)
PS1 - CID	725	6809	S9WL19|S9WL19_9TRYP	104.50	9	3	2	12335	Small subunit ribosomal protein S18e	Trypanosoma cruzi (strain CL Brener)
PS1 - CID	445	5666	S9V5W3|S9V5W3_9TRYP	132.50	15	2	2	12856	Small subunit ribosomal protein S20e	Angomonas deanei
PS1 - CID	1085	6059	S9V6J9|S9V6J9_9TRYP	36.69	9	1	1	12359	Small subunit ribosomal protein S26e	Angomonas deanei
PS1 - CID	1085	11056	S9WAS2|S9WAS2_9TRYP	36.69	15	1	1	7247	Small subunit ribosomal protein S26e	Angomonas deanei
PS1 - CID	728	3306	S9U942|S9U942_9TRYP	145.37	15	5	1	35745	Solute carrier family 25 (Mitochondrial adenine nucleotide translocator) member 4/5/6/31	Angomonas deanei
PS1 - CID	728	3309	S9VFQ7|S9VFQ7_9TRYP	145.37	14	5	1	38667	Solute carrier family 25 (Mitochondrial adenine nucleotide translocator) member 4/5/6/31	Angomonas deanei
PS1 - CID	728	3274	S9VQ06|S9VQ06_9TRYP	145.37	14	5	1	38626	Solute carrier family 25 (Mitochondrial adenine nucleotide translocator) member 4/5/6/31	Angomonas deanei
PS1 - CID	728	3328	S9WD66|S9WD66_9TRYP	145.37	13	5	1	42441	Solute carrier family 25 (Mitochondrial adenine nucleotide translocator) member 4/5/6/31	Angomonas deanei
PS1 - CID	998	11379	Q95Z84|Q95Z84_LEIMA	77.26	8	2	1	32884	Spermidine synthase	Angomonas deanei
PS1 - CID	998	11380	U5KMZ3|U5KMZ3_9TRYP	77.26	8	2	1	32957	Spermidine synthase	Angomonas deanei
PS1 - CID	542	645	W6KK05|W6KK05_9TRYP	170.01	17	7	7	66574	Succinate dehydrogenase [ubiquinone] flavoprotein subunit mitochondrial	Strigomonas culicis
PS1 - CID	98	172	W6KGD1|W6KGD1_9TRYP	302.19	67	29	18	44862	Succinyl-CoA ligase subunit beta	Strigomonas culicis
PS1 - CID	206	891	W6KZ86|W6KZ86_9TRYP	221.50	27	12	1	44572	Succinyl-CoA ligase subunit beta	Strigomonas culicis
PS1 - CID	1196	15041	S9X0X3|S9X0X3_9TRYP	30.97	2	1	1	52340	Succinyl-CoA:3-ketoacid-coenzyme A transferase	Angomonas deanei
PS1 - CID	407	1733	W6KGU3|W6KGU3_9TRYP	156.36	45	10	10	26874	Superoxide dismutase	Angomonas deanei
PS1 - CID	185	3329	W6KP93|W6KP93_9TRYP	209.98	42	8	8	21803	Superoxide dismutase	Angomonas deanei
PS1 - CID	575	5532	Q26952|Q26952_TRYCR	149.07	9	5	1	44218	TCJ2 protein	Strigomonas culicis
PS1 - CID	1146	3180	K4DR85|K4DR85_TRYCR	40.42	2	1	1	58730	T-complex protein 1 subunit delta	Strigomonas culicis
PS1 - CID	1146	5430	Q4CRI3|Q4CRI3_TRYCC	40.42	6	1	1	22252	T-complex protein 1 subunit delta	Strigomonas culicis
PS1 - CID	1146	3181	Q4DTP9|Q4DTP9_TRYCC	40.42	2	1	1	58739	T-complex protein 1 subunit delta	Trypanosoma cruzi Dm28c
PS1 - CID	1146	3179	V5AR01|V5AR01_TRYCR	40.42	2	1	1	58730	T-complex protein 1 subunit delta	Trypanosoma cruzi Dm28c
PS1 - CID	402	120	W6L0A9|W6L0A9_9TRYP	193.21	23	7	7	58519	T-complex protein 1 subunit delta	Trypanosoma cruzi Dm28c
PS1 - CID	225	66	W6KVD5|W6KVD5_9TRYP	257.98	36	14	6	61202	T-complex protein 1 subunit gamma	Trypanosoma cruzi (strain CL Brener)
PS1 - CID	438	369	W6L2U2|W6L2U2_9TRYP	181.15	19	9	3	60778	T-complex protein 1 subunit gamma	Trypanosoma cruzi (strain CL Brener)
PS1 - CID	492	2143	S9VG37|S9VG37_9TRYP	178.70	10	7	1	82269	TNF receptor-associated protein 1	Trypanosoma cruzi (strain CL Brener)
PS1 - CID	324	378	A0A088S247|A0A088S247_9TRYP	219.54	17	11	2	87385	Transitional endoplasmic reticulum ATPase putative	Trypanosoma cruzi (strain CL Brener)
PS1 - CID	393	457	E9BTK1|E9BTK1_LEIDB	206.07	16	9	1	86819	Transitional endoplasmic reticulum ATPase putative	Trypanosoma cruzi (strain CL Brener)
PS1 - CID	393	396	E9ASQ6|E9ASQ6_LEIMU	208.06	16	9	1	86888	Transitional endoplasmic reticulum ATPase putative	Trypanosoma cruzi (strain CL Brener)
PS1 - CID	428	2401	W6KZB1|W6KZB1_9TRYP	162.55	16	7	6	72916	Transketolase	Trypanosoma cruzi marinkellei
PS1 - CID	497	2473	S9V2V4|S9V2V4_9TRYP	169.83	15	7	1	50233	Translation initiation factor 4A	Trypanosoma cruzi marinkellei
PS1 - CID	497	2447	S9VQN2|S9VQN2_9TRYP	169.83	16	7	1	45203	Translation initiation factor 4A	Trypanosoma cruzi marinkellei
PS1 - CID	497	2470	S9W7T9|S9W7T9_9TRYP	169.83	17	7	1	41884	Translation initiation factor 4A	Trypanosoma cruzi
PS1 - CID	931	8832	D0A754|D0A754_TRYB9	58.64	8	1	1	26819	Triosephosphate isomerase	Trypanosoma cruzi
PS1 - CID	931	8833	Q385L6|Q385L6_TRYB2	58.64	8	1	1	26819	Triosephosphate isomerase	Trypanosoma cruzi
PS1 - CID	143	305	W6KNN0|W6KNN0_9TRYP	266.37	71	19	19	27440	Triosephosphate isomerase	Leishmania braziliensis
PS1 - CID	931	8834	P04789|TPIS_TRYBB	58.64	8	1	1	26835	Triosephosphate isomerase glycosomal	Leishmania infantum
PS1 - CID	36	20	S9VIM0|S9VIM0_9TRYP	329.07	59	38	1	48056	Tubulin beta (Fragment)	Leishmania infantum
PS1 - CID	1003	5424	S9VEU5|S9VEU5_9TRYP	52.66	5	2	1	29600	Tyrosine 3-monooxygenase/tryptophan 5-monooxygenase activation protein	Leishmania braziliensis
PS1 - CID	971	7044	S9VZ98|S9VZ98_9TRYP	70.75	3	1	1	46710	Ubiquitin-like modifier-activating enzyme 5	Leishmania braziliensis
PS1 - CID	396	1098	W6KGK8|W6KGK8_9TRYP	213.01	18	10	10	57619	UDP-glucose 6-dehydrogenase	Leishmania donovani
PS1 - CID	864	9966	K4DPF2|K4DPF2_TRYCR	78.15	3	2	1	67731	UDP-sugar pyrophosphorylase	Leishmania mexicana (strain MHOM/GT/2001/U1103)
PS1 - CID	864	9965	V5DFP2|V5DFP2_TRYCR	78.15	3	2	1	67645	UDP-sugar pyrophosphorylase	Leishmania mexicana (strain MHOM/GT/2001/U1103)
PS1 - CID	678	3633	A0A061J856|A0A061J856_TRYRA	157.89	18	5	1	38727	Uncharacterized protein	Leishmania donovani
PS1 - CID	654	5854	A0A088RSG0|A0A088RSG0_9TRYP	111.76	12	5	1	55178	Uncharacterized protein	Leishmania donovani
PS1 - CID	765	10539	A4HUP0|A4HUP0_LEIIN	91.28	8	4	2	36128	Uncharacterized protein	Leishmania major
PS1 - CID	344	2499	D0A1A8|D0A1A8_TRYB9	165.81	47	6	6	15929	Uncharacterized protein	Leishmania major
PS1 - CID	765	10540	E9AND9|E9AND9_LEIMU	91.28	8	4	2	36021	Uncharacterized protein	Azumiobodo hoyamushi PE
PS1 - CID	924	10813	E9ANE2|E9ANE2_LEIMU	67.55	8	2	1	35466	Uncharacterized protein	Azumiobodo hoyamushi PE
PS1 - CID	765	10538	E9BAI1|E9BAI1_LEIDB	91.28	8	4	2	36127	Uncharacterized protein	Azumiobodo hoyamushi PE
PS1 - CID	1296	112290	K2MZ71|K2MZ71_TRYCR	26.26	1	1	1	75003	Uncharacterized protein	Bodonidae sp. RS407A2
PS1 - CID	851	6999	K4E539|K4E539_TRYCR	109.17	11	2	1	24607	Uncharacterized protein	Bodonidae sp. RS407A2
PS1 - CID	851	8227	Q4DGS2|Q4DGS2_TRYCC	109.17	15	2	1	18001	Uncharacterized protein	Bodonidae sp. RS407A2
PS1 - CID	836	7201	Q4QER1|Q4QER1_LEIMA	139.53	20	3	3	27829	Uncharacterized protein	Bodonidae sp. SL200c
PS1 - CID	765	10541	Q4QH87|Q4QH87_LEIMA	91.28	8	4	2	36213	Uncharacterized protein	Bodonidae sp. SL200c
PS1 - CID	1373	11833	S9TH11|S9TH11_9TRYP	31.14	5	1	1	20493	Uncharacterized protein	Azumiobodo hoyamushi PE
PS1 - CID	1151	10900	S9TN73|S9TN73_9TRYP	82.13	4	1	1	38126	Uncharacterized protein	Azumiobodo hoyamushi PE
PS1 - CID	934	4436	S9V3C8|S9V3C8_9TRYP	105.26	16	3	1	24021	Uncharacterized protein	Bodonidae sp. RS407A2
PS1 - CID	804	10272	S9VD45|S9VD45_9TRYP	82.18	7	3	1	36523	Uncharacterized protein	Bodonidae sp. RS407A2
PS1 - CID	934	4435	S9VIV7|S9VIV7_9TRYP	105.26	17	3	1	22949	Uncharacterized protein	Trypanosoma grayi PE
PS1 - CID	747	4724	S9VK69|S9VK69_9TRYP	119.00	7	3	1	35428	Uncharacterized protein	Trypanosoma cyclops PE
PS1 - CID	934	4068	S9W8Z9|S9W8Z9_9TRYP	105.26	16	3	1	24181	Uncharacterized protein	Trypanosoma cruzi PE
PS1 - CID	747	4722	S9WG02|S9WG02_9TRYP	119.00	12	3	1	20611	Uncharacterized protein	Trypanosoma cruzi PE
PS1 - CID	747	4723	S9WY34|S9WY34_9TRYP	119.00	8	3	1	31706	Uncharacterized protein	Neobodo designis PE
PS1 - CID	864	9903	Q4CTI4|Q4CTI4_TRYCC	78.15	4	2	1	55862	Uncharacterized protein (Fragment)	Trypanosoma grayi PE
PS1 - CID	115	413	U3LN91|U3LN91_9TRYP	255.70	25	25	2	72031	Uncharacterized protein (Fragment)	Trypanosoma grayi PE
PS1 - CID	746	5693	U3LNL2|U3LNL2_9TRYP	108.42	8	3	1	30500	Uncharacterized protein (Fragment)	Trypanosoma grayi PE
PS1 - CID	642	3893	U3LNS4|U3LNS4_9TRYP	129.45	4	3	1	83114	Uncharacterized protein (Fragment)	Trypanosoma cyclops PE
PS1 - CID	476	2726	X2C1Y2|X2C1Y2_9TRYP	112.02	14	5	2	29476	Uncharacterized protein (Fragment)	Crithidia fasciculata PE
PS1 - CID	998	11378	X2C503|X2C503_9TRYP	77.26	8	2	1	32915	Uncharacterized protein (Fragment)	Crithidia fasciculata PE
PS1 - CID	675	3094	A0A061JAR7|A0A061JAR7_TRYRA	146.21	15	4	1	55654	Vacuolar ATP synthase subunit B	Rhynchomonas nasuta PE
PS1 - CID	675	3076	K2PB67|K2PB67_TRYCR	146.21	15	4	1	55554	Vacuolar ATP synthase subunit b putative	Trypanosoma cruzi PE
PS1 - CID	675	3080	K4E768|K4E768_TRYCR	146.21	15	4	1	55540	Vacuolar ATP synthase subunit b putative	Trypanosoma cruzi PE
PS1 - CID	675	3079	Q4CXR7|Q4CXR7_TRYCC	146.21	15	4	1	55540	Vacuolar ATP synthase subunit B putative	Trypanosoma cruzi PE
PS1 - CID	675	3078	Q4D1S0|Q4D1S0_TRYCC	146.21	15	4	1	55554	Vacuolar ATP synthase subunit B putative	Angomonas deanei
PS1 - CID	675	3168	G4WJZ8|G4WJZ8_TRYCR	146.21	25	4	1	31779	Vacuolar ATP synthase subunit B (Fragment)	Angomonas deanei
PS1 - CID	820	4356	C9ZWU7|C9ZWU7_TRYB9	112.49	2	3	1	86071	Vacuolar-type proton translocating pyrophosphatase 1	Angomonas deanei
PS1 - CID	820	4312	Q57U47|Q57U47_TRYB2	112.49	2	3	1	86004	Vacuolar-type proton translocating pyrophosphatase 1	Angomonas deanei
PS1 - CID	820	4357	Q8MTZ4|Q8MTZ4_9TRYP	112.49	2	3	1	85923	Vacuolar-type proton translocating pyrophosphatase 1	Angomonas deanei
PS1 - CID	876	2106	Q9NDF0|Q9NDF0_TRYCR	95.82	2	3	1	85742	Vacuolar-type proton translocating pyrophosphatase 1	Angomonas deanei
PS1 - CID	858	1822	S9U8L6|S9U8L6_9TRYP	106.24	2	3	1	82428	Vacuolar-type proton translocating pyrophosphatase 1	Trypanosoma evansi PE
PS1 - CID	858	2309	S9VMN8|S9VMN8_9TRYP	106.24	2	3	1	83009	Vacuolar-type proton translocating pyrophosphatase 1	Bodo saltans PE
PS1 - CID	858	1821	S9WND6|S9WND6_9TRYP	106.24	2	3	1	82711	Vacuolar-type proton translocating pyrophosphatase 1	Trypanosoma evansi PE
PS1 - CID	858	3143	A0A088SFY5|A0A088SFY5_9TRYP	106.24	2	3	1	83543	Vacuolar-type proton translocating pyrophosphatase 1 putative	Leishmania major PE
PS1 - CID	820	4358	C9ZM75|C9ZM75_TRYB9	112.49	2	3	1	85924	Vacuolar-type proton translocating pyrophosphatase 1 putative	Trypanosoma danilewskyi PE
PS1 - CID	858	3132	E9BMP8|E9BMP8_LEIDB	106.24	2	3	1	83254	Vacuolar-type proton translocating pyrophosphatase 1 putative	Leishmania mexicana PE
PS1 - CID	820	4359	Q57Y42|Q57Y42_TRYB2	112.49	2	3	1	85936	Vacuolar-type proton translocating pyrophosphatase 1 putative	Leishmania major PE
PS1 - CID	820	3326	R9TLA0|R9TLA0_TRYRA	117.09	2	3	1	78055	Vacuolar-type proton translocating pyrophosphatase 1 (Fragment)	Leishmania major PE
PS1 - CID	1270	10968	A0A061J346|A0A061J346_TRYRA	74.21	6	1	1	23235	Vesicle-associated membrane protein	Leishmania major PE
PS1 - CID	1056	7964	W6L731|W6L731_9TRYP	96.32	30	2	2	14949	V-type proton ATPase subunit F	Leishmania major PE
PS1 - CID	701	7470	E8NHJ5|E8NHJ5_LEIMU	130.14	16	5	4	19318	WGS CADB00000000 data contig 43	Trypanosoma danilewskyi PE
PS1 - CID	929	9948	F9W637|F9W637_TRYCI	107.43	3	2	2	55485	WGS project CAEQ00000000 data annotated contig 1420	Leishmania mexicana PE
PS1 - CID	820	9773	F9WC12|F9WC12_TRYCI	112.49	3	3	1	47264	WGS project CAEQ00000000 data annotated contig 2171 (Fragment)	Ichthyobodo-related endosymbiont of Neoparamoeba
PS1 - CID	866	5559	F9WCE4|F9WCE4_TRYCI	99.02	4	2	1	72068	WGS project CAEQ00000000 data annotated contig 2219	Ichthyobodo-related endosymbiont of Neoparamoeba
PS1 - CID	820	4117	F9WE18|F9WE18_TRYCI	112.49	2	3	1	85340	WGS project CAEQ00000000 data annotated contig 2427	Ichthyobodo-related endosymbiont of Neoparamoeba
PS1 - CID	820	6626	F9WIH0|F9WIH0_TRYCI	112.49	2	3	1	64501	WGS project CAEQ00000000 data annotated contig 78 (Fragment)	Ichthyobodo-related endosymbiont of Neoparamoeba
PS1 - HCD	1165	11534	Q4D000|Q4D000_TRYCC	38.28	9	1	1	20098	10 kDa heat shock protein putative	Ichthyobodo-related endosymbiont of Neoparamoeba
PS1 - HCD	1165	11661	Q4DFB0|Q4DFB0_TRYCC	38.28	16	1	1	10700	10 kDa heat shock protein putative	Ichthyobodo-related endosymbiont of Neoparamoeba
PS1 - HCD	673	4539	A0A061J4T2|A0A061J4T2_TRYRA	100.64	14	4	1	29047	14-3-3 protein	Ichthyobodo-related endosymbiont of Neoparamoeba
PS1 - HCD	673	4093	Q6B9P4|Q6B9P4_TRYCR	100.64	14	4	1	29113	14-3-3 protein	Ichthyobodo-related endosymbiont of Neoparamoeba
PS1 - HCD	673	4096	Q6B9P5|Q6B9P5_TRYCR	100.64	14	4	1	29104	14-3-3 protein	Ichthyobodo-related endosymbiont of Neoparamoeba
PS1 - HCD	673	4094	V5C116|V5C116_TRYCR	100.64	14	4	1	29104	14-3-3 protein	Ichthyobodo-related endosymbiont of Neoparamoeba
PS1 - HCD	673	4099	K2NW21|K2NW21_TRYCR	100.64	14	4	1	29049	14-3-3 protein putative	Ichthyobodo-related endosymbiont of Neoparamoeba
PS1 - HCD	673	4097	K4E9A7|K4E9A7_TRYCR	100.64	14	4	1	29104	14-3-3 protein putative	Ichthyobodo-related endosymbiont of Neoparamoeba
PS1 - HCD	673	4095	Q4DHC9|Q4DHC9_TRYCC	100.64	14	4	1	29113	14-3-3 protein putative	Ichthyobodo-related endosymbiont of Neoparamoeba
PS1 - HCD	673	4098	Q4DRH6|Q4DRH6_TRYCC	100.64	14	4	1	29104	14-3-3 protein putative	Ichthyobodo-related endosymbiont of Neoparamoeba
PS1 - HCD	673	4534	Q68CL8|Q68CL8_9TRYP	100.64	14	4	1	29196	14-3-3 protein II	Ichthyobodo-related endosymbiont of Neoparamoeba
PS1 - HCD	673	4536	D0A7L0|D0A7L0_TRYB9	100.64	15	4	1	27467	14-3-3-like protein putative	Leishmania donovani PE
PS1 - HCD	673	4533	Q384Y3|Q384Y3_TRYB2	100.64	14	4	1	29196	14-3-3-like protein putative	Leishmania tarentolae PE
PS1 - HCD	685	4423	S9ULA3|S9ULA3_9TRYP	98.55	12	4	1	49370	26S proteasome regulatory subunit T5	Leishmania major PE
PS1 - HCD	964	6011	A0A061J6X5|A0A061J6X5_TRYRA	62.63	4	2	1	49058	2-oxoglutarate dehydrogenase E2 component dihydrolipoamide succinyltransferase	Bodo sp. NT-ov3
PS1 - HCD	1005	4964	Q4CNP4|Q4CNP4_TRYCC	53.61	7	2	1	42646	2-oxoglutarate dehydrogenase E2 component dihydrolipoamide succinyltransferase putative	Ichthyobodo-related endosymbiont of Neoparamoeba
PS1 - HCD	1005	4963	Q4D1R9|Q4D1R9_TRYCC	53.61	6	2	1	44032	2-oxoglutarate dehydrogenase E2 component dihydrolipoamide succinyltransferase putative	Ichthyobodo-related endosymbiont of Neoparamoeba
PS1 - HCD	1005	4972	K2MSS1|K2MSS1_TRYCR	53.61	6	2	1	43989	2-oxoglutarate dehydrogenase E2 component dihydrolipoamide succinyltransferase putative (Fragment)	Ichthyobodo-related endosymbiont of Neoparamoeba
PS1 - HCD	1005	4969	K4E6E9|K4E6E9_TRYCR	53.61	6	2	1	46946	2-oxoglutarate dehydrogenase E2 component dihydrolipoamide succinyltransferase putative (Fragment)	Ichthyobodo-related endosymbiont of Neoparamoeba
PS1 - HCD	929	6634	E9BN03|E9BN03_LEIDB	57.31	5	2	2	38642	3 2-trans-enoyl-CoA isomerase mitochondrial putative	Ichthyobodo-related endosymbiont of Neoparamoeba
PS1 - HCD	1107	920	W6KVY6|W6KVY6_9TRYP	72.49	3	1	1	46288	3-hydroxy-3-methylglutaryl coenzyme A reductase	Ichthyobodo-related endosymbiont of Neoparamoeba
PS1 - HCD	1058	10391	V5ARP0|V5ARP0_TRYCR	77.02	12	2	1	46421	3-ketoacyl-CoA thiolase	Ichthyobodo-related endosymbiont of Neoparamoeba
PS1 - HCD	1058	10390	K4EEC5|K4EEC5_TRYCR	77.02	12	2	1	46421	3-ketoacyl-CoA thiolase putative	Ichthyobodo-related endosymbiont of Neoparamoeba
PS1 - HCD	1058	9760	Q4CYP2|Q4CYP2_TRYCC	77.02	12	2	1	46405	3-ketoacyl-CoA thiolase putative	Ichthyobodo-related endosymbiont of Neoparamoeba
PS1 - HCD	701	7485	A0A061IZ92|A0A061IZ92_TRYRA	117.37	11	4	4	18148	40S ribosomal protein S10	Ichthyobodo-related endosymbiont of Neoparamoeba
PS1 - HCD	701	7151	K2M414|K2M414_TRYCR	117.37	9	4	4	21990	40S ribosomal protein S10 putative	Ichthyobodo-related endosymbiont of Neoparamoeba
PS1 - HCD	701	7484	Q4E088|Q4E088_TRYCC	117.37	11	4	4	18250	40S ribosomal protein S10 putative	Ichthyobodo-related endosymbiont of Neoparamoeba
PS1 - HCD	1215	18686	A4HVI6|A4HVI6_LEIIN	27.17	6	1	1	15592	40S ribosomal protein S12	Ichthyobodo-related endosymbiont of Neoparamoeba
PS1 - HCD	1215	18683	E9AP81|E9AP81_LEIMU	27.17	6	1	1	15592	40S ribosomal protein S12	Ichthyobodo-related endosymbiont of Neoparamoeba
PS1 - HCD	1215	18685	E9BBC0|E9BBC0_LEIDB	27.17	6	1	1	15592	40S ribosomal protein S12	Leishmania donovani PE
PS1 - HCD	1215	18687	Q4QG97|Q4QG97_LEIMA	27.17	6	1	1	15608	40S ribosomal protein S12	Leishmania donovani PE
PS1 - HCD	445	5748	W6KI40|W6KI40_9TRYP	130.48	29	6	4	15862	40S ribosomal protein S12	Leishmania tarentolae PE
PS1 - HCD	908	4826	E9BI96|E9BI96_LEIDB	72.99	19	3	1	16688	40S ribosomal protein S16 putative	Leishmania major PE
PS1 - HCD	842	9779	D0A7G4|D0A7G4_TRYB9	108.17	10	3	3	21274	40S ribosomal protein S21 putative	Bodo sp. NT-ov3
PS1 - HCD	842	9777	D0A7G5|D0A7G5_TRYB9	108.17	10	3	3	21119	40S ribosomal protein S21 putative	Bodo sp. NT-ov3
PS1 - HCD	842	9776	Q385B8|Q385B8_TRYB2	108.17	10	3	3	21119	40S ribosomal protein S21 putative	Trypanosoma vivax (strain Y486)
PS1 - HCD	842	9778	Q385B9|Q385B9_TRYB2	108.17	10	3	3	21274	40S ribosomal protein S21 putative	Trypanosoma cruzi (strain CL Brener)
PS1 - HCD	343	2511	A0A061ITM3|A0A061ITM3_TRYRA	160.71	34	6	4	15922	40S ribosomal protein S23	Trypanosoma cruzi PE
PS1 - HCD	343	2506	G0U5A1|G0U5A1_TRYVY	160.71	34	6	4	15942	40S ribosomal protein S23	Angomonas desouzai PE
PS1 - HCD	343	3148	A0A088S9A6|A0A088S9A6_9TRYP	160.71	34	6	4	15918	40S ribosomal protein S23 putative	Trypanosoma cruzi Dm28c
PS1 - HCD	343	3153	E9BFB6|E9BFB6_LEIDB	160.71	34	6	4	15936	40S ribosomal protein S23 putative	Trypanosoma brucei brucei (strain 927/4 GUTat10.1)
PS1 - HCD	343	2508	K2N4A7|K2N4A7_TRYCR	160.71	25	6	4	22070	40S ribosomal protein S23 putative	Trypanosoma brucei brucei (strain 927/4 GUTat10.1)
PS1 - HCD	343	2498	Q38CD1|Q38CD1_TRYB2	160.71	34	6	4	15929	40S ribosomal protein S23 putative	Trypanosoma brucei gambiense (strain MHOM/CI/86/DAL972)
PS1 - HCD	343	2512	Q4DTQ1|Q4DTQ1_TRYCC	160.71	34	6	4	15926	40S ribosomal protein S23 putative	Trypanosoma brucei gambiense (strain MHOM/CI/86/DAL972)
PS1 - HCD	917	2353	E9BQ25|E9BQ25_LEIDB	88.43	9	3	1	37741	40S ribosomal protein S3 putative	Trypanosoma brucei gambiense (strain MHOM/CI/86/DAL972)
PS1 - HCD	1303	12763	E8NHI0|E8NHI0_LEIMU	23.12	8	1	1	30036	40S ribosomal protein S3a	Trypanosoma brucei gambiense (strain MHOM/CI/86/DAL972)
PS1 - HCD	1303	12764	E9BRS2|E9BRS2_LEIDB	23.12	8	1	1	30008	40S ribosomal protein S3a	Crithidia fasciculata
PS1 - HCD	1303	12761	Q4FX73|RS3A_LEIMA	23.12	8	1	1	30008	40S ribosomal protein S3a	Crithidia fasciculata
PS1 - HCD	253	1169	W6L303|W6L303_9TRYP	184.40	46	15	15	29460	40S ribosomal protein S3a	Crithidia fasciculata
PS1 - HCD	1303	12760	A4IAU0|RS3A1_LEIIN	23.12	8	1	1	30038	40S ribosomal protein S3a-1	Crithidia fasciculata
PS1 - HCD	1303	12762	A4IAU1|RS3A2_LEIIN	23.12	8	1	1	30008	40S ribosomal protein S3a-2	Leishmania donovani
PS1 - HCD	175	345	W6KLQ7|W6KLQ7_9TRYP	218.81	45	21	21	30524	40S ribosomal protein S4	Leishmania panamensis
PS1 - HCD	930	2775	A0A061IWJ5|A0A061IWJ5_TRYRA	89.66	13	2	1	21267	40S ribosomal protein S5	Leishmania panamensis
PS1 - HCD	373	1768	A0A088S497|A0A088S497_9TRYP	76.76	17	2	2	21299	40S ribosomal protein S5	Leishmania braziliensis
PS1 - HCD	373	1772	A4HV05|A4HV05_LEIIN	76.76	17	2	2	21271	40S ribosomal protein S5	Leishmania braziliensis
PS1 - HCD	373	1771	E9ANP0|E9ANP0_LEIMU	76.76	17	2	2	21287	40S ribosomal protein S5	Trypanosoma brucei gambiense (strain MHOM/CI/86/DAL972)
PS1 - HCD	373	1769	Q868B1|Q868B1_LEIMA	76.76	17	2	2	21298	40S ribosomal protein S5	Trypanosoma cruzi marinkellei
PS1 - HCD	930	2704	V5BRX6|V5BRX6_TRYCR	94.16	13	2	1	21253	40S ribosomal protein S5	Trypanosoma cruzi (strain CL Brener)
PS1 - HCD	930	3458	D0A7E1|D0A7E1_TRYB9	83.81	13	2	1	21386	40S ribosomal protein S5 putative	Trypanosoma cruzi (strain CL Brener)
PS1 - HCD	930	3457	Q385D9|Q385D9_TRYB2	83.81	13	2	1	21386	40S ribosomal protein S5 putative	Trypanosoma brucei PE
PS1 - HCD	930	2705	Q4E0Q3|Q4E0Q3_TRYCC	94.16	13	2	1	21253	40S ribosomal protein S5 putative	Strigomonas culicis
PS1 - HCD	930	2715	Q4E3P1|Q4E3P1_TRYCC	94.16	13	2	1	21281	40S ribosomal protein S5 putative	Strigomonas culicis
PS1 - HCD	432	2454	E9AVH4|E9AVH4_LEIMU	133.77	31	9	6	28262	40S ribosomal protein S6	Strigomonas culicis
PS1 - HCD	820	5740	S9UMH0|S9UMH0_9TRYP	81.78	15	4	1	28430	40S ribosomal protein S6	Strigomonas culicis
PS1 - HCD	600	5002	A0A088RRT5|A0A088RRT5_9TRYP	139.01	20	5	2	24565	40S ribosomal protein S8	Trypanosoma cruzi
PS1 - HCD	600	5001	A4HDR9|A4HDR9_LEIBR	139.01	20	5	2	24581	40S ribosomal protein S8	Trypanosoma cruzi
PS1 - HCD	419	1315	W6KYC1|W6KYC1_9TRYP	149.54	35	7	4	24692	40S ribosomal protein S8	Trypanosoma rangeli SC58
PS1 - HCD	26	4136	A0A061J4U6|A0A061J4U6_TRYRA	78.31	24	2	2	12939	40S ribosomal protein S9	Trypanosoma rangeli SC58
PS1 - HCD	26	1659	Q4D4S1|Q4D4S1_TRYCC	78.31	15	2	2	22134	40S ribosomal protein S9 putative	Leishmania donovani PE
PS1 - HCD	26	1658	Q4DSJ7|Q4DSJ7_TRYCC	78.31	15	2	2	22133	40S ribosomal protein S9 putative	Leishmania donovani PE
PS1 - HCD	1084	7932	S9WMK5|S9WMK5_9TRYP	46.13	8	2	2	27355	40S ribosomal protein SA	Trypanosoma rangeli SC58
PS1 - HCD	1259	9842	C9ZXT1|C9ZXT1_TRYB9	43.79	11	1	1	11091	60S acidic ribosomal protein putative	Trypanosoma rangeli SC58
PS1 - HCD	1259	9841	Q38EY6|Q38EY6_TRYB2	43.79	11	1	1	11091	60S acidic ribosomal protein putative	Leishmania donovani PE
PS1 - HCD	668	1610	A0A088RHY8|A0A088RHY8_9TRYP	104.00	15	4	2	24613	60S ribosomal protein L10 putative	Leishmania donovani PE
PS1 - HCD	1028	2573	C9ZY66|C9ZY66_TRYB9	71.19	9	2	1	24736	60S ribosomal protein L10 putative	Leishmania donovani PE
PS1 - HCD	668	1971	E9B840|E9B840_LEIDB	104.00	15	4	2	24557	60S ribosomal protein L10 putative	Trypanosoma cruzi
PS1 - HCD	1028	2574	Q38EC5|Q38EC5_TRYB2	71.19	9	2	1	24736	60S ribosomal protein L10 putative	Trypanosoma cruzi
PS1 - HCD	610	5651	A0A088RMM0|A0A088RMM0_9TRYP	121.98	8	2	2	22080	60S ribosomal protein L18 putative	Trypanosoma brucei brucei PE
PS1 - HCD	610	5652	A0A088S2X1|A0A088S2X1_9TRYP	121.98	8	2	2	22094	60S ribosomal protein L18 putative	Trypanosoma brucei gambiense PE
PS1 - HCD	264	1132	W6KKK8|W6KKK8_9TRYP	192.75	41	12	6	20878	60S ribosomal protein L18a	Trypanosoma brucei brucei (strain 927/4 GUTat10.1)
PS1 - HCD	264	1133	W6L5D7|W6L5D7_9TRYP	192.75	41	12	6	20878	60S ribosomal protein L18a	Trypanosoma cruzi (strain CL Brener)
PS1 - HCD	516	1174	C9ZNN8|C9ZNN8_TRYB9	103.53	23	5	2	28314	60S ribosomal protein L2 putative	Trypanosoma cruzi (strain CL Brener)
PS1 - HCD	516	1176	Q57W56|Q57W56_TRYB2	103.53	23	5	2	28314	60S ribosomal protein L2 putative	Trypanosoma cruzi (strain CL Brener)
PS1 - HCD	502	3575	A0A061ISB9|A0A061ISB9_TRYRA	162.95	40	7	2	14917	60S ribosomal protein L23	Trypanosoma cruzi (strain CL Brener)
PS1 - HCD	502	3581	A0A061J0Z7|A0A061J0Z7_TRYRA	162.95	32	7	2	18953	60S ribosomal protein L23	Trypanosoma cruzi (strain CL Brener)
PS1 - HCD	425	3044	A0A088S329|A0A088S329_9TRYP	152.18	55	9	3	14971	60S ribosomal protein L23 putative	Angomonas deanei
PS1 - HCD	502	3572	C9ZYV4|C9ZYV4_TRYB9	162.95	40	7	2	14963	60S ribosomal protein L23 putative	Angomonas deanei
PS1 - HCD	502	3571	Q38DP2|Q38DP2_TRYB2	162.95	40	7	2	14963	60S ribosomal protein L23 putative	Strigomonas culicis
PS1 - HCD	502	3577	Q4E4R0|Q4E4R0_TRYCC	162.95	40	7	2	14917	60S ribosomal protein L23 putative	Strigomonas culicis
PS1 - HCD	502	3576	Q4E4R1|Q4E4R1_TRYCC	162.95	40	7	2	14931	60S ribosomal protein L23 putative	Trypanosoma cruzi
PS1 - HCD	504	5369	A0A061IUC9|A0A061IUC9_TRYRA	124.08	22	4	2	17490	60S ribosomal protein L23a	Trypanosoma cruzi
PS1 - HCD	504	5422	Q4DI49|Q4DI49_TRYCC	124.08	15	4	2	25004	60S ribosomal protein L23a putative	Trypanosoma brucei brucei PE
PS1 - HCD	905	3036	A0A061ITD6|A0A061ITD6_TRYRA	93.16	17	3	2	16154	60S ribosomal protein L27A/L29	Trypanosoma brucei brucei PE
PS1 - HCD	1220	36455	O00822|RL28_TRYCR	45.27	10	1	1	16382	60S ribosomal protein L28	Trypanosoma brucei gambiense PE
PS1 - HCD	1220	36454	Q4E0P2|Q4E0P2_TRYCC	45.27	10	1	1	16382	60S ribosomal protein L28 putative	Trypanosoma brucei gambiense PE
PS1 - HCD	1220	36456	Q4E3Q5|Q4E3Q5_TRYCC	45.27	10	1	1	16368	60S ribosomal protein L28 putative	Trypanosoma brucei brucei (strain 927/4 GUTat10.1)
PS1 - HCD	414	4816	A4IAS5|A4IAS5_LEIIN	151.02	37	5	4	11382	60S ribosomal protein L30	Trypanosoma brucei brucei (strain 927/4 GUTat10.1)
PS1 - HCD	414	4870	E9AEK1|E9AEK1_LEIMA	151.02	37	5	4	11352	60S ribosomal protein L30	Trypanosoma cruzi (strain CL Brener)
PS1 - HCD	414	4814	E9B5R2|E9B5R2_LEIMU	151.02	37	5	4	11382	60S ribosomal protein L30	Trypanosoma cruzi (strain CL Brener)
PS1 - HCD	414	4815	E9BRQ6|E9BRQ6_LEIDB	151.02	37	5	4	11382	60S ribosomal protein L30	Trypanosoma cruzi (strain CL Brener)
PS1 - HCD	1108	10515	A0A061J196|A0A061J196_TRYRA	52.99	8	1	1	15420	60S ribosomal protein L35	Trypanosoma cruzi (strain CL Brener)
PS1 - HCD	1108	10395	A0A088RVP7|A0A088RVP7_9TRYP	52.99	8	1	1	15154	60S ribosomal protein L35 putative	Angomonas deanei
PS1 - HCD	1108	11178	E9BIP6|E9BIP6_LEIDB	52.99	8	1	1	15191	60S ribosomal protein L35 putative	Angomonas deanei
PS1 - HCD	1026	5098	A0A088SJY0|A0A088SJY0_9TRYP	75.45	20	2	2	9141	60S ribosomal protein L37	Strigomonas culicis
PS1 - HCD	306	1142	V5BH60|V5BH60_TRYCR	176.33	18	7	1	47904	60S ribosomal protein L4	Strigomonas culicis
PS1 - HCD	306	1136	K2N0W4|K2N0W4_TRYCR	176.33	19	7	1	43558	60S ribosomal protein L4 putative	Leishmania panamensis
PS1 - HCD	306	1116	Q4CQW2|Q4CQW2_TRYCC	176.33	20	7	1	41313	60S ribosomal protein L4 putative	Leishmania panamensis
PS1 - HCD	306	1114	K4E3A3|K4E3A3_TRYCR	176.33	17	7	1	49938	60S ribosomal protein L4 putative (Fragment)	Trypanosoma brucei gambiense (strain MHOM/CI/86/DAL972)
PS1 - HCD	535	4254	A0A088SBU5|A0A088SBU5_9TRYP	125.94	14	6	1	27449	60S ribosomal protein L7 putative	Trypanosoma brucei gambiense (strain MHOM/CI/86/DAL972)
PS1 - HCD	652	5141	K4E4P8|K4E4P8_TRYCR	88.23	14	5	1	25926	60S ribosomal protein L9 putative	Leishmania panamensis
PS1 - HCD	652	5138	Q4CRI7|Q4CRI7_TRYCC	88.23	16	5	1	21953	60S ribosomal protein L9 putative	Leishmania panamensis
PS1 - HCD	652	5140	Q4CVX9|Q4CVX9_TRYCC	88.23	16	5	1	21909	60S ribosomal protein L9 putative	Trypanosoma brucei gambiense (strain MHOM/CI/86/DAL972)
PS1 - HCD	652	5139	Q4DGQ2|Q4DGQ2_TRYCC	88.23	16	5	1	21923	60S ribosomal protein L9 putative	Leishmania donovani (strain BPK282A1)
PS1 - HCD	807	5498	S9V7T5|S9V7T5_9TRYP	100.61	7	4	2	53534	6-phosphofructokinase	Leishmania donovani (strain BPK282A1)
PS1 - HCD	185	708	W6KKR9|W6KKR9_9TRYP	222.22	35	16	15	52146	6-phosphogluconate dehydrogenase decarboxylating	Leishmania donovani (strain BPK282A1)
PS1 - HCD	727	3400	W6L4V8|W6L4V8_9TRYP	99.16	10	2	1	52290	6-phosphogluconate dehydrogenase decarboxylating	Leishmania donovani (strain BPK282A1)
PS1 - HCD	47	216	A1YM53|A1YM53_TRYRA	280.68	34	40	1	72201	70 kDa heat shock protein	Trypanosoma brucei gambiense (strain MHOM/CI/86/DAL972)
PS1 - HCD	233	2367	Q03929|Q03929_TRYCR	136.36	21	7	1	27982	70 kDa heat shock protein (Fragment)	Leishmania amazonensis
PS1 - HCD	1029	4550	E9AW86|E9AW86_LEIMU	74.91	3	2	1	77450	Acetyl-coenzyme A synthetase	Leishmania amazonensis
PS1 - HCD	975	9119	K2LW68|K2LW68_TRYCR	82.02	4	2	1	75223	Acetyl-coenzyme A synthetase	Leishmania amazonensis
PS1 - HCD	975	9108	K4EE89|K4EE89_TRYCR	82.02	4	2	1	75336	Acetyl-coenzyme A synthetase	Leishmania amazonensis
PS1 - HCD	975	9118	Q4DQY7|Q4DQY7_TRYCC	82.02	4	2	1	75192	Acetyl-coenzyme A synthetase	Leishmania amazonensis
PS1 - HCD	975	9147	Q4DYN2|Q4DYN2_TRYCC	82.02	4	2	1	75217	Acetyl-coenzyme A synthetase	Leishmania panamensis
PS1 - HCD	975	9109	V5ASG2|V5ASG2_TRYCR	82.02	4	2	1	75338	Acetyl-coenzyme A synthetase	Leishmania panamensis
PS1 - HCD	246	852	W6KS19|W6KS19_9TRYP	176.57	36	12	12	48821	Acetyltransferase component of pyruvate dehydrogenase complex	Leishmania panamensis
PS1 - HCD	754	2078	S9U4C2|S9U4C2_9TRYP	106.62	6	4	1	97003	Aconitate hydratase	Parabodo caudatus
PS1 - HCD	754	1879	S9UQB4|S9UQB4_9TRYP	106.62	6	4	1	97467	Aconitate hydratase	Parabodo caudatus
PS1 - HCD	783	1745	S9V2H7|S9V2H7_9TRYP	111.01	6	4	1	94615	Aconitate hydratase	Parabodo caudatus
PS1 - HCD	215	211	W6KV74|W6KV74_9TRYP	211.26	27	16	9	98496	Aconitate hydratase	Parabodo caudatus
PS1 - HCD	350	607	W6L5T7|W6L5T7_9TRYP	180.97	15	10	3	97708	Aconitate hydratase	Leishmania donovani (strain BPK282A1)
PS1 - HCD	960	2970	I6LE89|I6LE89_TRYCR	83.31	8	2	1	41995	Actin	Trypanosoma vivax (strain Y486)
PS1 - HCD	960	2975	I6LE90|I6LE90_TRYCR	83.31	8	2	1	41972	Actin	Trypanosoma rangeli SC58
PS1 - HCD	960	3001	I6LE91|I6LE91_TRYCR	83.31	8	2	1	41998	Actin	Trypanosoma rangeli SC58
PS1 - HCD	960	2971	I6LE92|I6LE92_TRYCR	83.31	8	2	1	41969	Actin	Trypanosoma rangeli SC58
PS1 - HCD	960	2976	I6LE94|I6LE94_TRYCR	83.31	8	2	1	41996	Actin	Angomonas deanei
PS1 - HCD	960	3914	I6LE95|I6LE95_TRYCR	83.31	8	2	1	41992	Actin	Angomonas deanei
PS1 - HCD	960	2988	I6LE97|I6LE97_TRYCR	83.31	8	2	1	41956	Actin	Angomonas deanei
PS1 - HCD	960	2973	I6LE98|I6LE98_TRYCR	83.31	8	2	1	41996	Actin	Trypanosoma brucei gambiense (strain MHOM/CI/86/DAL972)
PS1 - HCD	960	2977	V5BDL0|V5BDL0_TRYCR	83.31	8	2	1	41968	Actin	Trypanosoma brucei gambiense (strain MHOM/CI/86/DAL972)
PS1 - HCD	960	2974	Q4CYQ8|Q4CYQ8_TRYCC	83.31	8	2	1	41968	Actin putative	Trypanosoma vivax (strain Y486)
PS1 - HCD	960	2979	K4DQH2|K4DQH2_TRYCR	83.31	8	2	1	42939	Actin putative (Fragment)	Trypanosoma congolense (strain IL3000)
PS1 - HCD	702	6250	Q95NJ3|Q95NJ3_LEIAM	88.89	12	5	1	34403	Activated C kinase protein	Trypanosoma cruzi
PS1 - HCD	702	6245	A7LH42|A7LH42_LEICH	88.89	12	5	1	34357	Activated C kinase protein (Fragment)	Trypanosoma brucei brucei (strain 927/4 GUTat10.1)
PS1 - HCD	702	6252	J9UU49|J9UU49_LEITR	88.89	12	5	1	34414	Activated protein kinase C	Trypanosoma cruzi (strain CL Brener)
PS1 - HCD	702	6243	J9XMM1|J9XMM1_LEITR	88.89	12	5	1	34400	Activated protein kinase C receptor	Angomonas deanei
PS1 - HCD	702	6247	J9XRQ3|J9XRQ3_LEIIN	88.89	12	5	1	34400	Activated protein kinase C receptor	Angomonas deanei
PS1 - HCD	702	6248	E9BK16|E9BK16_LEIDB	88.89	12	5	1	34373	Activated protein kinase c receptor (LACK)	Angomonas deanei
PS1 - HCD	702	6251	E8NHN2|E8NHN2_LEIMU	88.89	12	5	1	34403	Activated protein kinase c receptor (LACK) guanine nucleotide-binding protein beta subunit-like protein	Trypanosoma cruzi Dm28c
PS1 - HCD	702	9038	O43942|O43942_LEIDO	88.89	14	5	1	30635	Activated protein kinase C receptor homolog LACK	Phytomonas sp. isolate EM1
PS1 - HCD	806	3405	W6KJ23|W6KJ23_9TRYP	91.59	22	2	2	16882	Acyl carrier protein	Phytomonas sp. isolate Hart1
PS1 - HCD	87	368	W6KJN7|W6KJN7_9TRYP	252.10	38	29	12	48342	Adenosylhomocysteinase	Trypanosoma vivax (strain Y486)
PS1 - HCD	176	1513	W6L454|W6L454_9TRYP	169.80	19	13	1	48103	Adenosylhomocysteinase	Trypanosoma congolense (strain IL3000)
PS1 - HCD	1150	9419	U5KM48|U5KM48_HERMU	48.67	3	1	1	46488	Adenosylmethionine decarboxylase	Trypanosoma cruzi
PS1 - HCD	1274	9833	U5KL64|U5KL64_HERMU	32.78	1	1	1	75905	Adenylosuccinate synthetase	Trypanosoma brucei brucei (strain 927/4 GUTat10.1)
PS1 - HCD	510	2308	Q86PS1|Q86PS1_LEIAM	143.21	15	8	2	35159	ADP/ATP carrier	Trypanosoma cruzi (strain CL Brener)
PS1 - HCD	510	2538	A0A088RNE7|A0A088RNE7_9TRYP	143.21	15	8	2	35533	ADP/ATP translocase putative	Angomonas deanei
PS1 - HCD	510	2540	A0A088RQ31|A0A088RQ31_9TRYP	143.21	15	8	2	35560	ADP/ATP translocase putative	Angomonas deanei
PS1 - HCD	949	7031	A0A088RQN3|A0A088RQN3_9TRYP	79.93	3	2	1	105984	Alanine--tRNA ligase	Angomonas deanei
PS1 - HCD	949	7032	A4HCJ3|A4HCJ3_LEIBR	79.93	3	2	1	105907	Alanine--tRNA ligase	Trypanosoma cruzi Dm28c
PS1 - HCD	949	6607	E9AVY6|E9AVY6_LEIMU	79.93	3	2	1	106165	Alanine--tRNA ligase	Phytomonas sp. isolate EM1
PS1 - HCD	164	297	W6KLS0|W6KLS0_9TRYP	230.31	36	27	22	107658	Alanine--tRNA ligase	Phytomonas sp. isolate Hart1
PS1 - HCD	490	1299	W6KZL0|W6KZL0_9TRYP	138.86	10	7	3	113093	Alanine--tRNA ligase	Strigomonas culicis
PS1 - HCD	50	50	Q4QGC5|Q4QGC5_LEIMA	292.83	55	48	3	49759	Alpha tubulin	Angomonas deanei
PS1 - HCD	68	298	Q002G4|Q002G4_NEODS	263.20	48	33	1	41529	Alpha tubulin (Fragment)	Strigomonas culicis
PS1 - HCD	18	85	Q1PCJ6|Q1PCJ6_HERME	328.25	58	69	1	44260	Alpha tubulin (Fragment)	Trypanosoma cruzi marinkellei
PS1 - HCD	30	17	Q26973|Q26973_TRYCR	293.74	64	52	1	46957	Alpha-tubulin	Trypanosoma cruzi
PS1 - HCD	319	742	G0ZDZ3|G0ZDZ3_9EUGL	167.45	33	11	3	41387	Alpha-tubulin (Fragment)	Trypanosoma cruzi marinkellei
PS1 - HCD	285	724	W6L4Z5|W6L4Z5_9TRYP	184.82	30	10	4	36188	Alternative oxidase	Trypanosoma cruzi marinkellei
PS1 - HCD	755	3942	A0A088RNE2|A0A088RNE2_9TRYP	92.93	7	3	1	42321	Aminopeptidase putative	Trypanosoma cruzi
PS1 - HCD	771	10360	D0A7H3|D0A7H3_TRYB9	110.67	3	3	2	55373	Aminopeptidase putative	Trypanosoma cruzi
PS1 - HCD	771	9456	Q385B0|Q385B0_TRYB2	110.67	3	3	2	55359	Aminopeptidase putative	Trypanosoma cruzi
PS1 - HCD	244	352	F8UVI3|F8UVI3_9TRYP	203.48	57	15	13	40415	Arginine kinase	Strigomonas culicis
PS1 - HCD	436	2622	W6KVF9|W6KVF9_9TRYP	107.95	16	8	6	45999	Aspartate aminotransferase	Strigomonas culicis
PS1 - HCD	635	6518	W6LHB5|W6LHB5_9TRYP	98.68	7	4	1	45404	Aspartate aminotransferase	Strigomonas culicis
PS1 - HCD	733	15900	A0A088RLW0|A0A088RLW0_9TRYP	92.36	13	4	1	35527	Aspartate carbamoyltransferase putative	Strigomonas culicis
PS1 - HCD	877	30280	C9ZPR3|C9ZPR3_TRYB9	73.82	8	3	1	35925	Aspartate carbamoyltransferase putative	Strigomonas culicis
PS1 - HCD	877	30279	Q57U84|Q57U84_TRYB2	73.82	8	3	1	35911	Aspartate carbamoyltransferase putative	Strigomonas culicis
PS1 - HCD	538	1676	S9V6B3|S9V6B3_9TRYP	123.89	13	7	1	63064	Aspartyl-tRNA synthetase	Leishmania panamensis
PS1 - HCD	665	5189	A0A088RVW2|A0A088RVW2_9TRYP	105.45	10	5	1	62564	Aspartyl-tRNA synthetase putative	Leishmania donovani (strain BPK282A1)
PS1 - HCD	359	190	W6KGK7|W6KGK7_9TRYP	191.48	21	12	6	63408	ATP synthase subunit alpha	Trypanosoma rangeli SC58
PS1 - HCD	528	492	W6L6J3|W6L6J3_9TRYP	136.87	12	7	1	63287	ATP synthase subunit alpha	Trypanosoma cruzi Dm28c
PS1 - HCD	147	119	W6KR54|W6KR54_9TRYP	259.75	54	24	3	56531	ATP synthase subunit beta	Trypanosoma cruzi marinkellei
PS1 - HCD	375	1197	W6KPJ2|W6KPJ2_9TRYP	155.77	39	9	9	41210	ATPase ASNA1 homolog	Trypanosoma cruzi (strain CL Brener)
PS1 - HCD	608	5205	F9W8G2|F9W8G2_TRYCI	108.70	6	5	1	53351	ATP-dependent 6-phosphofructokinase	Strigomonas culicis
PS1 - HCD	745	3901	S9W508|S9W508_9TRYP	118.03	10	3	1	53752	ATP-dependent 6-phosphofructokinase	Strigomonas culicis
PS1 - HCD	807	5485	S9WM33|S9WM33_9TRYP	100.61	7	4	2	53753	ATP-dependent 6-phosphofructokinase	Strigomonas culicis
PS1 - HCD	272	389	W6KE89|W6KE89_9TRYP	189.86	29	13	6	53497	ATP-dependent 6-phosphofructokinase	Strigomonas culicis
PS1 - HCD	777	2171	S9UAE1|S9UAE1_9TRYP	126.53	11	4	1	60974	ATP-dependent HslUV protease ATP-binding protein subunit HslU	Angomonas deanei
PS1 - HCD	777	2169	S9WCT3|S9WCT3_9TRYP	126.53	14	4	1	47348	ATP-dependent HslUV protease ATP-binding protein subunit HslU	Angomonas deanei
PS1 - HCD	807	5434	S9UHH1|S9UHH1_9TRYP	100.61	8	4	2	49118	ATP-dependent phosphofructokinase	Angomonas deanei
PS1 - HCD	8	26	A4HTR0|A4HTR0_LEIIN	131.10	7	3	1	49800	Beta tubulin	Angomonas deanei
PS1 - HCD	8	31	A4HZJ3|A4HZJ3_LEIIN	131.10	7	3	1	49753	Beta tubulin	Strigomonas culicis
PS1 - HCD	13	22	E9AMJ8|E9AMJ8_LEIMU	311.32	69	61	1	46245	Beta tubulin	Strigomonas culicis
PS1 - HCD	8	23	F8QV42|F8QV42_LEIDO	131.10	7	3	1	49655	Beta tubulin	Angomonas deanei
PS1 - HCD	8	27	Q4QBZ6|Q4QBZ6_LEIMA	131.10	7	3	1	49800	Beta tubulin	Angomonas deanei
PS1 - HCD	85	175	A0A0E4B263|A0A0E4B263_9EUGL	260.56	48	31	3	43244	Beta tubulin (Fragment)	Strigomonas culicis
PS1 - HCD	69	130	C0SKE8|C0SKE8_9EUGL	271.11	55	38	1	41642	Beta tubulin (Fragment)	Strigomonas culicis
PS1 - HCD	7	111	Q1PCI8|Q1PCI8_9TRYP	139.98	12	3	1	42843	Beta tubulin (Fragment)	Angomonas deanei
PS1 - HCD	42	111	Q1PCI8|Q1PCI8_9TRYP	280.22	71	45	1	42843	Beta tubulin (Fragment)	Angomonas deanei
PS1 - HCD	7	115	Q1PCJ1|Q1PCJ1_9TRYP	136.91	12	3	1	44526	Beta tubulin (Fragment)	Trypanosoma brucei gambiense (strain MHOM/CI/86/DAL972)
PS1 - HCD	8	1506	Q1PCK0|Q1PCK0_CRIFA	131.10	23	3	1	14493	Beta tubulin (Fragment)	Trypanosoma brucei brucei
PS1 - HCD	115	1506	Q1PCK0|Q1PCK0_CRIFA	223.49	89	17	1	14493	Beta tubulin (Fragment)	Trypanosoma brucei brucei (strain 927/4 GUTat10.1)
PS1 - HCD	8	21	Q25316|Q25316_LEIMA	131.10	7	3	1	49743	Beta-tubulin	Leishmania major
PS1 - HCD	21	21	Q25316|Q25316_LEIMA	303.57	64	51	1	49743	Beta-tubulin	Trypanosoma brucei gambiense (strain MHOM/CI/86/DAL972)
PS1 - HCD	7	117	Q3I5G0|Q3I5G0_9TRYP	136.91	11	3	1	49728	Beta-tubulin	Trypanosoma brucei gambiense (strain MHOM/CI/86/DAL972)
PS1 - HCD	111	316	G0ZDZ6|G0ZDZ6_9EUGL	226.05	37	29	2	42564	Beta-tubulin (Fragment)	Leishmania mexicana (strain MHOM/GT/2001/U1103)
PS1 - HCD	14	317	G0ZDZ7|G0ZDZ7_9EUGL	110.36	9	3	3	45300	Beta-tubulin (Fragment)	Leishmania mexicana (strain MHOM/GT/2001/U1103)
PS1 - HCD	14	306	G1APV5|G1APV5_9EUGL	110.36	9	3	3	42528	Beta-tubulin (Fragment)	Phytomonas sp. isolate EM1
PS1 - HCD	14	474	G1APV6|G1APV6_9EUGL	110.36	9	3	3	45145	Beta-tubulin (Fragment)	Phytomonas sp. isolate EM1
PS1 - HCD	8	10	I3W8N7|I3W8N7_LEIDO	131.10	7	3	1	49595	Beta-tubulin (Fragment)	Leishmania mexicana (strain MHOM/GT/2001/U1103)
PS1 - HCD	172	1221	Q25314|Q25314_LEIMA	222.95	68	18	1	16590	Beta-tubulin (Fragment)	Leishmania mexicana (strain MHOM/GT/2001/U1103)
PS1 - HCD	794	7398	Q586R0|Q586R0_TRYB2	115.16	10	4	3	40433	Branched-chain amino acid aminotransferase putative	Phytomonas sp. isolate EM1
PS1 - HCD	794	7400	C9ZJG3|C9ZJG3_TRYB9	115.16	10	4	3	40505	Branched-chain amino acid aminotransferase putative	Phytomonas sp. isolate EM1
PS1 - HCD	794	7399	C9ZJG4|C9ZJG4_TRYB9	115.16	10	4	3	40519	Branched-chain amino acid aminotransferase putative	Phytomonas sp. isolate EM1
PS1 - HCD	621	9051	O61129|O61129_CRIFA	98.55	17	6	1	34651	CACK protein	Trypanosomatidae sp. TS-2013 PE
PS1 - HCD	1007	10319	E9BPK5|E9BPK5_LEIDB	37.30	1	1	1	57021	Carboxypeptidase putative	Leptomonas pyrrhocoris PE
PS1 - HCD	520	6503	K2MHJ1|K2MHJ1_TRYCR	153.31	8	7	3	51993	Chaperone DNAJ protein putative	Leptomonas pyrrhocoris PE
PS1 - HCD	520	5535	K4E449|K4E449_TRYCR	155.52	9	7	3	44204	Chaperone DNAJ protein putative	Phytomonas sp. isolate EM1
PS1 - HCD	841	2354	A0A061J5K0|A0A061J5K0_TRYRA	79.75	4	2	1	59249	Chaperonin containing T-complex protein	Phytomonas sp. isolate EM1
PS1 - HCD	841	3888	V5DHJ5|V5DHJ5_TRYCR	79.75	4	2	1	59170	Chaperonin containing t-complex protein	Phytomonas sp. isolate EM1
PS1 - HCD	841	3878	K2NWA6|K2NWA6_TRYCR	79.75	4	2	1	59229	Chaperonin containing t-complex protein putative	Phytomonas sp. isolate Hart1
PS1 - HCD	841	3885	Q4DWG6|Q4DWG6_TRYCC	79.75	4	2	1	59186	Chaperonin containing T-complex protein putative	Phytomonas sp. isolate EM1
PS1 - HCD	1002	11485	S9UGP8|S9UGP8_9TRYP	47.05	7	1	1	19467	Chaperonin GroES	Phytomonas sp. isolate EM1
PS1 - HCD	1002	11483	S9VXI6|S9VXI6_9TRYP	47.05	12	1	1	10857	Chaperonin GroES	Phytomonas sp. isolate EM1
PS1 - HCD	1002	11484	S9WFP8|S9WFP8_9TRYP	47.05	12	1	1	10830	Chaperonin GroES	Phytomonas sp. isolate EM1
PS1 - HCD	1002	11482	S9WIU0|S9WIU0_9TRYP	47.05	12	1	1	10860	Chaperonin GroES	Phytomonas sp. isolate Hart1
PS1 - HCD	201	225	W6KG91|W6KG91_9TRYP	202.20	31	15	15	51464	Citrate synthase	Phytomonas sp. isolate Hart1
PS1 - HCD	1244	6712	X2C3G1|X2C3G1_9TRYP	49.98	3	1	1	64718	Citrate synthase (Fragment)	Trypanosoma rangeli SC58
PS1 - HCD	475	105	W6KRS3|W6KRS3_9TRYP	147.86	7	8	8	191998	Clathrin heavy chain	Trypanosoma rangeli SC58
PS1 - HCD	373	1770	A4H6M2|A4H6M2_LEIBR	76.76	17	2	2	21299	Complete genome chromosome 11	Phytomonas sp. isolate EM1
PS1 - HCD	50	59	A4H727|A4H727_LEIBR	292.83	55	48	3	49683	Complete genome chromosome 13	Phytomonas sp. isolate EM1
PS1 - HCD	610	5653	A4H745|A4H745_LEIBR	121.98	8	2	2	22094	Complete genome chromosome 13	Phytomonas sp. isolate EM1
PS1 - HCD	631	6546	A4H7K5|A4H7K5_LEIBR	125.49	13	5	1	36667	Complete genome chromosome 14	Phytomonas sp. isolate EM1
PS1 - HCD	939	1070	A4H8A6|A4H8A6_LEIBR	96.49	7	2	1	48999	Complete genome chromosome 15	Phytomonas sp. isolate EM1
PS1 - HCD	733	15899	A4H8H9|A4H8H9_LEIBR	92.36	13	4	1	35527	Complete genome chromosome 16	Phytomonas sp. isolate EM1
PS1 - HCD	1156	8946	A4H932|A4H932_LEIBR	57.64	3	1	1	51520	Complete genome chromosome 17	Phytomonas sp. isolate EM1
PS1 - HCD	985	7212	A4H9P0|A4H9P0_LEIBR	56.59	4	2	1	91505	Complete genome chromosome 18	Phytomonas sp. isolate EM1
PS1 - HCD	755	3943	A4H9X3|A4H9X3_LEIBR	92.93	7	3	1	42309	Complete genome chromosome 19	Leishmania braziliensis
PS1 - HCD	510	2537	A4H9X7|A4H9X7_LEIBR	143.21	15	8	2	35567	Complete genome chromosome 19	Leishmania braziliensis
PS1 - HCD	510	2539	A4H9X8|A4H9X8_LEIBR	143.21	15	8	2	35583	Complete genome chromosome 19	Leishmania braziliensis
PS1 - HCD	931	5113	A4HA28|A4HA28_LEIBR	75.94	11	2	1	33897	Complete genome chromosome 19	Leishmania braziliensis
PS1 - HCD	1134	25523	A4HBV8|A4HBV8_LEIBR	22.33	1	1	1	200859	Complete genome chromosome 21	Leishmania braziliensis
PS1 - HCD	343	3149	A4HBW6|A4HBW6_LEIBR	160.71	34	6	4	15918	Complete genome chromosome 21	Leishmania braziliensis
PS1 - HCD	858	5628	A4HC64|A4HC64_LEIBR	97.15	4	2	1	71408	Complete genome chromosome 22	Leishmania braziliensis
PS1 - HCD	535	4255	A4HEM2|A4HEM2_LEIBR	125.94	14	6	1	27449	Complete genome chromosome 26	Leishmania braziliensis
PS1 - HCD	535	4265	A4HEM3|A4HEM3_LEIBR	125.94	13	6	1	29219	Complete genome chromosome 26	Leishmania braziliensis
PS1 - HCD	1253	6699	A4HET9|A4HET9_LEIBR	46.09	3	1	1	100817	Complete genome chromosome 26	Leishmania braziliensis
PS1 - HCD	1108	10396	A4HF78|A4HF78_LEIBR	52.99	8	1	1	15222	Complete genome chromosome 26	Leishmania braziliensis
PS1 - HCD	1211	234705	A4HGA8|A4HGA8_LEIBR	31.95	10	1	1	25742	Complete genome chromosome 28	Leishmania braziliensis
PS1 - HCD	815	10669	A4HGE5|A4HGE5_LEIBR	102.46	15	2	2	13058	Complete genome chromosome 28	Leishmania braziliensis
PS1 - HCD	45	243	A4HGY1|A4HGY1_LEIBR	273.50	33	39	2	71276	Complete genome chromosome 28	Leishmania braziliensis
PS1 - HCD	1061	10927	A4HHJ6|A4HHJ6_LEIBR	63.29	3	1	1	62471	Complete genome chromosome 29	Leishmania braziliensis
PS1 - HCD	19	573	A4HL70|A4HL70_LEIBR	53.16	2	1	1	80663	Complete genome chromosome 33	Leishmania braziliensis
PS1 - HCD	1229	11000	A4HLC1|A4HLC1_LEIBR	64.43	8	1	1	18872	Complete genome chromosome 33	Leishmania braziliensis
PS1 - HCD	1314	17118	A4HM03|A4HM03_LEIBR	22.28	3	1	1	33891	Complete genome chromosome 33	Leishmania braziliensis
PS1 - HCD	433	6706	A4HMZ0|A4HMZ0_LEIBR	121.65	15	6	1	44613	Complete genome chromosome 35	Leishmania braziliensis
PS1 - HCD	425	3043	A4HN50|A4HN50_LEIBR	152.18	55	9	3	14971	Complete genome chromosome 35	Leishmania braziliensis
PS1 - HCD	1026	5097	A4HNH2|A4HNH2_LEIBR	75.45	20	2	2	9141	Complete genome chromosome 35	Leishmania braziliensis
PS1 - HCD	866	2339	A4HNW7|A4HNW7_LEIBR	105.10	25	3	2	14571	Complete genome chromosome 36	Leishmania braziliensis
PS1 - HCD	352	377	A4HNZ5|A4HNZ5_LEIBR	165.09	15	9	1	87286	Complete genome chromosome 36	Leishmania braziliensis
PS1 - HCD	239	970	A4HP69|A4HP69_LEIBR	180.43	20	13	1	60215	Complete genome chromosome 36	Leishmania braziliensis
PS1 - HCD	1141	6098	A4HP94|A4HP94_LEIBR	65.13	4	1	1	41090	Complete genome chromosome 36	Leishmania braziliensis
PS1 - HCD	889	5725	A4HPQ1|A4HPQ1_LEIBR	94.64	4	3	1	70456	Complete genome chromosome 36	Leishmania braziliensis
PS1 - HCD	610	5650	A4HPW8|A4HPW8_LEIBR	121.98	8	2	2	22094	Complete genome chromosome 36	Leishmania braziliensis
PS1 - HCD	668	1609	A4H3Y8|A4H3Y8_LEIBR	104.00	15	4	2	24613	Complete genome chromosome 4	Leishmania braziliensis
PS1 - HCD	668	1972	E9AK58|E9AK58_LEIMU	104.00	15	4	2	24557	Complete genome chromosome 4	Leishmania braziliensis
PS1 - HCD	1147	10579	A4H4G4|A4H4G4_LEIBR	74.18	11	1	1	16013	Complete genome chromosome 5	Leishmania braziliensis
PS1 - HCD	399	3283	A4H5F0|A4H5F0_LEIBR	167.26	13	8	2	62453	Complete genome chromosome 8	Leishmania braziliensis
PS1 - HCD	1219	21122	A4HAQ6|A4HAQ6_LEIBR	32.79	10	1	1	21460	Contig possible fusion of chromosomes 20 and 34	Leishmania braziliensis
PS1 - HCD	751	5025	A4HAX5|A4HAX5_LEIBR	78.60	19	3	1	22025	Contig possible fusion of chromosomes 20 and 34	Leishmania braziliensis
PS1 - HCD	394	5079	S9US91|S9US91_9TRYP	128.29	13	7	1	34140	Cystathione gamma lyase	Leishmania braziliensis
PS1 - HCD	433	6705	A0A088S0Y7|A0A088S0Y7_9TRYP	121.65	15	6	1	44627	Cystathione gamma lyase putative	Leishmania braziliensis
PS1 - HCD	394	5272	S9VAB7|S9VAB7_9TRYP	128.29	9	7	1	47607	Cystathionine gamma-synthase	Leishmania braziliensis
PS1 - HCD	394	5271	U5KL58|U5KL58_9TRYP	128.29	9	7	1	47621	Cystathionine gamma-synthase	Leishmania braziliensis
PS1 - HCD	517	6749	U5KLQ9|U5KLQ9_9TRYP	109.67	14	5	1	44442	Cystathionine gamma-synthase	Leishmania braziliensis
PS1 - HCD	328	4057	U5KN51|U5KN51_9TRYP	125.73	22	9	3	47516	Cystathionine gamma-synthase	Leishmania braziliensis
PS1 - HCD	1045	11246	W6KT36|W6KT36_9TRYP	76.48	12	2	2	31446	Cytosolic Fe-S cluster assembly factor NUBP2 homolog	Leishmania braziliensis
PS1 - HCD	1216	34731	A8I4U5|A8I4U5_LEIDO	22.92	8	1	1	16577	Cytosolic tryparedoxin	Leishmania braziliensis
PS1 - HCD	715	4272	F5A557|F5A557_LEIAM	113.67	5	3	1	61851	Delta1-pyrroline-5-carboxylate dehydrogenase	Leishmania braziliensis
PS1 - HCD	715	3747	E9B7N7|E9B7N7_LEIDB	117.55	5	3	1	61941	Delta-1-pyrroline-5-carboxylate dehydrogenase putative	Leishmania braziliensis
PS1 - HCD	424	4352	W6KU18|W6KU18_9TRYP	126.96	30	7	6	35439	Deoxyhypusine hydroxylase	Leishmania braziliensis
PS1 - HCD	699	7706	W6LBE1|W6LBE1_9TRYP	125.16	10	4	3	35786	Deoxyhypusine hydroxylase	Leishmania braziliensis
PS1 - HCD	1141	5285	A0A061J0D5|A0A061J0D5_TRYRA	55.53	4	1	1	41401	Developmentally regulated GTP-binding protein	Leishmania braziliensis
PS1 - HCD	1141	6616	S9UM07|S9UM07_9TRYP	55.53	4	1	1	41149	Developmentally regulated GTP-binding protein	Leishmania braziliensis
PS1 - HCD	1141	6557	S9WLK1|S9WLK1_9TRYP	55.53	4	1	1	40936	Developmentally regulated GTP-binding protein	Leishmania braziliensis
PS1 - HCD	1141	5288	V5BKY5|V5BKY5_TRYCR	55.53	3	1	1	55243	Developmentally regulated GTP-binding protein	Leishmania braziliensis
PS1 - HCD	1141	5287	K2M526|K2M526_TRYCR	55.53	4	1	1	41366	Developmentally regulated GTP-binding protein putative	Leishmania braziliensis
PS1 - HCD	1141	5284	K4E0K3|K4E0K3_TRYCR	55.53	4	1	1	41366	Developmentally regulated GTP-binding protein putative	Leishmania braziliensis
PS1 - HCD	1141	5315	Q38AS7|Q38AS7_TRYB2	55.53	4	1	1	41268	Developmentally regulated GTP-binding protein putative	Leishmania braziliensis
PS1 - HCD	1141	5286	Q4E4D5|Q4E4D5_TRYCC	55.53	4	1	1	41380	Developmentally regulated GTP-binding protein putative	Leishmania braziliensis
PS1 - HCD	1141	8781	S9WA68|S9WA68_9TRYP	55.53	5	1	1	32333	Developmentally regulated GTP-binding protein 1	Leishmania braziliensis
PS1 - HCD	1141	6089	A0A088S2C6|A0A088S2C6_9TRYP	65.13	4	1	1	41097	Developmentally regulated GTP-binding protein 1 putative	Leishmania braziliensis
PS1 - HCD	1141	5992	E9BTU7|E9BTU7_LEIDB	65.13	4	1	1	40998	Developmentally regulated GTP-binding protein 1 putative	Leishmania braziliensis
PS1 - HCD	1141	5991	E9AT02|E9AT02_LEIMU	65.13	4	1	1	41032	Developmentally regulated GTP-binding protein 1 putative	Leishmania braziliensis
PS1 - HCD	1141	5314	D0A397|D0A397_TRYB9	55.53	4	1	1	41268	Developmentally regulated GTP-binding protein putative	Leishmania braziliensis
PS1 - HCD	1154	10653	E9BTY8|E9BTY8_LEIDB	32.76	2	1	1	48636	Dihydrolipoamide acetyltransferase putative	Leishmania braziliensis
PS1 - HCD	1154	10373	E9AT43|E9AT43_LEIMU	32.76	2	1	1	48775	Dihydrolipoamide acetyltransferase putative	Leishmania braziliensis
PS1 - HCD	434	2918	A0A061J3H6|A0A061J3H6_TRYRA	145.77	10	7	1	50985	Dihydrolipoyl dehydrogenase	Leishmania braziliensis
PS1 - HCD	155	135	W6KE33|W6KE33_9TRYP	228.70	63	26	21	50915	Dihydrolipoyl dehydrogenase	Leishmania braziliensis
PS1 - HCD	725	5251	Q4D9Z9|Q4D9Z9_TRYCC	79.95	8	3	2	42084	Diphosphomevalonate decarboxylase putative	Leishmania braziliensis
PS1 - HCD	1141	7598	A0A0C5D5N5|A0A0C5D5N5_LEIBR	55.53	8	1	1	18470	DRG1 protein (Fragment)	Leishmania braziliensis
PS1 - HCD	1141	6595	A0A0C5D620|A0A0C5D620_TRYEV	55.53	8	1	1	18663	DRG1 protein (Fragment)	Leishmania braziliensis
PS1 - HCD	1141	6571	A0A0C5D624|A0A0C5D624_LEIGU	55.53	8	1	1	18597	DRG1 protein (Fragment)	Leishmania braziliensis
PS1 - HCD	1141	6594	A0A0C5DA46|A0A0C5DA46_TRYCR	55.53	8	1	1	18720	DRG1 protein (Fragment)	Leishmania braziliensis
PS1 - HCD	1141	6629	A0A0C5DM55|A0A0C5DM55_LEIAM	55.53	8	1	1	18581	DRG1 protein (Fragment)	Leishmania braziliensis
PS1 - HCD	1141	6570	A0A0C5DM59|A0A0C5DM59_LEIME	55.53	8	1	1	18573	DRG1 protein (Fragment)	Leishmania braziliensis
PS1 - HCD	998	9952	W6KS25|W6KS25_9TRYP	50.61	15	1	1	17021	D-tyrosyl-tRNA(Tyr) deacylase	Leishmania braziliensis
PS1 - HCD	1149	6676	S9UJR9|S9UJR9_9TRYP	51.08	22	1	1	11050	Dynein light chain roadblock-type	Leishmania braziliensis
PS1 - HCD	5	7	C1K9V8|C1K9V8_LEITA	143.49	18	3	1	33796	Elongation factor 1 alpha (Fragment)	Leishmania braziliensis
PS1 - HCD	59	7	C1K9V8|C1K9V8_LEITA	278.15	66	36	16	33796	Elongation factor 1 alpha (Fragment)	Leishmania braziliensis
PS1 - HCD	1	460	D0A1M7|D0A1M7_TRYB9	160.47	12	4	1	49106	Elongation factor 1-alpha	Leishmania braziliensis
PS1 - HCD	1	459	D0A1M9|D0A1M9_TRYB9	160.47	12	4	1	48948	Elongation factor 1-alpha	Leishmania braziliensis
PS1 - HCD	1	458	G0U5K6|G0U5K6_TRYVY	160.47	12	4	1	49165	Elongation factor 1-alpha	Leishmania braziliensis
PS1 - HCD	240	776	C1K9V4|C1K9V4_9EUGL	174.18	23	13	1	41132	Elongation factor 1-alpha (Fragment)	Leishmania braziliensis
PS1 - HCD	207	360	I6LEB3|I6LEB3_TRYCR	186.61	30	16	1	47757	Elongation factor 1-alpha (Fragment)	Leishmania braziliensis
PS1 - HCD	489	9785	E9B4Q3|E9B4Q3_LEIMU	130.99	11	7	7	26077	Elongation factor 1-beta	Leishmania braziliensis
PS1 - HCD	81	107	S9TQK3|S9TQK3_9TRYP	275.42	36	41	2	93941	Elongation factor 2	Leishmania braziliensis
PS1 - HCD	81	106	S9TRD4|S9TRD4_9TRYP	275.42	36	41	2	94185	Elongation factor 2	Leishmania braziliensis
PS1 - HCD	84	124	S9VJH6|S9VJH6_9TRYP	272.71	30	40	3	94441	Elongation factor 2	Leishmania braziliensis
PS1 - HCD	56	70	A0A088S1C4|A0A088S1C4_9TRYP	293.19	41	48	1	94218	Elongation factor 2 (Fragment)	Leishmania braziliensis
PS1 - HCD	768	10513	W6KPX3|W6KPX3_9TRYP	109.07	16	3	3	33107	Elongation of fatty acids protein	Leishmania braziliensis
PS1 - HCD	1110	10831	W6L439|W6L439_9TRYP	68.69	6	1	1	32209	Elongation of fatty acids protein	Leishmania braziliensis
PS1 - HCD	134	767	Q3HL75|Q3HL75_LEIME	228.65	35	25	1	46019	Enolase	Leishmania braziliensis
PS1 - HCD	330	3838	A0A0B4ULC2|A0A0B4ULC2_LEIBR	174.15	27	8	1	14401	Enolase (Fragment)	Leishmania braziliensis
PS1 - HCD	330	3836	A0A0B4ULC8|A0A0B4ULC8_LEIGU	174.15	27	8	1	14401	Enolase (Fragment)	Leishmania braziliensis
PS1 - HCD	330	3837	A0A0B4ULI9|A0A0B4ULI9_LEIPE	174.15	27	8	1	14401	Enolase (Fragment)	Leishmania braziliensis
PS1 - HCD	900	2639	A0A061J2D1|A0A061J2D1_TRYRA	99.42	10	3	1	45637	Eukaryotic initiation factor 4a	Leishmania braziliensis
PS1 - HCD	900	2595	V5BLL4|V5BLL4_TRYCR	99.42	10	3	1	45495	Eukaryotic initiation factor 4a	Leishmania braziliensis
PS1 - HCD	900	2439	C9ZXN0|C9ZXN0_TRYB9	99.42	10	3	1	45362	Eukaryotic initiation factor 4a putative	Leishmania braziliensis
PS1 - HCD	900	2571	K2NIX0|K2NIX0_TRYCR	99.42	10	3	1	45602	Eukaryotic initiation factor 4a putative	Leishmania braziliensis
PS1 - HCD	900	2597	K4E5R8|K4E5R8_TRYCR	99.42	10	3	1	45495	Eukaryotic initiation factor 4a putative	Leishmania braziliensis
PS1 - HCD	900	2606	Q4E0F6|Q4E0F6_TRYCC	99.42	9	3	1	49802	Eukaryotic initiation factor 4a putative	Leishmania braziliensis
PS1 - HCD	651	2929	W6KJ43|W6KJ43_9TRYP	110.84	14	4	4	46130	Eukaryotic translation initiation factor 3 subunit E	Leishmania braziliensis
PS1 - HCD	966	2313	V5BS95|V5BS95_TRYCR	65.91	11	2	2	30005	Fibrillarin	Leishmania braziliensis
PS1 - HCD	966	2315	K4DX81|K4DX81_TRYCR	65.91	11	2	2	30774	Fibrillarin putative	Leishmania braziliensis
PS1 - HCD	966	2314	Q4DIZ5|Q4DIZ5_TRYCC	65.91	11	2	2	30503	Fibrillarin putative	Leishmania braziliensis
PS1 - HCD	966	2312	Q4DYJ3|Q4DYJ3_TRYCC	65.91	11	2	2	30584	Fibrillarin putative	Leishmania braziliensis
PS1 - HCD	1148	9648	S9U0F6|S9U0F6_9TRYP	60.12	8	1	1	16718	Flagellar associated protein	Leishmania braziliensis
PS1 - HCD	1148	9647	S9V4E5|S9V4E5_9TRYP	60.12	10	1	1	14441	Flagellar associated protein	Leishmania braziliensis
PS1 - HCD	344	3171	Q9U5N6|Q9U5N6_LEIME	180.26	20	8	3	40837	Fructose-bisphosphate aldolase	Leishmania braziliensis
PS1 - HCD	107	694	W6KFW9|W6KFW9_9TRYP	249.13	7	24	17	338213	Fructose-bisphosphate aldolase	Leishmania braziliensis
PS1 - HCD	153	199	W6KZL7|W6KZL7_9TRYP	229.02	47	22	16	41318	Fructose-bisphosphate aldolase	Leishmania braziliensis
PS1 - HCD	426	2713	U3LNN1|U3LNN1_9TRYP	157.62	13	7	2	43667	Fructose-bisphosphate aldolase (Fragment)	Leishmania braziliensis
PS1 - HCD	1061	10382	A2CIQ8|A2CIQ8_LEITR	63.29	3	1	1	62505	Fumarate hydratase	Leishmania braziliensis
PS1 - HCD	1061	10926	A0A088RY11|A0A088RY11_9TRYP	63.29	3	1	1	62464	Fumarate hydratase putative	Leishmania braziliensis
PS1 - HCD	1061	10380	I3VJK0|I3VJK0_LEIDO	63.29	3	1	1	61706	Fumarate hydratase (Fragment)	Leishmania braziliensis
PS1 - HCD	1061	10379	I3VJK3|I3VJK3_LEIDO	63.29	3	1	1	61705	Fumarate hydratase (Fragment)	Leishmania braziliensis
PS1 - HCD	1061	10377	I3VJK7|I3VJK7_LEIDO	63.29	3	1	1	61794	Fumarate hydratase (Fragment)	Leishmania braziliensis
PS1 - HCD	1061	10378	I3VJL2|I3VJL2_9TRYP	63.29	3	1	1	61678	Fumarate hydratase (Fragment)	Leishmania braziliensis
PS1 - HCD	737	1504	W6KBZ2|W6KBZ2_9TRYP	119.31	13	4	4	44340	Genomic scaffold scaffold_1	Leishmania braziliensis
PS1 - HCD	761	7213	W6KC36|W6KC36_9TRYP	92.95	13	3	3	40377	Genomic scaffold scaffold_1	Leishmania braziliensis
PS1 - HCD	747	6266	W6KC49|W6KC49_9TRYP	104.37	11	3	3	55274	Genomic scaffold scaffold_1	Leishmania braziliensis
PS1 - HCD	18	1001	W6KCC4|W6KCC4_9TRYP	113.69	26	2	2	14805	Genomic scaffold scaffold_1	Leishmania braziliensis
PS1 - HCD	279	1001	W6KCC4|W6KCC4_9TRYP	175.67	55	9	9	14805	Genomic scaffold scaffold_1	Leishmania braziliensis
PS1 - HCD	856	932	W6KCJ3|W6KCJ3_9TRYP	107.97	13	3	2	56667	Genomic scaffold scaffold_1	Leishmania braziliensis
PS1 - HCD	390	1865	W6KCM4|W6KCM4_9TRYP	184.34	33	11	4	18153	Genomic scaffold scaffold_1	Leishmania braziliensis
PS1 - HCD	1249	11403	W6KCR2|W6KCR2_9TRYP	47.38	8	1	1	17868	Genomic scaffold scaffold_1	Leishmania braziliensis
PS1 - HCD	353	4481	W6KD24|W6KD24_9TRYP	148.60	39	10	10	29034	Genomic scaffold scaffold_1	Leishmania braziliensis
PS1 - HCD	1099	5761	W6KD48|W6KD48_9TRYP	75.48	2	1	1	83405	Genomic scaffold scaffold_1	Leishmania braziliensis
PS1 - HCD	591	969	W6KD98|W6KD98_9TRYP	112.25	24	6	6	26037	Genomic scaffold scaffold_1	Leishmania braziliensis
PS1 - HCD	1264	8841	W6KDA2|W6KDA2_9TRYP	41.96	8	1	1	37046	Genomic scaffold scaffold_1	Leishmania braziliensis
PS1 - HCD	1141	2400	W6KDI0|W6KDI0_9TRYP	55.53	4	1	1	41346	Genomic scaffold scaffold_1	Leishmania braziliensis
PS1 - HCD	1142	6068	W6KDX7|W6KDX7_9TRYP	48.06	2	1	1	67228	Genomic scaffold scaffold_1	Leishmania braziliensis
PS1 - HCD	1061	10928	W6KE53|W6KE53_9TRYP	63.29	3	1	1	62842	Genomic scaffold scaffold_1	Leishmania braziliensis
PS1 - HCD	814	7834	W6KE76|W6KE76_9TRYP	71.90	20	2	2	21369	Genomic scaffold scaffold_1	Leishmania braziliensis
PS1 - HCD	228	685	W6KE86|W6KE86_9TRYP	200.62	41	13	13	24686	Genomic scaffold scaffold_1	Leishmania braziliensis
PS1 - HCD	225	559	W6KEQ6|W6KEQ6_9TRYP	194.43	32	16	12	85929	Genomic scaffold scaffold_1	Leishmania braziliensis
PS1 - HCD	927	20571	W6KEY4|W6KEY4_9TRYP	55.91	9	3	3	48850	Genomic scaffold scaffold_1	Leishmania braziliensis
PS1 - HCD	237	19	W6KEZ2|W6KEZ2_9TRYP	220.26	38	15	14	68694	Genomic scaffold scaffold_1	Leishmania braziliensis
PS1 - HCD	439	257	W6KEZ6|W6KEZ6_9TRYP	166.13	27	8	5	55973	Genomic scaffold scaffold_1	Leishmania braziliensis
PS1 - HCD	544	4652	W6KF08|W6KF08_9TRYP	133.38	18	6	6	50643	Genomic scaffold scaffold_1	Leishmania braziliensis
PS1 - HCD	874	3450	W6KF17|W6KF17_9TRYP	104.19	7	3	3	86613	Genomic scaffold scaffold_1	Leishmania braziliensis
PS1 - HCD	104	229	W6KF27|W6KF27_9TRYP	264.09	51	27	5	41682	Genomic scaffold scaffold_1	Leishmania braziliensis
PS1 - HCD	382	1864	W6KF38|W6KF38_9TRYP	186.98	19	10	8	83191	Genomic scaffold scaffold_1	Leishmania braziliensis
PS1 - HCD	410	2460	W6KF43|W6KF43_9TRYP	159.62	20	9	9	67492	Genomic scaffold scaffold_1	Leishmania braziliensis
PS1 - HCD	1252	10644	W6KF72|W6KF72_9TRYP	46.58	3	1	1	40498	Genomic scaffold scaffold_1	Leishmania braziliensis
PS1 - HCD	505	857	W6KFB5|W6KFB5_9TRYP	171.74	29	7	5	49425	Genomic scaffold scaffold_1	Leishmania braziliensis
PS1 - HCD	658	1749	W6KFC0|W6KFC0_9TRYP	129.37	6	5	5	98941	Genomic scaffold scaffold_1	Leishmania braziliensis
PS1 - HCD	1017	4490	W6KFE5|W6KFE5_9TRYP	101.79	7	2	2	49976	Genomic scaffold scaffold_1	Leishmania braziliensis
PS1 - HCD	25	28	W6KFN3|W6KFN3_9TRYP	98.91	5	2	2	94223	Genomic scaffold scaffold_1	Leishmania braziliensis
PS1 - HCD	6	28	W6KFN3|W6KFN3_9TRYP	377.88	80	102	19	94223	Genomic scaffold scaffold_1	Leishmania braziliensis
PS1 - HCD	1163	602	W6KFN8|W6KFN8_9TRYP	42.86	3	1	1	62609	Genomic scaffold scaffold_1	Leishmania braziliensis
PS1 - HCD	657	6970	W6KFS1|W6KFS1_9TRYP	118.63	26	4	3	16688	Genomic scaffold scaffold_1	Leishmania braziliensis
PS1 - HCD	1174	8064	W6KFX4|W6KFX4_9TRYP	24.52	7	1	1	17901	Genomic scaffold scaffold_1	Leishmania braziliensis
PS1 - HCD	266	3338	W6KFY5|W6KFY5_9TRYP	203.54	38	10	6	22407	Genomic scaffold scaffold_1	Leishmania braziliensis
PS1 - HCD	729	7021	W6KG37|W6KG37_9TRYP	114.49	21	4	4	33607	Genomic scaffold scaffold_1	Leishmania braziliensis
PS1 - HCD	29	45	W6KG38|W6KG38_9TRYP	96.70	7	2	2	59958	Genomic scaffold scaffold_1	Leishmania braziliensis
PS1 - HCD	8	45	W6KG38|W6KG38_9TRYP	351.78	75	84	57	59958	Genomic scaffold scaffold_1	Leishmania braziliensis
PS1 - HCD	693	3655	W6KG56|W6KG56_9TRYP	130.52	21	5	5	28675	Genomic scaffold scaffold_1	Leishmania braziliensis
PS1 - HCD	26	893	W6KG93|W6KG93_9TRYP	78.31	15	2	2	22201	Genomic scaffold scaffold_1	Leishmania braziliensis
PS1 - HCD	325	893	W6KG93|W6KG93_9TRYP	146.97	35	7	7	22201	Genomic scaffold scaffold_1	Leishmania braziliensis
PS1 - HCD	720	314	W6KQB4|W6KQB4_9TRYP	114.29	8	4	4	99173	Genomic scaffold scaffold_1	Leishmania braziliensis
PS1 - HCD	369	881	W6KQJ5|W6KQJ5_9TRYP	198.84	45	11	5	20157	Genomic scaffold scaffold_1	Leishmania braziliensis
PS1 - HCD	706	6614	W6KQL7|W6KQL7_9TRYP	76.13	41	5	5	16739	Genomic scaffold scaffold_1	Leishmania braziliensis
PS1 - HCD	337	1199	W6KQX1|W6KQX1_9TRYP	157.37	31	10	8	49148	Genomic scaffold scaffold_1	Leishmania braziliensis
PS1 - HCD	451	1182	W6KR57|W6KR57_9TRYP	129.64	43	8	8	22028	Genomic scaffold scaffold_1	Leishmania braziliensis
PS1 - HCD	1159	11359	W6KRC0|W6KRC0_9TRYP	50.12	13	1	1	23972	Genomic scaffold scaffold_1	Leishmania braziliensis
PS1 - HCD	173	104	W6KRQ6|W6KRQ6_9TRYP	213.87	36	23	10	86904	Genomic scaffold scaffold_1	Leishmania braziliensis
PS1 - HCD	1040	1842	W6KUK9|W6KUK9_9TRYP	71.88	6	2	2	37509	Genomic scaffold scaffold_1	Leishmania braziliensis
PS1 - HCD	412	2850	W6KUL6|W6KUL6_9TRYP	166.91	21	7	3	48794	Genomic scaffold scaffold_1	Leishmania braziliensis
PS1 - HCD	870	10908	W6KUT6|W6KUT6_9TRYP	105.80	19	3	1	19602	Genomic scaffold scaffold_1	Leishmania braziliensis
PS1 - HCD	7	64	W6KV96|W6KV96_9TRYP	361.01	58	86	47	81663	Genomic scaffold scaffold_1	Leishmania braziliensis
PS1 - HCD	692	691	W6KVH5|W6KVH5_9TRYP	128.22	6	5	4	92595	Genomic scaffold scaffold_1	Leishmania braziliensis
PS1 - HCD	482	2765	W6KVU3|W6KVU3_9TRYP	123.52	15	7	5	62938	Genomic scaffold scaffold_1	Leishmania braziliensis
PS1 - HCD	785	3505	W6KVW1|W6KVW1_9TRYP	132.81	36	4	4	13208	Genomic scaffold scaffold_1	Leishmania braziliensis
PS1 - HCD	581	3563	W6KWI4|W6KWI4_9TRYP	126.80	9	5	2	76238	Genomic scaffold scaffold_1	Leishmania braziliensis
PS1 - HCD	1296	7483	W6KWR9|W6KWR9_9TRYP	24.17	14	1	1	12251	Genomic scaffold scaffold_1	Leishmania braziliensis
PS1 - HCD	437	1031	W6KX12|W6KX12_9TRYP	137.80	28	5	5	19117	Genomic scaffold scaffold_1	Leishmania braziliensis
PS1 - HCD	932	3707	W6KXY8|W6KXY8_9TRYP	78.62	3	2	2	72575	Genomic scaffold scaffold_1	Leishmania braziliensis
PS1 - HCD	501	2883	W6KYB2|W6KYB2_9TRYP	134.65	32	5	3	17619	Genomic scaffold scaffold_1	Leishmania braziliensis
PS1 - HCD	943	7155	W6KYN3|W6KYN3_9TRYP	65.64	4	2	1	65310	Genomic scaffold scaffold_1	Leishmania braziliensis
PS1 - HCD	698	5402	W6KZ10|W6KZ10_9TRYP	107.41	2	3	1	181650	Genomic scaffold scaffold_1	Leishmania braziliensis
PS1 - HCD	831	4630	W6KZR8|W6KZR8_9TRYP	99.29	10	3	2	41448	Genomic scaffold scaffold_1	Leishmania braziliensis
PS1 - HCD	317	388	W6KZZ3|W6KZZ3_9TRYP	177.37	24	11	2	47793	Genomic scaffold scaffold_1	Leishmania braziliensis
PS1 - HCD	1000	3508	W6L060|W6L060_9TRYP	78.05	20	1	1	10316	Genomic scaffold scaffold_1	Leishmania braziliensis
PS1 - HCD	374	9910	W6L935|W6L935_9TRYP	200.65	18	7	7	18198	Genomic scaffold scaffold_1	Leishmania braziliensis
PS1 - HCD	772	6254	W6L9E0|W6L9E0_9TRYP	97.77	11	4	3	20547	Genomic scaffold scaffold_1	Leishmania braziliensis
PS1 - HCD	282	281	W6LA30|W6LA30_9TRYP	195.32	34	13	5	50436	Genomic scaffold scaffold_1	Leishmania braziliensis
PS1 - HCD	415	766	W6LA91|W6LA91_9TRYP	153.09	26	9	2	53424	Genomic scaffold scaffold_1	Leishmania braziliensis
PS1 - HCD	677	3684	W6LAN3|W6LAN3_9TRYP	93.32	3	4	2	125691	Genomic scaffold scaffold_1	Leishmania braziliensis
PS1 - HCD	1218	235477	W6KKK1|W6KKK1_9TRYP	39.50	6	1	1	41857	Genomic scaffold scaffold_10	Leishmania braziliensis
PS1 - HCD	832	2019	W6KKS8|W6KKS8_9TRYP	103.78	7	3	3	73096	Genomic scaffold scaffold_10	Leishmania braziliensis
PS1 - HCD	251	1591	W6KM98|W6KM98_9TRYP	177.40	51	14	13	31430	Genomic scaffold scaffold_10	Leishmania braziliensis
PS1 - HCD	423	2657	W6KME3|W6KME3_9TRYP	128.34	31	9	9	56443	Genomic scaffold scaffold_10	Leishmania braziliensis
PS1 - HCD	1213	10009	W6KMQ1|W6KMQ1_9TRYP	47.26	10	1	1	25470	Genomic scaffold scaffold_10	Leishmania braziliensis
PS1 - HCD	1313	4746	W6KNP8|W6KNP8_9TRYP	22.36	2	1	1	37477	Genomic scaffold scaffold_10	Leishmania braziliensis
PS1 - HCD	1231	5605	W6KNT0|W6KNT0_9TRYP	64.61	1	1	1	96813	Genomic scaffold scaffold_10	Leishmania braziliensis
PS1 - HCD	150	448	W6KNU4|W6KNU4_9TRYP	251.78	63	21	2	28416	Genomic scaffold scaffold_10	Leishmania braziliensis
PS1 - HCD	890	2289	W6KP21|W6KP21_9TRYP	81.20	7	3	3	55381	Genomic scaffold scaffold_10	Leishmania braziliensis
PS1 - HCD	398	1545	W6KP35|W6KP35_9TRYP	178.53	51	8	1	20786	Genomic scaffold scaffold_10	Leishmania braziliensis
PS1 - HCD	700	3323	W6KP40|W6KP40_9TRYP	116.31	38	3	3	10418	Genomic scaffold scaffold_10	Leishmania braziliensis
PS1 - HCD	1155	4562	W6KPC7|W6KPC7_9TRYP	39.22	1	1	1	102160	Genomic scaffold scaffold_10	Leishmania braziliensis
PS1 - HCD	431	1318	W6KZF4|W6KZF4_9TRYP	174.79	52	8	1	20262	Genomic scaffold scaffold_10	Leishmania braziliensis
PS1 - HCD	559	2256	W6KZM9|W6KZM9_9TRYP	133.43	19	7	7	50541	Genomic scaffold scaffold_10	Leishmania braziliensis
PS1 - HCD	446	152	W6KZP6|W6KZP6_9TRYP	178.07	27	7	6	58777	Genomic scaffold scaffold_10	Leishmania mexicana (strain MHOM/GT/2001/U1103)
PS1 - HCD	739	4328	W6L028|W6L028_9TRYP	92.02	5	4	3	120093	Genomic scaffold scaffold_10	Leishmania mexicana (strain MHOM/GT/2001/U1103)
PS1 - HCD	1070	11303	W6L8L2|W6L8L2_9TRYP	65.49	15	2	1	21075	Genomic scaffold scaffold_10	Leishmania mexicana (strain MHOM/GT/2001/U1103)
PS1 - HCD	392	7560	W6L906|W6L906_9TRYP	169.96	13	7	3	37705	Genomic scaffold scaffold_10	Leishmania braziliensis
PS1 - HCD	190	936	W6LAQ9|W6LAQ9_9TRYP	204.40	38	14	2	27163	Genomic scaffold scaffold_10	Leishmania mexicana (strain MHOM/GT/2001/U1103)
PS1 - HCD	456	2017	W6LAV2|W6LAV2_9TRYP	161.70	47	8	7	17809	Genomic scaffold scaffold_10	Leishmania braziliensis
PS1 - HCD	456	2018	W6LBV5|W6LBV5_9TRYP	161.70	47	8	7	17823	Genomic scaffold scaffold_10	Leishmania braziliensis
PS1 - HCD	335	1630	W6LC70|W6LC70_9TRYP	188.95	19	8	2	31893	Genomic scaffold scaffold_10	Leishmania braziliensis
PS1 - HCD	1078	6882	W6LCB9|W6LCB9_9TRYP	57.92	5	2	2	66716	Genomic scaffold scaffold_10	Leishmania braziliensis
PS1 - HCD	689	5641	W6LGR5|W6LGR5_9TRYP	103.63	10	4	2	42814	Genomic scaffold scaffold_10	Leishmania braziliensis
PS1 - HCD	864	1260	W6LGS1|W6LGS1_9TRYP	105.92	16	3	1	24971	Genomic scaffold scaffold_10	Leishmania braziliensis
PS1 - HCD	466	332	W6KL32|W6KL32_9TRYP	133.88	33	8	7	49391	Genomic scaffold scaffold_11	Leishmania braziliensis
PS1 - HCD	637	2706	W6KL56|W6KL56_9TRYP	115.03	19	4	4	33536	Genomic scaffold scaffold_11	Leishmania braziliensis
PS1 - HCD	331	1280	W6KL87|W6KL87_9TRYP	185.82	15	11	8	86279	Genomic scaffold scaffold_11	Leishmania braziliensis
PS1 - HCD	6	2119	W6KLX6|W6KLX6_9TRYP	57.29	11	1	1	15439	Genomic scaffold scaffold_11	Leishmania braziliensis
PS1 - HCD	464	2119	W6KLX6|W6KLX6_9TRYP	158.83	33	6	6	15439	Genomic scaffold scaffold_11	Leishmania braziliensis
PS1 - HCD	676	3116	W6KMW2|W6KMW2_9TRYP	78.62	15	3	3	34682	Genomic scaffold scaffold_11	Leishmania braziliensis
PS1 - HCD	566	7253	W6KMX6|W6KMX6_9TRYP	114.23	37	4	4	18076	Genomic scaffold scaffold_11	Leishmania braziliensis
PS1 - HCD	853	1867	W6KMY1|W6KMY1_9TRYP	87.72	9	3	3	46814	Genomic scaffold scaffold_11	Leishmania braziliensis
PS1 - HCD	843	10613	W6KPF7|W6KPF7_9TRYP	81.17	8	2	2	33955	Genomic scaffold scaffold_11	Leishmania braziliensis
PS1 - HCD	1229	10997	W6KPG1|W6KPG1_9TRYP	64.43	8	1	1	18814	Genomic scaffold scaffold_11	Leishmania braziliensis
PS1 - HCD	1079	1303	W6KPQ6|W6KPQ6_9TRYP	65.07	5	2	2	58198	Genomic scaffold scaffold_11	Leishmania braziliensis
PS1 - HCD	556	2493	W6KPX6|W6KPX6_9TRYP	163.17	33	6	6	26984	Genomic scaffold scaffold_11	Leishmania braziliensis
PS1 - HCD	1222	7849	W6KQ08|W6KQ08_9TRYP	32.67	8	1	1	29457	Genomic scaffold scaffold_11	Leishmania braziliensis
PS1 - HCD	1060	4028	W6L987|W6L987_9TRYP	69.57	4	1	1	38121	Genomic scaffold scaffold_11	Leishmania braziliensis
PS1 - HCD	1066	2662	W6LCV3|W6LCV3_9TRYP	59.40	6	1	1	35896	Genomic scaffold scaffold_11	Leishmania braziliensis
PS1 - HCD	288	939	W6LD08|W6LD08_9TRYP	190.56	23	10	10	29261	Genomic scaffold scaffold_11	Leishmania braziliensis
PS1 - HCD	300	1606	W6LGU4|W6LGU4_9TRYP	177.06	23	9	7	34766	Genomic scaffold scaffold_11	Leishmania braziliensis
PS1 - HCD	301	191	W6LGU6|W6LGU6_9TRYP	195.16	33	12	1	57939	Genomic scaffold scaffold_11	Angomonas deanei
PS1 - HCD	904	9806	W6LGW2|W6LGW2_9TRYP	104.31	18	3	2	25958	Genomic scaffold scaffold_11	Angomonas deanei
PS1 - HCD	705	7934	W6L8N6|W6L8N6_9TRYP	115.98	51	4	4	4354	Genomic scaffold scaffold_112 (Fragment)	Phytomonas sp. isolate EM1
PS1 - HCD	1032	10730	W6KND8|W6KND8_9TRYP	83.24	31	2	2	9510	Genomic scaffold scaffold_12	Phytomonas sp. isolate EM1
PS1 - HCD	826	6646	W6KQ42|W6KQ42_9TRYP	116.29	21	3	3	21053	Genomic scaffold scaffold_12	Phytomonas sp. isolate EM1
PS1 - HCD	987	4757	W6KQ71|W6KQ71_9TRYP	90.32	15	2	2	14096	Genomic scaffold scaffold_12	Phytomonas sp. isolate Hart1
PS1 - HCD	925	4262	W6KQD5|W6KQD5_9TRYP	57.42	10	2	2	36370	Genomic scaffold scaffold_12	Angomonas deanei
PS1 - HCD	1236	11267	W6L0H1|W6L0H1_9TRYP	55.80	4	1	1	48104	Genomic scaffold scaffold_12	Phytomonas sp. isolate EM1
PS1 - HCD	381	2002	W6L0M3|W6L0M3_9TRYP	151.44	40	8	6	20713	Genomic scaffold scaffold_12	Phytomonas sp. isolate EM1
PS1 - HCD	980	744	W6L0Q0|W6L0Q0_9TRYP	57.99	5	2	1	61562	Genomic scaffold scaffold_12	Angomonas deanei
PS1 - HCD	326	1080	W6LD84|W6LD84_9TRYP	168.39	32	9	7	23987	Genomic scaffold scaffold_12	Angomonas deanei
PS1 - HCD	833	2858	W6LD89|W6LD89_9TRYP	99.13	7	3	2	78761	Genomic scaffold scaffold_12	Angomonas deanei
PS1 - HCD	847	5822	W6LDK4|W6LDK4_9TRYP	124.49	7	3	3	71308	Genomic scaffold scaffold_12	Leishmania panamensis
PS1 - HCD	39	1211	W6LDL8|W6LDL8_9TRYP	253.56	33	39	10	41698	Genomic scaffold scaffold_12	Leishmania panamensis
PS1 - HCD	1228	8862	W6LDS3|W6LDS3_9TRYP	65.35	2	1	1	75284	Genomic scaffold scaffold_12	Leishmania panamensis
PS1 - HCD	1046	11240	W6KQ06|W6KQ06_9TRYP	64.25	16	2	2	24591	Genomic scaffold scaffold_12 (Fragment)	Angomonas deanei
PS1 - HCD	897	11444	W6KLX8|W6KLX8_9TRYP	71.49	50	3	3	12670	Genomic scaffold scaffold_13	Angomonas deanei PE
PS1 - HCD	614	1567	W6KM18|W6KM18_9TRYP	137.20	23	6	5	38139	Genomic scaffold scaffold_13	Angomonas desouzai PE
PS1 - HCD	495	2410	W6KMD4|W6KMD4_9TRYP	131.13	27	5	3	32167	Genomic scaffold scaffold_13	Angomonas deanei
PS1 - HCD	1210	27414	W6KQB8|W6KQB8_9TRYP	41.85	5	1	1	41221	Genomic scaffold scaffold_13	Angomonas deanei
PS1 - HCD	174	2859	W6KQG4|W6KQG4_9TRYP	165.93	27	17	17	52880	Genomic scaffold scaffold_13	Angomonas deanei PE
PS1 - HCD	236	1028	W6KQJ8|W6KQJ8_9TRYP	182.97	20	11	9	69452	Genomic scaffold scaffold_13	Angomonas deanei PE
PS1 - HCD	776	3130	W6KQM3|W6KQM3_9TRYP	120.20	7	4	4	89787	Genomic scaffold scaffold_13	Crithidia acanthocephali PE
PS1 - HCD	1202	5832	W6KQW1|W6KQW1_9TRYP	20.96	8	1	1	17645	Genomic scaffold scaffold_13	Angomonas desouzai PE
PS1 - HCD	291	665	W6KQX4|W6KQX4_9TRYP	196.40	18	13	6	124118	Genomic scaffold scaffold_13	Angomonas desouzai PE
PS1 - HCD	219	84	W6L0X4|W6L0X4_9TRYP	239.04	37	16	6	58509	Genomic scaffold scaffold_13	Angomonas desouzai PE
PS1 - HCD	999	10870	W6LAP8|W6LAP8_9TRYP	100.07	10	2	2	25299	Genomic scaffold scaffold_13	Trypanosoma cruzi
PS1 - HCD	249	309	W6LCH5|W6LCH5_9TRYP	244.07	25	17	1	84178	Genomic scaffold scaffold_13	Trypanosoma cruzi (strain CL Brener)
PS1 - HCD	564	1439	W6LCL8|W6LCL8_9TRYP	111.25	9	5	1	42431	Genomic scaffold scaffold_13	Trypanosoma cruzi Dm28c
PS1 - HCD	396	1800	W6LDP5|W6LDP5_9TRYP	176.86	42	9	2	30961	Genomic scaffold scaffold_13	Phytomonas sp. isolate EM1
PS1 - HCD	508	3077	W6LDZ2|W6LDZ2_9TRYP	135.73	19	8	1	35992	Genomic scaffold scaffold_13	Phytomonas sp. isolate Hart1
PS1 - HCD	12	2	W6LH32|W6LH32_9TRYP	131.29	23	6	6	49772	Genomic scaffold scaffold_13	Phytomonas sp. isolate EM1
PS1 - HCD	3	2	W6LH32|W6LH32_9TRYP	377.75	85	112	2	49772	Genomic scaffold scaffold_13	Trypanosoma grayi PE
PS1 - HCD	34	1786	W6LH40|W6LH40_9TRYP	71.89	25	1	1	14754	Genomic scaffold scaffold_13	Leishmania donovani
PS1 - HCD	885	1786	W6LH40|W6LH40_9TRYP	74.52	18	3	3	14754	Genomic scaffold scaffold_13	Strigomonas culicis
PS1 - HCD	667	746	W6KQV6|W6KQV6_9TRYP	127.48	19	5	5	42890	Genomic scaffold scaffold_13 (Fragment)	Leishmania amazonensis PE
PS1 - HCD	803	807	W6KMF8|W6KMF8_9TRYP	127.14	24	4	2	24924	Genomic scaffold scaffold_14	Leishmania amazonensis PE
PS1 - HCD	1016	9173	W6KMH0|W6KMH0_9TRYP	76.11	7	2	2	47640	Genomic scaffold scaffold_14	Leishmania amazonensis PE
PS1 - HCD	571	2199	W6KMH6|W6KMH6_9TRYP	162.12	20	6	6	53846	Genomic scaffold scaffold_14	Leishmania donovani (strain BPK282A1)
PS1 - HCD	851	1207	W6KPH0|W6KPH0_9TRYP	88.49	7	3	3	62316	Genomic scaffold scaffold_14	Leishmania donovani (strain BPK282A1)
PS1 - HCD	664	3622	W6KQQ6|W6KQQ6_9TRYP	94.35	18	5	3	43079	Genomic scaffold scaffold_14	Leishmania donovani (strain BPK282A1)
PS1 - HCD	788	3956	W6KQS9|W6KQS9_9TRYP	97.87	9	4	4	53620	Genomic scaffold scaffold_14	Leishmania donovani (strain BPK282A1)
PS1 - HCD	484	3565	W6KR04|W6KR04_9TRYP	140.65	17	8	6	64611	Genomic scaffold scaffold_14	Leishmania mexicana (strain MHOM/GT/2001/U1103)
PS1 - HCD	483	2700	W6L1I1|W6L1I1_9TRYP	135.39	36	7	7	12779	Genomic scaffold scaffold_14	Leishmania mexicana (strain MHOM/GT/2001/U1103)
PS1 - HCD	837	4662	W6L1J4|W6L1J4_9TRYP	99.34	17	3	3	47878	Genomic scaffold scaffold_14	Phytomonas sp. isolate EM1
PS1 - HCD	221	1923	W6L1K7|W6L1K7_9TRYP	188.60	48	15	15	45845	Genomic scaffold scaffold_14	Phytomonas sp. isolate Hart1
PS1 - HCD	139	1183	W6L9M1|W6L9M1_9TRYP	219.23	67	19	18	14566	Genomic scaffold scaffold_14	Phytomonas sp. isolate Hart1
PS1 - HCD	1044	7472	W6LB04|W6LB04_9TRYP	72.77	9	2	2	40237	Genomic scaffold scaffold_14	Trypanosoma rangeli SC58
PS1 - HCD	1241	8381	W6LDU2|W6LDU2_9TRYP	52.86	3	1	1	48247	Genomic scaffold scaffold_14	Strigomonas culicis
PS1 - HCD	1021	1696	W6KMY0|W6KMY0_9TRYP	74.58	14	2	2	25312	Genomic scaffold scaffold_15	Angomonas deanei
PS1 - HCD	919	2844	W6KMY5|W6KMY5_9TRYP	72.10	5	2	2	65544	Genomic scaffold scaffold_15	Trypanosoma cruzi Dm28c
PS1 - HCD	625	3393	W6KMZ8|W6KMZ8_9TRYP	132.24	67	5	5	13722	Genomic scaffold scaffold_15	Trypanosoma cruzi marinkellei
PS1 - HCD	22	56	W6KPL1|W6KPL1_9TRYP	325.22	68	69	51	101243	Genomic scaffold scaffold_15	Trypanosoma cruzi
PS1 - HCD	682	1279	W6KPM1|W6KPM1_9TRYP	160.28	39	5	5	21149	Genomic scaffold scaffold_15	Trypanosoma brucei brucei (strain 927/4 GUTat10.1)
PS1 - HCD	726	9619	W6KPN4|W6KPN4_9TRYP	90.48	13	3	3	35461	Genomic scaffold scaffold_15	Trypanosoma cruzi (strain CL Brener)
PS1 - HCD	1257	10740	W6KPS3|W6KPS3_9TRYP	44.60	13	1	1	17160	Genomic scaffold scaffold_15	Angomonas deanei
PS1 - HCD	277	1143	W6KR26|W6KR26_9TRYP	173.42	47	11	11	35913	Genomic scaffold scaffold_15	Leishmania panamensis
PS1 - HCD	716	8119	W6L1R8|W6L1R8_9TRYP	89.04	15	3	2	36440	Genomic scaffold scaffold_15	Leishmania donovani (strain BPK282A1)
PS1 - HCD	1260	5836	W6L1V7|W6L1V7_9TRYP	44.88	3	1	1	36860	Genomic scaffold scaffold_15	Leishmania mexicana (strain MHOM/GT/2001/U1103)
PS1 - HCD	974	3386	W6L1W2|W6L1W2_9TRYP	82.81	7	2	2	37104	Genomic scaffold scaffold_15	Trypanosoma brucei gambiense (strain MHOM/CI/86/DAL972)
PS1 - HCD	283	603	W6L1W8|W6L1W8_9TRYP	192.99	53	11	7	35727	Genomic scaffold scaffold_15	Leishmania chagasi PE
PS1 - HCD	986	1316	W6L1X9|W6L1X9_9TRYP	75.69	6	1	1	24466	Genomic scaffold scaffold_15	Leishmania donovani (strain BPK282A1)
PS1 - HCD	338	1153	W6L1Y8|W6L1Y8_9TRYP	182.84	62	10	10	23350	Genomic scaffold scaffold_15	Leishmania tropica
PS1 - HCD	615	3259	W6L202|W6L202_9TRYP	136.91	21	6	6	54387	Genomic scaffold scaffold_15	Leishmania tropica
PS1 - HCD	606	6377	W6LB75|W6LB75_9TRYP	117.49	19	4	1	33661	Genomic scaffold scaffold_15	Trypanosoma cruzi
PS1 - HCD	740	3330	W6LB96|W6LB96_9TRYP	117.14	37	4	1	19643	Genomic scaffold scaffold_15	Trypanosoma cruzi
PS1 - HCD	325	1016	W6LE07|W6LE07_9TRYP	146.97	35	7	7	22131	Genomic scaffold scaffold_15	Trypanosoma cruzi
PS1 - HCD	209	1123	W6LH66|W6LH66_9TRYP	191.67	42	13	13	30002	Genomic scaffold scaffold_15	Trypanosoma cruzi
PS1 - HCD	1319	9985	W6LH78|W6LH78_9TRYP	21.73	10	1	1	18647	Genomic scaffold scaffold_15	Trypanosoma cruzi
PS1 - HCD	355	4903	W6KN64|W6KN64_9TRYP	110.75	26	10	9	42960	Genomic scaffold scaffold_16	Trypanosoma cruzi
PS1 - HCD	659	1058	W6KNC5|W6KNC5_9TRYP	124.54	29	5	5	17495	Genomic scaffold scaffold_16	Trypanosoma cruzi
PS1 - HCD	166	570	W6KPV0|W6KPV0_9TRYP	253.79	47	20	16	44395	Genomic scaffold scaffold_16	Trypanosoma cruzi
PS1 - HCD	883	2793	W6KPX0|W6KPX0_9TRYP	104.44	16	3	3	28010	Genomic scaffold scaffold_16	Trypanosoma cruzi
PS1 - HCD	302	642	W6KRA8|W6KRA8_9TRYP	191.00	45	13	1	31863	Genomic scaffold scaffold_16	Trypanosoma cruzi
PS1 - HCD	11	12	W6KRU8|W6KRU8_9TRYP	159.69	16	5	4	58390	Genomic scaffold scaffold_16	Trypanosoma cruzi
PS1 - HCD	11	12	W6KRU8|W6KRU8_9TRYP	316.66	77	69	20	58390	Genomic scaffold scaffold_16	Trypanosoma cruzi
PS1 - HCD	1052	2944	W6KRV3|W6KRV3_9TRYP	82.40	5	2	2	51790	Genomic scaffold scaffold_16	Trypanosoma cruzi
PS1 - HCD	262	1475	W6L286|W6L286_9TRYP	156.00	22	13	10	74064	Genomic scaffold scaffold_16	Trypanosoma cruzi
PS1 - HCD	915	10871	W6LBH1|W6LBH1_9TRYP	80.43	4	1	1	59165	Genomic scaffold scaffold_16	Trypanosoma cruzi
PS1 - HCD	534	4173	W6LH89|W6LH89_9TRYP	148.31	11	5	2	52596	Genomic scaffold scaffold_16	Trypanosoma cruzi
PS1 - HCD	984	1262	W6KNE9|W6KNE9_9TRYP	59.93	6	2	2	48330	Genomic scaffold scaffold_17	Trypanosoma vespertilionis
PS1 - HCD	909	7595	W6KNK1|W6KNK1_9TRYP	69.85	10	2	2	29952	Genomic scaffold scaffold_17	Trypanosoma cruzi
PS1 - HCD	421	6139	W6KRT6|W6KRT6_9TRYP	126.62	24	8	8	40620	Genomic scaffold scaffold_17	Leishmania donovani (strain BPK282A1)
PS1 - HCD	255	840	W6KS23|W6KS23_9TRYP	195.23	41	14	14	41793	Genomic scaffold scaffold_17	Leishmania donovani (strain BPK282A1)
PS1 - HCD	263	1674	W6KSC2|W6KSC2_9TRYP	168.49	35	10	10	36782	Genomic scaffold scaffold_17	Leishmania mexicana (strain MHOM/GT/2001/U1103)
PS1 - HCD	193	772	W6L2F5|W6L2F5_9TRYP	214.30	63	17	10	25656	Genomic scaffold scaffold_17	Leishmania mexicana (strain MHOM/GT/2001/U1103)
PS1 - HCD	738	6686	W6L2I5|W6L2I5_9TRYP	88.73	9	4	4	58113	Genomic scaffold scaffold_17	Leishmania mexicana (strain MHOM/GT/2001/U1103)
PS1 - HCD	416	2461	W6L2J8|W6L2J8_9TRYP	168.80	33	9	9	45574	Genomic scaffold scaffold_17	Trypanosoma brucei gambiense (strain MHOM/CI/86/DAL972)
PS1 - HCD	269	549	W6L2K9|W6L2K9_9TRYP	212.96	43	15	10	47590	Genomic scaffold scaffold_17	Trypanosoma brucei gambiense (strain MHOM/CI/86/DAL972)
PS1 - HCD	636	6084	W6L2N3|W6L2N3_9TRYP	98.41	13	5	4	79220	Genomic scaffold scaffold_17	Trypanosoma cruzi marinkellei
PS1 - HCD	887	9871	W6LBK3|W6LBK3_9TRYP	87.16	4	3	1	64858	Genomic scaffold scaffold_17	Trypanosoma cruzi (strain CL Brener)
PS1 - HCD	427	1087	W6KNY5|W6KNY5_9TRYP	147.47	23	5	4	22137	Genomic scaffold scaffold_18	Trypanosoma cruzi (strain CL Brener)
PS1 - HCD	500	1909	W6KSK7|W6KSK7_9TRYP	153.12	43	7	1	15202	Genomic scaffold scaffold_18	Trypanosoma cruzi marinkellei
PS1 - HCD	586	895	W6L2Y7|W6L2Y7_9TRYP	146.23	18	5	4	44948	Genomic scaffold scaffold_18	Trypanosoma brucei brucei (strain 927/4 GUTat10.1)
PS1 - HCD	1237	11248	W6LBQ5|W6LBQ5_9TRYP	54.28	4	1	1	42125	Genomic scaffold scaffold_18	Trypanosoma brucei brucei (strain 927/4 GUTat10.1)
PS1 - HCD	959	5319	W6LEH9|W6LEH9_9TRYP	98.24	6	2	2	47652	Genomic scaffold scaffold_18	Trypanosoma rangeli SC58
PS1 - HCD	638	4736	W6LER1|W6LER1_9TRYP	101.19	9	4	2	71029	Genomic scaffold scaffold_18	Trypanosoma rangeli SC58
PS1 - HCD	824	2666	W6LHA7|W6LHA7_9TRYP	103.34	13	3	1	31734	Genomic scaffold scaffold_18	Trypanosoma cruzi
PS1 - HCD	370	1477	W6KP28|W6KP28_9TRYP	175.75	68	10	10	10492	Genomic scaffold scaffold_19	Trypanosoma cruzi
PS1 - HCD	361	953	W6KQT3|W6KQT3_9TRYP	160.87	30	10	10	54232	Genomic scaffold scaffold_19	Trypanosoma cruzi Dm28c
PS1 - HCD	711	10747	W6KSP3|W6KSP3_9TRYP	120.42	16	4	4	35260	Genomic scaffold scaffold_19	Phytomonas sp. isolate EM1
PS1 - HCD	801	2525	W6L322|W6L322_9TRYP	91.86	11	3	3	57949	Genomic scaffold scaffold_19	Phytomonas sp. isolate EM1
PS1 - HCD	481	3325	W6L355|W6L355_9TRYP	151.98	18	6	5	38310	Genomic scaffold scaffold_19	Phytomonas sp. isolate EM1
PS1 - HCD	879	5481	W6LBX5|W6LBX5_9TRYP	114.97	5	3	2	99128	Genomic scaffold scaffold_19	Phytomonas sp. isolate Hart1
PS1 - HCD	1242	6008	W6LDC2|W6LDC2_9TRYP	53.41	4	1	1	27623	Genomic scaffold scaffold_19	Trypanosoma cruzi
PS1 - HCD	94	237	W6LHC3|W6LHC3_9TRYP	61.35	2	1	1	91119	Genomic scaffold scaffold_19	Trypanosoma cruzi
PS1 - HCD	130	237	W6LHC3|W6LHC3_9TRYP	239.29	24	28	9	91119	Genomic scaffold scaffold_19	Trypanosoma cruzi Dm28c
PS1 - HCD	407	718	W6KDU6|W6KDU6_9TRYP	186.06	28	8	5	42205	Genomic scaffold scaffold_2	Phytomonas sp. isolate EM1
PS1 - HCD	145	247	W6KDV9|W6KDV9_9TRYP	232.21	51	27	16	62917	Genomic scaffold scaffold_2	Phytomonas sp. isolate EM1
PS1 - HCD	956	7611	W6KDX4|W6KDX4_9TRYP	80.86	25	2	2	14626	Genomic scaffold scaffold_2	Phytomonas sp. isolate EM1
PS1 - HCD	406	204	W6KE49|W6KE49_9TRYP	171.35	15	8	8	105139	Genomic scaffold scaffold_2	Phytomonas sp. isolate EM1
PS1 - HCD	227	667	W6KEB2|W6KEB2_9TRYP	210.31	64	15	5	28998	Genomic scaffold scaffold_2	Phytomonas sp. isolate Hart1
PS1 - HCD	286	635	W6KEH6|W6KEH6_9TRYP	167.28	30	8	8	25668	Genomic scaffold scaffold_2	Trypanosoma rangeli SC58
PS1 - HCD	257	3661	W6KEJ8|W6KEJ8_9TRYP	192.22	47	13	13	16857	Genomic scaffold scaffold_2	Trypanosoma rangeli SC58
PS1 - HCD	521	1966	W6KFX5|W6KFX5_9TRYP	148.26	22	7	4	53078	Genomic scaffold scaffold_2	Trypanosoma cruzi
PS1 - HCD	290	3369	W6KFZ4|W6KFZ4_9TRYP	180.78	26	11	10	55125	Genomic scaffold scaffold_2	Trypanosoma cruzi
PS1 - HCD	603	2404	W6KG23|W6KG23_9TRYP	124.47	14	6	6	65437	Genomic scaffold scaffold_2	Trypanosoma cruzi
PS1 - HCD	827	2380	W6KG31|W6KG31_9TRYP	109.20	15	3	3	34800	Genomic scaffold scaffold_2	Trypanosoma cruzi
PS1 - HCD	1075	10584	W6KGR2|W6KGR2_9TRYP	66.01	5	2	2	54300	Genomic scaffold scaffold_2	Leishmania amazonensis
PS1 - HCD	95	65	W6KGV4|W6KGV4_9TRYP	75.56	5	1	1	59199	Genomic scaffold scaffold_2	Trypanosoma cruzi marinkellei
PS1 - HCD	309	65	W6KGV4|W6KGV4_9TRYP	203.29	32	12	12	59199	Genomic scaffold scaffold_2	Trypanosoma cruzi marinkellei
PS1 - HCD	977	3335	W6KH67|W6KH67_9TRYP	84.38	25	2	2	12838	Genomic scaffold scaffold_2	Trypanosoma cruzi
PS1 - HCD	270	3085	W6KH92|W6KH92_9TRYP	198.19	51	11	11	25255	Genomic scaffold scaffold_2	Trypanosoma cruzi
PS1 - HCD	1235	10731	W6KHC1|W6KHC1_9TRYP	56.91	9	1	1	14803	Genomic scaffold scaffold_2	Trypanosoma cruzi (strain CL Brener)
PS1 - HCD	961	2323	W6KHC3|W6KHC3_9TRYP	77.38	3	2	1	96174	Genomic scaffold scaffold_2	Trypanosoma cruzi (strain CL Brener)
PS1 - HCD	779	851	W6KHD6|W6KHD6_9TRYP	108.11	15	4	4	47241	Genomic scaffold scaffold_2	Trypanosoma cruzi (strain CL Brener)
PS1 - HCD	128	712	W6KHE2|W6KHE2_9TRYP	243.96	53	29	29	51347	Genomic scaffold scaffold_2	Trypanosoma cruzi (strain CL Brener)
PS1 - HCD	732	18709	W6KHG5|W6KHG5_9TRYP	87.69	17	3	3	25341	Genomic scaffold scaffold_2	Trypanosoma cruzi (strain CL Brener)
PS1 - HCD	113	675	W6KHQ6|W6KHQ6_9TRYP	255.32	58	26	23	47351	Genomic scaffold scaffold_2	Trypanosoma cruzi (strain CL Brener)
PS1 - HCD	1254	3435	W6KHR2|W6KHR2_9TRYP	45.07	8	1	1	21905	Genomic scaffold scaffold_2	Trypanosoma brucei gambiense (strain MHOM/CI/86/DAL972)
PS1 - HCD	323	443	W6KI20|W6KI20_9TRYP	178.69	31	11	3	50550	Genomic scaffold scaffold_2	Trypanosoma brucei gambiense (strain MHOM/CI/86/DAL972)
PS1 - HCD	607	1072	W6KI50|W6KI50_9TRYP	103.36	16	4	4	16486	Genomic scaffold scaffold_2	Trypanosoma brucei gambiense (strain MHOM/CI/86/DAL972)
PS1 - HCD	310	2181	W6KI66|W6KI66_9TRYP	181.20	41	10	8	22428	Genomic scaffold scaffold_2	Trypanosoma brucei gambiense (strain MHOM/CI/86/DAL972)
PS1 - HCD	292	299	W6KI87|W6KI87_9TRYP	185.81	23	11	2	47759	Genomic scaffold scaffold_2	Leishmania donovani (strain BPK282A1)
PS1 - HCD	268	217	W6KIG3|W6KIG3_9TRYP	210.27	38	13	13	67785	Genomic scaffold scaffold_2	Leishmania donovani (strain BPK282A1)
PS1 - HCD	1226	3129	W6KSS0|W6KSS0_9TRYP	72.31	10	1	1	22419	Genomic scaffold scaffold_2	Trypanosoma brucei gambiense (strain MHOM/CI/86/DAL972)
PS1 - HCD	828	2743	W6KTA5|W6KTA5_9TRYP	84.56	11	3	2	41260	Genomic scaffold scaffold_2	Trypanosoma brucei gambiense (strain MHOM/CI/86/DAL972)
PS1 - HCD	438	684	W6KTM7|W6KTM7_9TRYP	146.93	24	8	1	53671	Genomic scaffold scaffold_2	Leishmania donovani (strain BPK282A1)
PS1 - HCD	422	1474	W6KTP0|W6KTP0_9TRYP	178.59	37	10	3	18375	Genomic scaffold scaffold_2	Trypanosoma brucei brucei (strain 927/4 GUTat10.1)
PS1 - HCD	332	947	W6KTR3|W6KTR3_9TRYP	181.69	38	10	10	18075	Genomic scaffold scaffold_2	Trypanosoma cruzi (strain CL Brener)
PS1 - HCD	579	3629	W6KTV6|W6KTV6_9TRYP	108.75	11	5	4	40311	Genomic scaffold scaffold_2	Trypanosoma cruzi (strain CL Brener)
PS1 - HCD	866	3720	W6KXW5|W6KXW5_9TRYP	105.10	25	3	2	14594	Genomic scaffold scaffold_2	Trypanosoma cruzi (strain CL Brener)
PS1 - HCD	1230	8180	W6KXX2|W6KXX2_9TRYP	61.56	7	1	1	23649	Genomic scaffold scaffold_2	Trypanosoma cruzi (strain CL Brener)
PS1 - HCD	1064	6517	W6KY40|W6KY40_9TRYP	57.27	4	1	1	28743	Genomic scaffold scaffold_2	Trypanosoma brucei brucei (strain 927/4 GUTat10.1)
PS1 - HCD	62	231	W6KY89|W6KY89_9TRYP	254.90	40	37	4	59980	Genomic scaffold scaffold_2	Trypanosoma brucei brucei (strain 927/4 GUTat10.1)
PS1 - HCD	1249	11402	W6KYG2|W6KYG2_9TRYP	47.38	8	1	1	17930	Genomic scaffold scaffold_2	Trypanosoma cruzi (strain CL Brener)
PS1 - HCD	1227	6591	W6KYY8|W6KYY8_9TRYP	70.94	5	1	1	40288	Genomic scaffold scaffold_2	Trypanosoma cruzi (strain CL Brener)
PS1 - HCD	1238	10489	W6KZ63|W6KZ63_9TRYP	53.13	9	1	1	22056	Genomic scaffold scaffold_2	Trypanosoma cruzi (strain CL Brener)
PS1 - HCD	926	8812	W6KZR4|W6KZR4_9TRYP	52.71	17	3	2	16756	Genomic scaffold scaffold_2	Trypanosoma cruzi (strain CL Brener)
PS1 - HCD	19	63	W6KZU1|W6KZU1_9TRYP	341.04	64	76	4	94362	Genomic scaffold scaffold_2	Trypanosoma cruzi (strain CL Brener)
PS1 - HCD	403	2924	W6L0E8|W6L0E8_9TRYP	156.69	42	7	3	12251	Genomic scaffold scaffold_2	Leishmania panamensis
PS1 - HCD	21	1304	W6L0N7|W6L0N7_9TRYP	137.17	5	2	2	52808	Genomic scaffold scaffold_2	Leishmania infantum
PS1 - HCD	108	208	W6L0Q2|W6L0Q2_9TRYP	249.49	32	23	3	60334	Genomic scaffold scaffold_2	Leishmania mexicana (strain MHOM/GT/2001/U1103)
PS1 - HCD	333	3297	W6L0U5|W6L0U5_9TRYP	161.74	29	6	1	22514	Genomic scaffold scaffold_2	Leishmania donovani (strain BPK282A1)
PS1 - HCD	798	5571	W6L130|W6L130_9TRYP	93.35	9	4	1	55917	Genomic scaffold scaffold_2	Leishmania major
PS1 - HCD	1141	3587	W6L194|W6L194_9TRYP	55.53	4	1	1	41202	Genomic scaffold scaffold_2	Phytomonas sp. isolate EM1
PS1 - HCD	1017	4527	W6L1Q0|W6L1Q0_9TRYP	101.79	7	2	2	50017	Genomic scaffold scaffold_2	Phytomonas sp. isolate EM1
PS1 - HCD	644	656	W6L1T7|W6L1T7_9TRYP	125.04	17	5	1	56424	Genomic scaffold scaffold_2	Trypanosoma vivax (strain Y486)
PS1 - HCD	979	1896	W6L2B7|W6L2B7_9TRYP	87.83	7	2	1	56797	Genomic scaffold scaffold_2	Phytomonas sp. isolate EM1
PS1 - HCD	593	3496	W6L2C1|W6L2C1_9TRYP	117.58	15	5	2	53360	Genomic scaffold scaffold_2	Phytomonas sp. isolate EM1
PS1 - HCD	1061	10929	W6L2F3|W6L2F3_9TRYP	63.29	3	1	1	62901	Genomic scaffold scaffold_2	Phytomonas sp. isolate EM1
PS1 - HCD	728	7094	W6L2K1|W6L2K1_9TRYP	89.39	4	3	1	83016	Genomic scaffold scaffold_2	Trypanosoma rangeli SC58
PS1 - HCD	132	575	W6L2L1|W6L2L1_9TRYP	251.61	40	21	1	41603	Genomic scaffold scaffold_2	Strigomonas culicis
PS1 - HCD	1245	10038	W6L2L9|W6L2L9_9TRYP	49.84	2	1	1	86967	Genomic scaffold scaffold_2	Strigomonas culicis
PS1 - HCD	582	4037	W6L2N2|W6L2N2_9TRYP	147.61	11	6	2	92777	Genomic scaffold scaffold_2	Leishmania braziliensis PE
PS1 - HCD	1000	4800	W6L7C2|W6L7C2_9TRYP	78.05	20	1	1	10233	Genomic scaffold scaffold_2	Trypanosoma evansi PE
PS1 - HCD	1267	8509	W6LB83|W6LB83_9TRYP	39.58	8	1	1	21446	Genomic scaffold scaffold_2	Leishmania guyanensis PE
PS1 - HCD	213	125	W6LBP2|W6LBP2_9TRYP	212.26	31	17	4	87525	Genomic scaffold scaffold_2	Trypanosoma cruzi PE
PS1 - HCD	813	7099	W6LD20|W6LD20_9TRYP	87.79	9	3	1	49886	Genomic scaffold scaffold_2	Leishmania amazonensis PE
PS1 - HCD	142	1225	W6KGE1|W6KGE1_9TRYP	193.88	72	16	8	17579	Genomic scaffold scaffold_2 (Fragment)	Leishmania mexicana PE
PS1 - HCD	910	5883	W6KSD8|W6KSD8_9TRYP	74.30	22	3	3	9427	Genomic scaffold scaffold_20	Phytomonas sp. isolate EM1
PS1 - HCD	154	236	W6KSE4|W6KSE4_9TRYP	240.21	39	23	21	62074	Genomic scaffold scaffold_20	Angomonas deanei
PS1 - HCD	404	1419	W6KSI9|W6KSI9_9TRYP	173.52	28	9	4	35857	Genomic scaffold scaffold_20	Angomonas deanei
PS1 - HCD	645	3367	W6KSY6|W6KSY6_9TRYP	125.79	27	5	5	39211	Genomic scaffold scaffold_20	Trypanosoma brucei gambiense (strain MHOM/CI/86/DAL972)
PS1 - HCD	194	1948	W6KSY9|W6KSY9_9TRYP	210.20	67	15	15	22546	Genomic scaffold scaffold_20	Trypanosoma cruzi
PS1 - HCD	681	998	W6L366|W6L366_9TRYP	143.27	16	5	2	44522	Genomic scaffold scaffold_20	Trypanosoma brucei brucei (strain 927/4 GUTat10.1)
PS1 - HCD	1077	11522	W6LC06|W6LC06_9TRYP	57.30	9	2	2	28916	Genomic scaffold scaffold_20	Trypanosoma cruzi (strain CL Brener)
PS1 - HCD	601	4148	W6LEU9|W6LEU9_9TRYP	142.30	16	4	2	34603	Genomic scaffold scaffold_20 (Fragment)	Trypanosoma cruzi (strain CL Brener)
PS1 - HCD	186	711	W6KR46|W6KR46_9TRYP	222.96	51	19	14	27387	Genomic scaffold scaffold_21	Trypanosoma cruzi (strain CL Brener)
PS1 - HCD	513	4467	W6KSK2|W6KSK2_9TRYP	138.91	36	6	5	26355	Genomic scaffold scaffold_21	Angomonas deanei
PS1 - HCD	351	1761	W6L3L9|W6L3L9_9TRYP	153.41	29	10	9	39380	Genomic scaffold scaffold_21	Angomonas deanei
PS1 - HCD	1	529	W6KPN2|W6KPN2_9TRYP	355.77	76	105	75	41433	Genomic scaffold scaffold_22	Strigomonas culicis
PS1 - HCD	206	198	W6KPP2|W6KPP2_9TRYP	216.36	45	17	15	45433	Genomic scaffold scaffold_22	Strigomonas culicis
PS1 - HCD	570	2272	W6KSV2|W6KSV2_9TRYP	97.04	11	5	4	78095	Genomic scaffold scaffold_22	Strigomonas culicis
PS1 - HCD	294	397	W6KSV8|W6KSV8_9TRYP	169.15	22	12	10	77753	Genomic scaffold scaffold_22	Leishmania braziliensis
PS1 - HCD	963	3718	W6KSZ3|W6KSZ3_9TRYP	63.86	13	2	2	21911	Genomic scaffold scaffold_22	Leishmania tarentolae PE
PS1 - HCD	804	3333	W6KTA8|W6KTA8_9TRYP	110.98	14	3	3	55952	Genomic scaffold scaffold_22	Leishmania tarentolae PE
PS1 - HCD	880	3170	W6LEY3|W6LEY3_9TRYP	126.32	24	3	1	21462	Genomic scaffold scaffold_22	Leishmania tarentolae PE
PS1 - HCD	672	3216	W6KRN2|W6KRN2_9TRYP	141.80	29	5	4	13322	Genomic scaffold scaffold_23	Leishmania tarentolae PE
PS1 - HCD	274	1552	W6KRV2|W6KRV2_9TRYP	187.97	24	14	14	76505	Genomic scaffold scaffold_23	Leishmania tarentolae PE
PS1 - HCD	2	95	W6KT45|W6KT45_9TRYP	355.46	79	102	45	46497	Genomic scaffold scaffold_23	Leishmania tarentolae PE
PS1 - HCD	787	2373	W6LCC9|W6LCC9_9TRYP	98.64	6	4	2	116079	Genomic scaffold scaffold_23	Trypanosoma rangeli SC58
PS1 - HCD	170	1412	W6KQ83|W6KQ83_9TRYP	233.38	54	19	15	35388	Genomic scaffold scaffold_24	Trypanosoma rangeli SC58
PS1 - HCD	763	9096	W6KRZ2|W6KRZ2_9TRYP	102.10	12	3	3	67058	Genomic scaffold scaffold_24	Trypanosoma rangeli SC58
PS1 - HCD	859	5772	W6KTV9|W6KTV9_9TRYP	75.64	11	2	2	20413	Genomic scaffold scaffold_24	Trypanosoma rangeli SC58
PS1 - HCD	133	756	W6L487|W6L487_9TRYP	240.31	55	21	15	31686	Genomic scaffold scaffold_24	Trypanosoma rangeli SC58
PS1 - HCD	1071	1538	W6L4A4|W6L4A4_9TRYP	73.67	8	2	2	34057	Genomic scaffold scaffold_24	Trypanosoma rangeli SC58
PS1 - HCD	1255	10256	W6LDQ9|W6LDQ9_9TRYP	45.05	6	1	1	20965	Genomic scaffold scaffold_24	Trypanosoma rangeli SC58
PS1 - HCD	784	4242	W6LF31|W6LF31_9TRYP	135.20	43	4	1	18891	Genomic scaffold scaffold_24	Leishmania panamensis
PS1 - HCD	1233	2481	W6KQE7|W6KQE7_9TRYP	57.65	6	1	1	25972	Genomic scaffold scaffold_25	Leishmania panamensis
PS1 - HCD	245	652	W6KQF0|W6KQF0_9TRYP	208.11	32	15	9	53177	Genomic scaffold scaffold_25	Leishmania braziliensis
PS1 - HCD	1006	8111	W6KS44|W6KS44_9TRYP	44.79	6	2	2	42362	Genomic scaffold scaffold_25	Leishmania braziliensis
PS1 - HCD	1166	13933	W6KS65|W6KS65_9TRYP	28.08	5	1	1	39823	Genomic scaffold scaffold_25	Trypanosoma cruzi
PS1 - HCD	322	1398	W6KTG4|W6KTG4_9TRYP	190.55	43	11	11	38517	Genomic scaffold scaffold_25	Trypanosoma brucei gambiense (strain MHOM/CI/86/DAL972)
PS1 - HCD	623	3558	W6KTJ5|W6KTJ5_9TRYP	157.17	61	5	5	10031	Genomic scaffold scaffold_25	Trypanosoma brucei gambiense (strain MHOM/CI/86/DAL972)
PS1 - HCD	741	174	W6L4E2|W6L4E2_9TRYP	106.33	6	4	4	108717	Genomic scaffold scaffold_25	Trypanosoma brucei gambiense (strain MHOM/CI/86/DAL972)
PS1 - HCD	756	4194	W6L4G0|W6L4G0_9TRYP	88.90	13	3	3	40141	Genomic scaffold scaffold_25	Trypanosoma brucei gambiense (strain MHOM/CI/86/DAL972)
PS1 - HCD	563	2129	W6LF54|W6LF54_9TRYP	128.95	8	7	1	57574	Genomic scaffold scaffold_25	Bodo saltans PE
PS1 - HCD	714	8107	W6KQI1|W6KQI1_9TRYP	91.01	32	3	3	14955	Genomic scaffold scaffold_26	Bodo saltans PE
PS1 - HCD	819	7956	W6KSB6|W6KSB6_9TRYP	93.55	21	4	4	33643	Genomic scaffold scaffold_26	Leishmania infantum
PS1 - HCD	1041	5316	W6KSC5|W6KSC5_9TRYP	66.03	16	2	2	20814	Genomic scaffold scaffold_26	Leishmania infantum
PS1 - HCD	818	9891	W6KSD4|W6KSD4_9TRYP	66.26	16	3	3	23006	Genomic scaffold scaffold_26	Leishmania donovani (strain BPK282A1)
PS1 - HCD	1269	5859	W6KSD9|W6KSD9_9TRYP	37.46	5	1	1	32578	Genomic scaffold scaffold_26	Bodo saltans PE
PS1 - HCD	850	1889	W6KQL9|W6KQL9_9TRYP	84.28	4	3	1	116765	Genomic scaffold scaffold_27	Trypanosoma cruzi
[truncated: 7,734 more rows]
