# Supplementary material for: Proteome analysis of Phytomonas serpens, a phytoparasite of medical interest
Source: PLoS One. 2018 Oct 10;13(10):e0204818. doi: 10.1371/journal.pone.0204818 (PMC6179244; doi:10.1371/journal.pone.0204818)
Supplement: S2 Table — (XLSX) [file pone.0204818.s002.xlsx]

## Sheet: PS1CID
S2 Table. Peptides identified in the P. serpens fractions.
Protein Group	Protein ID	Protein Accession	Peptide	Unique	-10lgP	Mass	ppm	m/z	z	RT	Scan	#Spec	Start	End	PTM
6	28	tr|W6KFN3|W6KFN3_9TRYP	K.DLQEDFMNGAPLTISQPVVSFR.E	N	96.58	24632104	1.1	12326139	2	149.38	33685	3	546	567	N
6	28	tr|W6KFN3|W6KFN3_9TRYP	R.YQEAVEDMPC(+57.02)GNVVGLVGVDK.Y	N	95.32	22780610	0.5	11400383	2	119.46	25479	3	442	462	Y
6	28	tr|W6KFN3|W6KFN3_9TRYP	K.SDPLVVC(+57.02)SIEESGEHIVAGAGELHLEIC(+57.02)LK.D	N	94.55	32606057	-0.4	10878754	3	156.68	35683	2	516	545	Y
6	28	tr|W6KFN3|W6KFN3_9TRYP	R.VTDGALVVVDC(+57.02)VEGVC(+57.02)VQTETVLR.Q	N	94.29	26173091	1.2	13096635	2	150.31	33949	2	119	142	Y
6	28	tr|W6KFN3|W6KFN3_9TRYP	K.FLPAAETLLQMIVAHLPSPK.K	N	92.35	21752124	4.9	10886188	2	170.49	39475	2	325	344	N
6	28	tr|W6KFN3|W6KFN3_9TRYP	K.AYLPVAESFGFTAELR.S	N	92.06	17698988	0.3	8859570	2	143.90	32179	3	773	788	N
6	28	tr|W6KFN3|W6KFN3_9TRYP	R.YLADNFEWDVQEALK.I	N	92.03	18398679	1.7	9209428	2	146.86	32982	1	621	635	N
6	28	tr|W6KFN3|W6KFN3_9TRYP	K.STLSDSLVGAAGIIKMEDAGDK.R	N	91.42	21770886	1.8	10895536	2	133.15	29218	3	33	54	N
6	28	tr|W6KFN3|W6KFN3_9TRYP	R.AFC(+57.02)QFC(+57.02)LDPIYQIFDAVMNEK.T	N	91.38	26081799	0.6	13050980	2	170.74	39556	2	270	290	Y
6	28	tr|W6KFN3|W6KFN3_9TRYP	R.AEMLYSGPASEDDKYYMGIK.N	Y	89.82	22670125	1.1	11345148	2	107.92	22287	3	351	370	N
6	28	tr|W6KFN3|W6KFN3_9TRYP	K.IMC(+57.02)YGPDNRGPNVVVDVTK.G	N	89.39	21330347	2.3	10675271	2	94.59	18605	3	636	654	Y
6	28	tr|W6KFN3|W6KFN3_9TRYP	R.AILELQLDPEEAYQGFVK.T	N	88.87	20620623	1.1	10320396	2	146.26	32827	1	161	178	N
6	28	tr|W6KFN3|W6KFN3_9TRYP	K.DLQEDFMN(+.98)GAPLTISQPVVSFR.E	N	88.36	24641943	1.9	12331068	2	145.70	32677	3	546	567	Y
6	28	tr|W6KFN3|W6KFN3_9TRYP	R.LMEPM(+15.99)FIVDIQTVESAMGGIYSVLTR.R	Y	87.83	29154482	3.7	14587368	2	171.95	39947	2	727	752	Y
6	28	tr|W6KFN3|W6KFN3_9TRYP	K.GVQNMNEMKDSFIAAWQWATR.E	N	85.74	24821521	0.7	12420842	2	160.52	36728	6	655	675	N
6	28	tr|W6KFN3|W6KFN3_9TRYP	R.GVIIGEENRPGTPIYNVK.A	N	84.22	19550476	0.9	9785320	2	90.69	17530	4	755	772	N
6	28	tr|W6KFN3|W6KFN3_9TRYP	K.TLQNVNVVIATYK.D	N	82.12	14618191	0.5	7319172	2	106.56	21910	1	179	191	N
6	28	tr|W6KFN3|W6KFN3_9TRYP	K.GTVAIGSGLQAWAFSLTR.F	N	81.36	18339736	2.4	9179963	2	155.36	35320	2	205	222	N
6	28	tr|W6KFN3|W6KFN3_9TRYP	R.DFLINLIDSPGHVDFSSEVTAALR.V	N	80.78	26153230	0.7	13086697	2	165.54	38060	2	95	118	N
6	28	tr|W6KFN3|W6KFN3_9TRYP	R.VFYAC(+57.02)C(+57.02)LTASPR.L	N	79.50	14436638	3.0	7228414	2	96.07	19011	1	715	726	Y
6	28	tr|W6KFN3|W6KFN3_9TRYP	K.TLQNVNVVIATYKDPC(+57.02)MGDVQVAPEK.G	N	77.71	28884412	1.6	9638226	3	116.81	24747	2	179	204	Y
6	28	tr|W6KFN3|W6KFN3_9TRYP	R.LMEPMFIVDIQTVESAMGGIYSVLTR.R	Y	76.13	28994534	5.8	14507423	2	172.20	40027	6	727	752	N
6	28	tr|W6KFN3|W6KFN3_9TRYP	R.NMSVIAHVDHGK.S	N	75.50	13066451	1.2	6543306	2	56.73	8219	2	21	32	N
6	28	tr|W6KFN3|W6KFN3_9TRYP	K.YRAEMLYSGPASEDDKYYMGIK.N	Y	74.35	25861770	1.0	8630671	3	106.84	21989	4	349	370	N
6	28	tr|W6KFN3|W6KFN3_9TRYP	K.YRAEMLYSGPASEDDK.Y	Y	74.35	18308093	1.3	9164131	2	80.97	14808	2	349	364	N
6	28	tr|W6KFN3|W6KFN3_9TRYP	K.DSFIAAWQWATR.E	N	73.94	14506993	3.6	7263596	2	147.40	33135	2	664	675	N
6	28	tr|W6KFN3|W6KFN3_9TRYP	K.SATITDDGESPYPLR.D	N	72.96	16207631	-0.2	8113887	2	88.19	16831	1	467	481	N
6	28	tr|W6KFN3|W6KFN3_9TRYP	M.EPMFIVDIQTVESAMGGIYSVLTR.R	Y	72.17	26553289	-1.2	13286702	2	171.89	39929	2	729	752	N
6	28	tr|W6KFN3|W6KFN3_9TRYP	L.YSGPASEDDKYYMGIK.N	Y	71.88	18228083	2.6	9124138	2	88.45	16903	3	355	370	N
6	28	tr|W6KFN3|W6KFN3_9TRYP	R.NM(+15.99)SVIAHVDHGK.S	N	71.87	13226401	1.1	6623281	2	42.78	5245	8	21	32	Y
6	28	tr|W6KFN3|W6KFN3_9TRYP	K.SATITDDGESPYPLRDMK.Y	N	71.74	19949255	-0.3	9984697	2	91.45	17740	2	467	484	N
6	28	tr|W6KFN3|W6KFN3_9TRYP	K.DPC(+57.02)MGDVQVAPEK.G	N	71.59	14446326	-0.3	7233234	2	75.63	13350	1	192	204	Y
6	28	tr|W6KFN3|W6KFN3_9TRYP	R.NLMDYADQIR.N	Y	71.23	12375760	1.9	6197964	2	111.26	23207	2	11	20	N
6	28	tr|W6KFN3|W6KFN3_9TRYP	K.STAISMHYHVPK.D	N	70.05	13696813	0.5	6858483	2	68.62	11410	3	72	83	N
6	28	tr|W6KFN3|W6KFN3_9TRYP	K.STLSDSLVGAAGIIK.M	N	69.03	14307980	0.9	7164069	2	124.09	26744	1	33	47	N
6	28	tr|W6KFN3|W6KFN3_9TRYP	R.LM(+15.99)EPMFIVDIQTVESAMGGIYSVLTR.R	Y	68.25	29154482	0.3	9728236	3	171.92	39937	1	727	752	Y
6	28	tr|W6KFN3|W6KFN3_9TRYP	R.GPNVVVDVTK.G	N	68.12	10265709	0.5	5142930	2	71.35	12155	1	645	654	N
6	28	tr|W6KFN3|W6KFN3_9TRYP	Y.SGPASEDDKYYMGIK.N	Y	67.33	16597450	1.0	8308806	2	81.49	14953	1	356	370	N
6	28	tr|W6KFN3|W6KFN3_9TRYP	Y.LPVAESFGFTAELR.S	N	67.01	15357983	1.3	7689075	2	130.07	28385	1	775	788	N
6	28	tr|W6KFN3|W6KFN3_9TRYP	L.MEPMFIVDIQTVESAMGGIYSVLTR.R	Y	66.66	27863694	2.0	13941947	2	172.12	40002	2	728	752	N
6	28	tr|W6KFN3|W6KFN3_9TRYP	D.MPC(+57.02)GNVVGLVGVDK.Y	N	65.86	14437214	1.5	7228691	2	103.34	21019	1	449	462	Y
6	28	tr|W6KFN3|W6KFN3_9TRYP	M.VNFTVDEVRNLMDYADQIR.N	Y	64.69	22971111	2.3	7667127	3	155.26	35292	4	2	20	N
6	28	tr|W6KFN3|W6KFN3_9TRYP	K.F(+27.99)LPAAETLLQMIVAHLPSPK.K	N	64.44	22032075	2.0	11026133	2	173.37	40394	1	325	344	Y
6	28	tr|W6KFN3|W6KFN3_9TRYP	R.LWGDNFFDAK.N	N	63.44	12115610	2.1	6067891	2	129.28	28172	1	242	251	N
6	28	tr|W6KFN3|W6KFN3_9TRYP	Y.LADNFEWDVQEALK.I	N	61.93	16768046	0.3	8394098	2	136.97	30282	1	622	635	N
6	28	tr|W6KFN3|W6KFN3_9TRYP	K.IMC(+57.02)YGPDNR.G	N	61.73	11244742	1.2	5632451	2	64.18	10179	1	636	644	Y
6	28	tr|W6KFN3|W6KFN3_9TRYP	R.EGVLC(+57.02)DENMR.G	N	61.04	12215118	0.3	6117634	2	71.08	12076	1	676	685	Y
6	28	tr|W6KFN3|W6KFN3_9TRYP	R.IC(+57.02)PVVFINKVDR.A	N	60.52	14588016	0.5	7304084	2	102.41	20764	2	149	160	Y
6	28	tr|W6KFN3|W6KFN3_9TRYP	F.YAC(+57.02)C(+57.02)LTASPR.L	N	59.82	11975271	1.4	5997717	2	64.54	10287	1	717	726	Y
6	28	tr|W6KFN3|W6KFN3_9TRYP	K.S(+27.99)ATITDDGESPYPLR.D	N	58.93	16487581	0.5	8253867	2	91.27	17690	2	467	481	Y
6	28	tr|W6KFN3|W6KFN3_9TRYP	K.NC(+57.02)DPNAS(sub P)LILYISK.M	Y	58.61	16068025	-0.5	8044081	2	123.48	26582	1	371	384	Y
6	28	tr|W6KFN3|W6KFN3_9TRYP	I.MGNNYIYGK.K	N	58.56	10584855	1.6	5302509	2	68.44	11359	1	414	422	N
6	28	tr|W6KFN3|W6KFN3_9TRYP	R.VAVEAKNPSDLPKLVEGLK.R	N	57.91	20061411	1.7	6697221	3	105.47	21609	2	493	511	N
6	28	tr|W6KFN3|W6KFN3_9TRYP	A.DNFEWDVQEALK.I	N	57.53	14926833	2.6	7473509	2	132.27	28984	1	624	635	N
6	28	tr|W6KFN3|W6KFN3_9TRYP	K.YRAEM(+15.99)LYSGPASEDDKYYMGIK.N	Y	57.36	26021719	1.8	8683995	3	99.28	19904	1	349	370	Y
6	28	tr|W6KFN3|W6KFN3_9TRYP	R.IMGNNYIYGK.K	N	56.48	11715696	0.7	5867925	2	82.79	15323	1	413	422	N
6	28	tr|W6KFN3|W6KFN3_9TRYP	N.GAPLTISQPVVSFR.E	N	56.13	14708195	1.6	7364182	2	112.83	23647	1	554	567	N
6	28	tr|W6KFN3|W6KFN3_9TRYP	R.GGGQIIPAAR.R	Y	56.04	9385297	1.3	4702728	2	59.80	9007	1	704	713	N
6	28	tr|W6KFN3|W6KFN3_9TRYP	K.YSVSPVVR.V	N	55.34	9054971	-0.5	4537556	2	67.40	11081	1	485	492	N
6	28	tr|W6KFN3|W6KFN3_9TRYP	K.GTVAIGSGLQAWAF.S	N	54.85	13767089	2.3	6893633	2	152.46	34529	1	205	218	N
6	28	tr|W6KFN3|W6KFN3_9TRYP	D.PC(+57.02)MGDVQVAPEK.G	N	53.67	13296057	1.1	6658109	2	71.27	12133	1	193	204	Y
6	28	tr|W6KFN3|W6KFN3_9TRYP	R.ERLWGDNFFDAK.N	N	53.62	14967048	1.9	4999098	3	119.30	25438	2	240	251	N
6	28	tr|W6KFN3|W6KFN3_9TRYP	K.Q(-17.03)DLYEDKPVQR.T	N	52.18	13726622	2.2	6873399	2	72.04	12345	1	424	434	Y
6	28	tr|W6KFN3|W6KFN3_9TRYP	R.RGVIIGEENRPGTPIYNVK.A	N	51.00	21111487	2.9	10565847	2	82.75	15314	3	754	772	N
6	28	tr|W6KFN3|W6KFN3_9TRYP	R.GAPLTEELSTAIED(sub E)GHAAADVDRK.V	Y	50.21	24652034	1.9	12336113	2	120.11	25656	1	593	616	N
6	28	tr|W6KFN3|W6KFN3_9TRYP	K.DLQEDFMN(+.98)GAPLTISQ(+.98)PVVSFR.E	N	49.79	24651785	8.7	12336072	2	145.64	32660	1	546	567	Y
6	28	tr|W6KFN3|W6KFN3_9TRYP	K.S(+27.99)TLSDSLVGAAGIIK.M	N	49.26	14587930	0.9	7304044	2	124.68	26903	2	33	47	Y
6	28	tr|W6KFN3|W6KFN3_9TRYP	D.PIYQIFDAVMNEK.T	N	49.25	15667751	1.4	7843959	2	147.25	33094	1	278	290	N
6	28	tr|W6KFN3|W6KFN3_9TRYP	R.SSTGGQAFPQC(+57.02)VFDHWQEYPGNPLEPK.S	N	48.41	30753821	0.0	10261346	3	141.70	31550	11	789	815	Y
6	28	tr|W6KFN3|W6KFN3_9TRYP	K.FGVDEMK.M	N	47.92	8243738	1.2	4131947	2	72.33	12429	1	231	237	N
6	28	tr|W6KFN3|W6KFN3_9TRYP	M.VNFTVDEVR.N	N	47.88	10775454	1.8	5397809	2	86.80	16450	1	2	10	N
6	28	tr|W6KFN3|W6KFN3_9TRYP	K.QDLYEDKPVQR.T	N	47.73	13896888	1.5	6958527	2	56.40	8137	1	424	434	N
6	28	tr|W6KFN3|W6KFN3_9TRYP	L.MDYADQIR.N	Y	47.47	10104491	1.7	5062327	2	73.30	12698	1	13	20	N
6	28	tr|W6KFN3|W6KFN3_9TRYP	M.DYADQIR.N	Y	46.14	8794086	1.2	4407121	2	61.52	9455	1	14	20	N
6	28	tr|W6KFN3|W6KFN3_9TRYP	Q.DLYEDKPVQR.T	N	45.63	12616302	1.3	6318232	2	56.95	8276	1	425	434	N
6	28	tr|W6KFN3|W6KFN3_9TRYP	R.AEMLYSGPASEDDK.Y	Y	45.47	15116449	2.1	7568313	2	77.76	13929	1	351	364	N
6	28	tr|W6KFN3|W6KFN3_9TRYP	D.PEEAYQGFVK.T	N	45.05	11665608	-0.3	5842875	2	82.64	15279	1	169	178	N
6	28	tr|W6KFN3|W6KFN3_9TRYP	Q.MIVAHLPSPK.K	N	43.26	10916161	0.6	3648795	3	78.20	14048	1	335	344	N
6	28	tr|W6KFN3|W6KFN3_9TRYP	K.GVQNMNEMK.D	N	42.36	10494634	0.8	5257394	2	52.61	7233	1	655	663	N
6	28	tr|W6KFN3|W6KFN3_9TRYP	R.FANMYAAK.F	N	42.03	9144320	1.3	4582239	2	66.09	10723	1	223	230	N
6	28	tr|W6KFN3|W6KFN3_9TRYP	K.NPSDLPKLVEGLK.R	N	41.62	14087925	1.3	4706054	3	107.67	22224	1	499	511	N
6	28	tr|W6KFN3|W6KFN3_9TRYP	C.DPNAS(sub P)LILYISK.M	Y	40.96	13327289	0.9	6673723	2	127.22	27612	1	373	384	N
6	28	tr|W6KFN3|W6KFN3_9TRYP	N.ISLTMEER.D	N	40.58	9774852	1.0	4897504	2	79.61	14430	1	303	310	N
6	28	tr|W6KFN3|W6KFN3_9TRYP	R.ETVTELSSL(sub V)QC(+57.02)LSK.S	N	40.42	15937920	0.4	7979036	2	103.31	21011	1	568	581	Y
6	28	tr|W6KFN3|W6KFN3_9TRYP	R.VAVEAKNPSDLPK.L	N	39.58	13667456	0.6	4565894	3	58.78	8740	1	493	505	N
6	28	tr|W6KFN3|W6KFN3_9TRYP	K.FLPAAETLLQMIVAHLPSPKK.A	N	39.57	23033074	0.6	5768345	4	169.86	39265	1	325	345	N
6	28	tr|W6KFN3|W6KFN3_9TRYP	K.STLSDSLVGAAGIIKMEDAGDKR.I	N	38.50	23331897	1.9	5843058	4	126.66	27452	1	33	55	N
6	28	tr|W6KFN3|W6KFN3_9TRYP	R.ETVTELSS(+42.01)VQC(+57.02)LSK.S	N	38.50	16217869	1.9	8119022	2	109.70	22779	1	568	581	Y
6	28	tr|W6KFN3|W6KFN3_9TRYP	K.SDPLVVC(+57.02)SIEESGEHIVAGAGELHLE.I	N	38.29	27463120	6.6	9164506	3	151.01	34134	1	516	541	Y
6	28	tr|W6KFN3|W6KFN3_9TRYP	K.SAT(-18.01)ITDDGESPYPLRDMK.Y	N	37.81	19769149	-1.3	6599780	3	92.06	17902	1	467	484	Y
6	28	tr|W6KFN3|W6KFN3_9TRYP	R.ETVTELSS(+14.02)VQC(+57.02)LSK.S	N	37.61	15937920	-0.3	7979030	2	104.08	21230	1	568	581	Y
6	28	tr|W6KFN3|W6KFN3_9TRYP	K.VRIMGNNYIYGK.K	N	36.78	14267391	0.5	7143772	2	88.16	16823	1	411	422	N
6	28	tr|W6KFN3|W6KFN3_9TRYP	R.A(+27.99)EMLYSGPASEDDKYYMGIK.N	Y	36.16	22950076	1.3	11485126	2	111.48	23267	1	351	370	Y
6	28	tr|W6KFN3|W6KFN3_9TRYP	N.FTVDEVR.N	N	35.99	8644341	1.7	4332250	2	72.48	12475	1	4	10	N
6	28	tr|W6KFN3|W6KFN3_9TRYP	K.SATITDD(-18.01)GESPYPLR.D	N	34.79	16027526	0.9	8023843	2	89.63	17230	1	467	481	Y
6	28	tr|W6KFN3|W6KFN3_9TRYP	Q.AWAFSLTR.F	N	34.31	9504974	1.1	4762565	2	115.93	24508	1	215	222	N
6	28	tr|W6KFN3|W6KFN3_9TRYP	E.LQLDPEEAYQGFVK.T	N	32.06	16358143	2.9	8189168	2	124.78	26931	1	165	178	N
6	28	tr|W6KFN3|W6KFN3_9TRYP	K.GVQNM(+15.99)NEMKDSFIAAWQWATR.E	N	31.65	24981470	2.5	8337250	3	150.25	33931	1	655	675	Y
6	28	tr|W6KFN3|W6KFN3_9TRYP	K.FLPAAETLLQ.M	N	31.06	11016069	2.3	5518120	2	129.91	28342	1	325	334	N
6	28	tr|W6KFN3|W6KFN3_9TRYP	K.STLSDD(sub S)LVGAAGIIK.M	N	29.21	14587930	1.1	7304045	2	132.66	29087	1	33	47	N
6	28	tr|W6KFN3|W6KFN3_9TRYP	R.Q(+57.02)ALTER.I	N	26.97	7734031	0.8	3877092	2	35.58	4234	1	143	148	Y
6	28	tr|W6KFN3|W6KFN3_9TRYP	T.DDGESPYPLR.D	N	26.67	11475145	0.9	5747651	2	74.64	13079	1	472	481	N
6	28	tr|W6KFN3|W6KFN3_9TRYP	K.NPSDLPK.L	N	26.60	7693970	0.4	3857059	2	40.35	4892	3	499	505	N
6	28	tr|W6KFN3|W6KFN3_9TRYP	K.FGVDEM(+15.99)K.M	N	26.60	8403687	0.4	4211918	2	53.67	7476	1	231	237	Y
6	28	tr|W6KFN3|W6KFN3_9TRYP	R.ADEIAR.G	N	26.50	6733395	0.9	3376773	2	28.94	3384	1	61	66	N
1	5	tr|H2D0Q0|H2D0Q0_9TRYP	R.FPQVPMALAIEAVFTAAMK.Y	Y	93.75	20340681	0.8	10180421	2	171.23	39716	2	320	338	N
1	5	tr|H2D0Q0|H2D0Q0_9TRYP	K.ALTVKDDPEAVTVQEPGKILPIMER.T	Y	92.62	27484731	0.3	9171652	3	113.65	23881	3	493	517	N
1	5	tr|H2D0Q0|H2D0Q0_9TRYP	K.ALTVKDDPEAVTVQEPGK.I	Y	92.46	18959840	0.6	9489998	2	78.27	14068	3	493	510	N
1	5	tr|H2D0Q0|H2D0Q0_9TRYP	R.FGLHPLIFLVNNDGYVIER.V	Y	92.11	22151790	2.9	11086000	2	146.16	32800	7	452	470	N
1	5	tr|H2D0Q0|H2D0Q0_9TRYP	R.VVLAVGDGSAQMTVQEWGSFMR.F	Y	90.19	23671350	1.5	11845765	2	149.08	33603	3	430	451	N
1	5	tr|H2D0Q0|H2D0Q0_9TRYP	K.RPAALVGYLC(+57.02)DR.F	N	88.36	13897186	0.9	6958672	2	94.00	18440	3	212	223	Y
1	5	tr|H2D0Q0|H2D0Q0_9TRYP	R.KPGYIMLPMDVAVFK.V	Y	86.78	17079092	0.1	8549619	2	135.72	29941	3	162	176	N
1	5	tr|H2D0Q0|H2D0Q0_9TRYP	R.IVELGC(+57.02)TELFGVPGDYNLR.F	Y	84.99	21510669	1.0	10765417	2	141.23	31420	4	16	34	Y
1	5	tr|H2D0Q0|H2D0Q0_9TRYP	R.KTIEESDAC(+57.02)VLIGVK.F	Y	84.27	16608705	-0.2	8314423	2	94.84	18673	2	273	287	Y
1	5	tr|H2D0Q0|H2D0Q0_9TRYP	K.LNWVGC(+57.02)C(+57.02)NELNGAYAADGYAR.C	Y	83.87	23730266	1.5	11875223	2	118.32	25170	4	45	65	Y
1	5	tr|H2D0Q0|H2D0Q0_9TRYP	V.VLAVGDGSAQMTVQEWGSFMR.F	Y	83.39	22680667	0.4	11350410	2	145.35	32581	1	431	451	N
1	5	tr|H2D0Q0|H2D0Q0_9TRYP	R.VIHGWNAVYNDIGAWNWTALIK.A	Y	82.22	25402964	0.7	12711564	2	163.91	37631	6	471	492	N
1	5	tr|H2D0Q0|H2D0Q0_9TRYP	K.GALNEQSESYIGC(+57.02)YFGATC(+57.02)NEYVR.K	Y	81.36	27871904	0.3	9300710	3	130.22	28424	2	249	272	Y
1	5	tr|H2D0Q0|H2D0Q0_9TRYP	H.PLIFLVNNDGYVIER.V	Y	81.07	17609460	-0.3	8814800	2	136.57	30172	2	456	470	N
1	5	tr|H2D0Q0|H2D0Q0_9TRYP	R.IGLTRFPQVPMALAIEAVFTAAMK.Y	Y	81.05	25744065	4.2	8591464	3	170.56	39497	1	315	338	N
1	5	tr|H2D0Q0|H2D0Q0_9TRYP	K.ALTVKDDPEAVTVQ(+.98)EPGK.I	Y	79.47	18969680	3.2	9494943	2	80.90	14791	2	493	510	Y
1	5	tr|H2D0Q0|H2D0Q0_9TRYP	K.TIEESDAC(+57.02)VLIGVK.F	Y	79.28	15327756	0.6	7673956	2	106.27	21827	1	274	287	Y
1	5	tr|H2D0Q0|H2D0Q0_9TRYP	MPSETYNVGC(+57.02)YLLDR.I	Y	78.43	18168124	0.1	9094135	2	124.71	26911	1	1	15	Y
1	5	tr|H2D0Q0|H2D0Q0_9TRYP	K.LNWVGC(+57.02)C(+57.02)NELN(+.98)GAYAADGYAR.C	Y	77.76	23740107	1.1	11880139	2	116.91	24774	3	45	65	Y
1	5	tr|H2D0Q0|H2D0Q0_9TRYP	R.VVLAVGDGSAQMTVQEWGSFM(+15.99)R.F	Y	76.32	23831301	-0.8	11925714	2	134.00	29458	1	430	451	Y
1	5	tr|H2D0Q0|H2D0Q0_9TRYP	R.VAKRPAALVGYLC(+57.02)DR.F	N	76.18	16879192	0.5	8449673	2	88.42	16895	3	209	223	Y
1	5	tr|H2D0Q0|H2D0Q0_9TRYP	N.WVGC(+57.02)C(+57.02)NELNGAYAADGYAR.C	N	74.03	21458997	0.4	10739575	2	103.67	21113	2	47	65	Y
1	5	tr|H2D0Q0|H2D0Q0_9TRYP	K.LVDEAKIPFAHMLLGK.G	Y	73.72	17809910	1.4	5946718	3	127.35	27648	3	233	248	N
1	5	tr|H2D0Q0|H2D0Q0_9TRYP	R.FPQVPMALAIEAVFTAAMKYC(+57.02)SAWPK.S	Y	73.06	29264583	1.3	9764946	3	171.07	39663	1	320	345	Y
1	5	tr|H2D0Q0|H2D0Q0_9TRYP	N.PVVHIVGAPSTADVDAQLMK.H	Y	71.35	20470771	1.2	10245471	2	107.69	22229	2	96	115	N
1	5	tr|H2D0Q0|H2D0Q0_9TRYP	C.NELNGAYAADGYAR.C	N	71.24	14836691	-0.1	7428417	2	79.05	14280	1	52	65	N
1	5	tr|H2D0Q0|H2D0Q0_9TRYP	K.DDPEAVTVQEPGK.I	Y	71.00	13836517	1.5	6928342	2	66.07	10716	2	498	510	N
1	5	tr|H2D0Q0|H2D0Q0_9TRYP	M.PSETYNVGC(+57.02)YLLDRIVELGC(+57.02)TELFGVPGDYNLR.F	Y	70.71	38188284	3.7	12739548	3	170.35	39426	1	2	34	Y
1	5	tr|H2D0Q0|H2D0Q0_9TRYP	R.KPGYIMLPMDVAVFKVDPPVAPMAVR.Q	Y	70.71	28405154	1.8	7111374	4	144.08	32227	3	162	187	N
1	5	tr|H2D0Q0|H2D0Q0_9TRYP	K.SFMKPPSFDKPK.D	Y	70.65	14077220	1.4	4702486	3	78.05	14006	4	346	357	N
1	5	tr|H2D0Q0|H2D0Q0_9TRYP	I.VELGC(+57.02)TELFGVPGDYNLR.F	Y	70.57	20379829	0.3	10199990	2	135.91	29992	1	17	34	Y
1	5	tr|H2D0Q0|H2D0Q0_9TRYP	G.LHPLIFLVNNDGYVIER.V	Y	70.54	20110890	-0.7	10065510	2	132.77	29119	2	454	470	N
1	5	tr|H2D0Q0|H2D0Q0_9TRYP	D.PEAVTVQEPGKILPIMER.T	Y	70.45	20060870	1.6	10040524	2	110.25	22925	3	500	517	N
1	5	tr|H2D0Q0|H2D0Q0_9TRYP	W.VGC(+57.02)C(+57.02)NELNGAYAADGYAR.C	N	69.84	19598203	2.4	9809197	2	87.55	16656	1	48	65	Y
1	5	tr|H2D0Q0|H2D0Q0_9TRYP	M.PSETYNVGC(+57.02)YLLDR.I	Y	69.17	16857719	1.6	8438945	2	118.33	25173	2	2	15	Y
1	5	tr|H2D0Q0|H2D0Q0_9TRYP	K.SFMKPPSFDKPKDDK.F	Y	68.28	17658708	1.3	8839438	2	72.50	12481	4	346	360	N
1	5	tr|H2D0Q0|H2D0Q0_9TRYP	R.GIGAVLTTYGVGELSALNALAGAYAEFNPVVHIVGAPSTADVDAQLMK.H	Y	67.78	47704575	5.7	11936284	4	170.42	39451	1	68	115	N
1	5	tr|H2D0Q0|H2D0Q0_9TRYP	K.FHDFGTGYFSHK.I	N	67.70	14416415	1.7	4815552	3	89.31	17141	4	288	299	N
1	5	tr|H2D0Q0|H2D0Q0_9TRYP	D.PEAVTVQEPGK.I	N	67.35	11535979	1.0	5778068	2	56.02	8040	1	500	510	N
1	5	tr|H2D0Q0|H2D0Q0_9TRYP	K.LVFVEVMLGR.H	Y	67.25	11616580	1.8	5818373	2	141.88	31605	2	525	534	N
1	5	tr|H2D0Q0|H2D0Q0_9TRYP	K.LNWVGC(+57.02)C(+57.02)NELN(-17.03)GAYAADGYAR.C	Y	67.12	23560000	0.8	11790082	2	121.73	26112	2	45	65	Y
1	5	tr|H2D0Q0|H2D0Q0_9TRYP	P.SETYNVGC(+57.02)YLLDR.I	Y	66.60	15887191	1.4	7953680	2	116.66	24704	2	3	15	Y
1	5	tr|H2D0Q0|H2D0Q0_9TRYP	R.PAALVGYLC(+57.02)DR.F	N	66.17	12336176	1.3	6178168	2	105.54	21627	1	213	223	Y
1	5	tr|H2D0Q0|H2D0Q0_9TRYP	E.MPVVSLAWKPMN	Y	65.84	13717043	1.3	6868604	2	125.78	27204	1	537	548	N
1	5	tr|H2D0Q0|H2D0Q0_9TRYP	R.FAC(+57.02)NALAQK.L	Y	65.28	10215015	1.1	5117585	2	62.41	9702	1	224	232	Y
1	5	tr|H2D0Q0|H2D0Q0_9TRYP	R.HEMPVVSLAWKPMN	Y	64.43	16378058	1.1	5469431	3	114.91	24228	2	535	548	N
1	5	tr|H2D0Q0|H2D0Q0_9TRYP	R.DKLVFVEVMLGR.H	Y	64.21	14047799	1.4	7033982	2	141.04	31370	3	523	534	N
1	5	tr|H2D0Q0|H2D0Q0_9TRYP	L.VNNDGYVIER.V	N	63.53	11775728	0.4	5897939	2	67.04	10982	1	461	470	N
1	5	tr|H2D0Q0|H2D0Q0_9TRYP	K.AFAAGVDEKLR.V	N	63.27	11756298	0.7	5888226	2	71.10	12082	3	198	208	N
1	5	tr|H2D0Q0|H2D0Q0_9TRYP	K.FNGHHFWSEVQAGLTEGDIVVVDQGTSSAASAGLILPK.N	N	63.06	39369646	2.5	13133320	3	163.24	37459	5	361	398	N
1	5	tr|H2D0Q0|H2D0Q0_9TRYP	M.ALAIEAVFTAAMK.Y	Y	62.44	13347268	1.4	6683716	2	149.49	33717	1	326	338	N
1	5	tr|H2D0Q0|H2D0Q0_9TRYP	R.IGLTRFPQVPMALAIEAVFTAAMKYC(+57.02)SAWPK.S	Y	61.41	34667966	3.8	11566106	3	170.62	39515	2	315	345	Y
1	5	tr|H2D0Q0|H2D0Q0_9TRYP	F.LVNNDGYVIER.V	N	59.99	12906567	0.4	6463359	2	76.66	13629	1	460	470	N
1	5	tr|H2D0Q0|H2D0Q0_9TRYP	K.A(+27.99)LTVKDDPEAVTVQEPGK.I	Y	59.71	19239789	1.3	9629979	2	80.78	14756	3	493	510	Y
1	5	tr|H2D0Q0|H2D0Q0_9TRYP	G.KGALNEQSESYIGC(+57.02)YFGATC(+57.02)NEYVR.K	Y	59.50	29152854	1.9	9727709	3	119.76	25562	1	248	272	Y
1	5	tr|H2D0Q0|H2D0Q0_9TRYP	R.FLDDVVANEK.L	Y	58.75	11485713	0.8	5752934	2	86.39	16336	1	35	44	N
1	5	tr|H2D0Q0|H2D0Q0_9TRYP	R.FLDDVVANEKLNWVGC(+57.02)C(+57.02)NELNGAYAADGYAR.C	Y	58.72	35035874	-2.4	11688669	3	134.79	29681	2	35	65	Y
1	5	tr|H2D0Q0|H2D0Q0_9TRYP	K.IPFAHMLLGK.G	N	58.08	11256368	0.9	3762199	3	116.34	24617	5	239	248	N
1	5	tr|H2D0Q0|H2D0Q0_9TRYP	R.NAVIEIDRVLTEIR.Y	N	57.72	16399257	0.0	5476492	3	140.72	31284	4	145	158	N
1	5	tr|H2D0Q0|H2D0Q0_9TRYP	L.MSEQISC(+57.02)ATTR.L	N	57.63	12825646	1.4	6422905	2	57.47	8408	2	130	140	Y
1	5	tr|H2D0Q0|H2D0Q0_9TRYP	M.LPMDVAVFKVDPPVAPMAVR.Q	Y	57.40	21511584	-0.4	10765861	2	132.68	29092	2	168	187	N
1	5	tr|H2D0Q0|H2D0Q0_9TRYP	K.AFAAGVDEK.L	N	55.54	9064446	1.5	4542303	2	54.21	7601	1	198	206	N
1	5	tr|H2D0Q0|H2D0Q0_9TRYP	M.LPMDVAVFK.V	Y	55.23	10185521	2.1	5102844	2	111.70	23324	1	168	176	N
1	5	tr|H2D0Q0|H2D0Q0_9TRYP	K.ALTVKDDPEAVTVQEPGK(+14.02)(+15.99).I	Y	55.05	19259945	2.6	9640070	2	77.20	13777	1	493	510	Y
1	5	tr|H2D0Q0|H2D0Q0_9TRYP	D.PPVAPMAVRQPELC(+57.02)PESLK.A	Y	54.81	21180964	1.5	7070405	3	100.26	20169	1	179	197	Y
1	5	tr|H2D0Q0|H2D0Q0_9TRYP	N.ALAGAYAEFNPVVHIVGAPSTADVDAQLMK.H	Y	54.45	30545483	1.7	10191918	3	140.10	31120	2	86	115	N
1	5	tr|H2D0Q0|H2D0Q0_9TRYP	V.GDGSAQMTVQEWGSFMR.F	Y	54.20	18858087	1.0	9439126	2	132.98	29171	1	435	451	N
1	5	tr|H2D0Q0|H2D0Q0_9TRYP	R.Q(-17.03)PELC(+57.02)PESLK.A	Y	54.07	11825591	2.0	5922880	2	100.72	20293	1	188	197	Y
1	5	tr|H2D0Q0|H2D0Q0_9TRYP	H.IVGAPSTADVDAQLMK.H	Y	54.00	16148286	2.2	8084233	2	100.93	20353	1	100	115	N
1	5	tr|H2D0Q0|H2D0Q0_9TRYP	R.NAVIEIDR.V	N	53.55	9284977	0.5	4652564	2	71.04	12066	1	145	152	N
1	5	tr|H2D0Q0|H2D0Q0_9TRYP	K.DDPEAVTVQEPGK(+14.02)(+15.99).I	Y	52.89	14136624	1.2	7078393	2	63.27	9935	2	498	510	Y
1	5	tr|H2D0Q0|H2D0Q0_9TRYP	K.LVFVEVMLGRHEMPVVS.L	Y	52.82	19410216	1.4	9715194	2	141.18	31408	2	525	541	N
1	5	tr|H2D0Q0|H2D0Q0_9TRYP	R.KPGYIMLPMDVAVFKVD.P	Y	52.68	19220045	2.3	9620117	2	144.29	32288	3	162	178	N
1	5	tr|H2D0Q0|H2D0Q0_9TRYP	F.LDDVVANEK.L	Y	50.85	10015029	1.2	5017593	2	53.97	7545	1	36	44	N
1	5	tr|H2D0Q0|H2D0Q0_9TRYP	K.IDSENTID(sub H)ILPFC(+57.02)AR.I	Y	50.26	17628560	-0.6	8824348	2	130.90	28612	2	300	314	Y
1	5	tr|H2D0Q0|H2D0Q0_9TRYP	R.FPQVPMALAIEAVFTAAM(+15.99)K.Y	Y	50.06	20500630	0.6	6843620	3	170.80	39576	1	320	338	Y
1	5	tr|H2D0Q0|H2D0Q0_9TRYP	K.RPAALVGYLC(+57.02)DRFAC(+57.02)NALAQK.L	Y	49.85	23932095	-0.9	5993091	4	120.30	25710	3	212	232	Y
1	5	tr|H2D0Q0|H2D0Q0_9TRYP	K.LVFVEVM(+15.99)LGR.H	Y	49.85	11776528	2.3	5898350	2	119.80	25572	1	525	534	Y
1	5	tr|H2D0Q0|H2D0Q0_9TRYP	H.DFGTGYFSHK.I	N	49.40	11575142	1.8	5797654	2	87.53	16650	1	290	299	N
1	5	tr|H2D0Q0|H2D0Q0_9TRYP	D.PPVAPMAVR.Q	N	48.87	9365215	-0.2	4692679	2	67.82	11195	2	179	187	N
1	5	tr|H2D0Q0|H2D0Q0_9TRYP	L.VFVEVMLGR.H	Y	48.10	10485740	0.9	5252947	2	114.07	23997	1	526	534	N
1	5	tr|H2D0Q0|H2D0Q0_9TRYP	R.FAC(+57.02)NALAQ(+.98)K.L	Y	48.05	10224855	0.0	5122500	2	65.31	10499	2	224	232	Y
1	5	tr|H2D0Q0|H2D0Q0_9TRYP	T.IEESDAC(+57.02)VLIGVK.F	Y	47.96	14317279	1.9	7168726	2	102.25	20718	1	275	287	Y
1	5	tr|H2D0Q0|H2D0Q0_9TRYP	I.PFAHMLLGK.G	N	46.76	10125528	1.3	5072843	2	116.64	24699	3	240	248	N
1	5	tr|H2D0Q0|H2D0Q0_9TRYP	F.GLHPLIFLVNNDGYVIER.V	Y	45.93	20681106	-0.2	6903773	3	135.50	29880	2	453	470	N
1	5	tr|H2D0Q0|H2D0Q0_9TRYP	K.IPFAHMLLG.K	Y	45.00	9975419	2.3	4997794	2	132.28	28988	1	239	247	N
1	5	tr|H2D0Q0|H2D0Q0_9TRYP	K.ALTVKDDPEAVTVQEPS(sub G)K.I	Y	44.32	19259945	0.0	9640045	2	76.92	13702	1	493	510	N
1	5	tr|H2D0Q0|H2D0Q0_9TRYP	R.KPGYIM(+15.99)LPMDVAVFK.V	Y	44.07	17239041	2.0	5756431	3	130.09	28390	2	162	176	Y
1	5	tr|H2D0Q0|H2D0Q0_9TRYP	V.FVEVMLGR.H	Y	43.73	9495055	1.5	4757607	2	97.30	19351	1	527	534	N
1	5	tr|H2D0Q0|H2D0Q0_9TRYP	R.VVLAVGDGSAQMTVQEWGD(sub S)FMR.F	Y	42.94	23951301	3.2	11985762	2	150.36	33962	2	430	451	N
1	5	tr|H2D0Q0|H2D0Q0_9TRYP	R.I(+27.99)VELGC(+57.02)TELFGVPGDYNLR.F	Y	42.64	21790620	5.5	10905443	2	145.68	32672	2	16	34	Y
1	5	tr|H2D0Q0|H2D0Q0_9TRYP	W.NAVYNDIGAWNWTALIK.A	Y	42.28	19479843	6.4	9750057	2	159.72	36505	1	476	492	N
1	5	tr|H2D0Q0|H2D0Q0_9TRYP	R.FAC(+57.02)NALAQKLVDEAK.I	Y	41.55	16768556	0.9	5599597	3	108.79	22534	1	224	238	Y
1	5	tr|H2D0Q0|H2D0Q0_9TRYP	K.ALTVKDDPEAVTVQEPGK(+27.99).I	Y	41.26	19239789	0.9	9629976	2	82.45	15224	1	493	510	Y
1	5	tr|H2D0Q0|H2D0Q0_9TRYP	K.YC(+57.02)SAWPK.S	N	40.08	9104007	1.0	4562081	2	71.02	12058	1	339	345	Y
1	5	tr|H2D0Q0|H2D0Q0_9TRYP	L.PMDVAVFK.V	Y	39.50	9054680	2.1	4537422	2	111.86	23374	3	169	176	N
1	5	tr|H2D0Q0|H2D0Q0_9TRYP	R.KPGYIM(+15.99)LPMDVAVFKVDPPVAPMAVR.Q	Y	38.01	28565103	-0.7	7151343	4	139.93	31072	1	162	187	Y
1	5	tr|H2D0Q0|H2D0Q0_9TRYP	A.IEAVFTAAMK.Y	N	37.59	10795685	0.7	5407919	2	97.84	19502	1	329	338	N
1	5	tr|H2D0Q0|H2D0Q0_9TRYP	S.LAWKPMN	Y	35.82	8584422	1.5	4302290	2	83.22	15447	1	542	548	N
1	5	tr|H2D0Q0|H2D0Q0_9TRYP	K.SFM(+15.99)KPPSFDKPK.D	Y	34.71	14237169	1.8	4755804	3	62.52	9733	1	346	357	Y
1	5	tr|H2D0Q0|H2D0Q0_9TRYP	K.GALNEQSESYIGC(+57.02)YFGATC(+57.02)NEYVRK.T	Y	34.28	29152854	2.1	9727711	3	121.55	26060	2	249	273	Y
1	5	tr|H2D0Q0|H2D0Q0_9TRYP	R.N(+15.99)AVIEIDR.V	N	34.05	9444927	1.1	4732542	2	70.60	11947	1	145	152	Y
1	5	tr|H2D0Q0|H2D0Q0_9TRYP	R.FGLHPLIFL.V	Y	33.22	10556167	1.7	5288165	2	155.32	35310	1	452	460	N
1	5	tr|H2D0Q0|H2D0Q0_9TRYP	A.FAAGVDEK.L	N	33.22	8354075	0.8	4187114	2	48.38	6308	2	199	206	N
1	5	tr|H2D0Q0|H2D0Q0_9TRYP	R.HEMPVVS(+100.02)LAWKPMN	Y	32.94	17378218	7.4	8699246	2	101.25	20441	1	535	548	Y
1	5	tr|H2D0Q0|H2D0Q0_9TRYP	I.LPIM(+15.99)ER.T	Y	29.39	7734105	0.1	3877126	2	53.08	7341	1	512	517	Y
1	5	tr|H2D0Q0|H2D0Q0_9TRYP	V.IEIDR.V	N	27.47	6443493	0.3	3231820	2	48.19	6268	1	148	152	N
1	5	tr|H2D0Q0|H2D0Q0_9TRYP	F.AAGVDEKLR.V	N	26.94	9575243	0.3	4797696	2	71.34	12150	1	200	208	N
1	5	tr|H2D0Q0|H2D0Q0_9TRYP	K.LVDEAKIPFAHMLLG.K	Y	26.63	16528960	1.7	5519736	3	139.35	30920	1	233	247	N
1	5	tr|H2D0Q0|H2D0Q0_9TRYP	Y.AEFNPVVHIVGAPSTADVDAQLMK.H	Y	26.29	25082683	5.1	8371010	3	124.80	26937	1	92	115	N
1	5	tr|H2D0Q0|H2D0Q0_9TRYP	I.DSENTID(sub H)ILPFC(+57.02)AR.I	Y	26.28	16497719	1.6	8258945	2	130.00	28365	1	301	314	Y
2	95	tr|W6KT45|W6KT45_9TRYP	K.ALEGKVQIVGDDLTVTNVER.V	Y	99.76	21551484	1.2	10785828	2	104.78	21420	2	308	327	N
2	95	tr|W6KT45|W6KT45_9TRYP	R.SAVPSGASTGVHEAC(+57.02)EMR.D	Y	95.69	18448145	1.3	9234157	2	68.89	11487	2	33	50	Y
2	95	tr|W6KT45|W6KT45_9TRYP	K.KYGQDAVNVGDEGGFAPPIAHIDEPLPILMEAIEK.A	N	90.10	37328708	-0.6	12452968	3	157.47	35901	10	197	231	N
2	95	tr|W6KT45|W6KT45_9TRYP	K.VQIVGDDLTVTNVER.V	Y	88.10	16568683	0.3	8294417	2	103.57	21085	5	313	327	N
2	95	tr|W6KT45|W6KT45_9TRYP	K.VNQIGTVSESIAAAR.L	Y	86.53	15148052	1.1	7584107	2	94.33	18531	2	344	358	N
2	95	tr|W6KT45|W6KT45_9TRYP	R.EILDSRGNPTVEVEVTTDK.G	N	85.52	21010540	1.0	10515353	2	89.96	17325	1	10	28	N
2	95	tr|W6KT45|W6KT45_9TRYP	K.HAGNVLPFQEFMIAPVK.A	N	84.56	18969919	0.2	9495035	2	139.60	30985	4	156	172	N
2	95	tr|W6KT45|W6KT45_9TRYP	K.VQIVGDDLTVTNVERVK.M	Y	84.40	18840316	1.2	9430242	2	100.40	20211	1	313	329	N
2	95	tr|W6KT45|W6KT45_9TRYP	K.VNQ(+.98)IGTVSESIAAAR.L	Y	83.09	15157893	0.0	7589019	2	103.35	21023	1	344	358	Y
2	95	tr|W6KT45|W6KT45_9TRYP	K.SAEPTYVSGEGLLK.T	Y	82.79	14497351	1.2	7258757	2	95.87	18957	2	263	276	N
2	95	tr|W6KT45|W6KT45_9TRYP	K.HAGNVLPFQEFMIAPVKAK.S	N	82.58	20961240	2.9	6997173	3	126.75	27477	2	156	174	N
2	95	tr|W6KT45|W6KT45_9TRYP	R.LC(+57.02)MDNGWSVMVSHR.S	Y	82.03	16907378	1.1	8463771	2	110.40	22968	3	359	372	Y
2	95	tr|W6KT45|W6KT45_9TRYP	R.FAIC(+57.02)MDC(+57.02)AASEAYDADKK.Q	N	81.85	20648591	2.3	10334392	2	102.09	20674	2	238	255	Y
2	95	tr|W6KT45|W6KT45_9TRYP	R.SAVPSGASTGVHEAC(+57.02)EM(+15.99)R.D	Y	81.21	18608094	0.4	9314124	2	57.60	8445	3	33	50	Y
2	95	tr|W6KT45|W6KT45_9TRYP	K.SKLGANAILGC(+57.02)SMAISK.A	N	80.67	17199011	0.4	8609582	2	98.69	19742	2	102	118	Y
2	95	tr|W6KT45|W6KT45_9TRYP	K.LGANAILGC(+57.02)SMAISK.A	N	80.40	15047742	0.9	7533950	2	109.41	22702	1	104	118	Y
2	95	tr|W6KT45|W6KT45_9TRYP	E.GKVQIVGDDLTVTNVER.V	Y	78.59	18419846	1.5	9220010	2	92.89	18136	1	311	327	N
2	95	tr|W6KT45|W6KT45_9TRYP	K.SFREGLQMGAEVYHALK.S	Y	77.35	19349672	1.4	6459973	3	119.07	25378	9	175	191	N
2	95	tr|W6KT45|W6KT45_9TRYP	K.DETQQEVLDKLMC(+57.02)DLDGTK.N	Y	76.73	22370190	-0.6	11195161	2	148.58	33466	3	81	99	Y
2	95	tr|W6KT45|W6KT45_9TRYP	R.EGLQMGAEVYHALK.S	Y	74.47	15447656	0.9	7733907	2	103.30	21007	3	178	191	N
2	95	tr|W6KT45|W6KT45_9TRYP	C.MDC(+57.02)AASEAYDADKK.Q	N	72.28	15736388	-0.6	7878262	2	55.09	7813	2	242	255	Y
2	95	tr|W6KT45|W6KT45_9TRYP	R.GNPTVEVEVTTDK.G	N	72.24	13876831	0.6	6948492	2	73.46	12742	6	16	28	N
2	95	tr|W6KT45|W6KT45_9TRYP	K.MNQLLRIEEELGASSK.Y	Y	71.33	18169353	2.3	6066537	3	126.83	27498	2	407	422	N
2	95	tr|W6KT45|W6KT45_9TRYP	R.IEEELGASSKYGFPAWA	Y	71.31	18538835	0.8	9279498	2	131.23	28703	1	413	429	N
2	95	tr|W6KT45|W6KT45_9TRYP	R.FAIC(+57.02)MDC(+57.02)AASEAYDADK.K	N	69.71	19367642	-0.3	9693890	2	111.09	23161	2	238	254	Y
2	95	tr|W6KT45|W6KT45_9TRYP	G.ANAILGC(+57.02)SMAISK.A	N	69.59	13346686	0.1	6683416	2	93.30	18243	1	106	118	Y
2	95	tr|W6KT45|W6KT45_9TRYP	K.YGQDAVNVGDEGGFAPPIAHIDEPLPILMEAIEK.A	N	69.38	36047759	2.6	12026024	3	167.59	38593	5	198	231	N
2	95	tr|W6KT45|W6KT45_9TRYP	L.KVNQIGTVSESIAAAR.L	Y	68.75	16429001	0.6	8224578	2	83.40	15494	2	343	358	N
2	95	tr|W6KT45|W6KT45_9TRYP	K.VN(+.98)QIGTVSESIAAAR.L	Y	68.59	15157893	-4.0	7588989	2	96.46	19121	1	344	358	Y
2	95	tr|W6KT45|W6KT45_9TRYP	K.SKLGANAILGC(+57.02)SMAISK(+27.99).A	N	67.80	17478960	0.1	8749554	2	104.93	21462	2	102	118	Y
2	95	tr|W6KT45|W6KT45_9TRYP	C.MDNGWSVMVSHR.S	N	67.69	14176230	0.8	7098193	2	94.47	18572	2	361	372	N
2	95	tr|W6KT45|W6KT45_9TRYP	D.AVNVGDEGGFAPPIAHIDEPLPILMEAIEK.A	N	67.66	31416055	0.2	10482094	3	163.99	37654	2	202	231	N
2	95	tr|W6KT45|W6KT45_9TRYP	K.KKYGQDAVNVGDEGGFAPPIAHIDEPLPILMEAIEK.A	N	66.55	38609658	1.2	9662499	4	160.76	36795	27	196	231	N
2	95	tr|W6KT45|W6KT45_9TRYP	H.IDEPLPILMEAIEK.A	N	65.90	16098636	-0.6	8059386	2	158.34	36138	1	218	231	N
2	95	tr|W6KT45|W6KT45_9TRYP	S.AEPTYVSGEGLLK.T	Y	65.40	13627030	1.8	6823600	2	95.69	18906	2	264	276	N
2	95	tr|W6KT45|W6KT45_9TRYP	R.E(-18.01)GLQMGAEVYHALK.S	Y	64.47	15267551	-0.1	7643848	2	123.55	26599	3	178	191	Y
2	95	tr|W6KT45|W6KT45_9TRYP	R.LC(+57.02)MDN(+.98)GWSVMVSHR.S	Y	64.29	16917218	0.4	5649148	3	113.25	23768	1	359	372	Y
2	95	tr|W6KT45|W6KT45_9TRYP	K.NVNEVLGPALVGKD(+14.02)ETQQEVLDK.L	Y	64.13	25083071	2.1	12551635	2	111.51	23272	1	68	90	Y
2	95	tr|W6KT45|W6KT45_9TRYP	M.DC(+57.02)AASEAYDADK.K	N	63.51	13145034	0.4	6582592	2	55.04	7801	1	243	254	Y
2	95	tr|W6KT45|W6KT45_9TRYP	K.VQ(+.98)IVGDDLTVTNVER.V	Y	63.29	16578523	-1.9	8299319	2	104.88	21448	1	313	327	Y
2	95	tr|W6KT45|W6KT45_9TRYP	R.LPVPC(+57.02)FNVINGGK.H	N	63.12	14137438	1.7	7078804	2	116.37	24625	1	143	155	Y
2	95	tr|W6KT45|W6KT45_9TRYP	L.LKVNQIGTVSESIAAAR.L	Y	63.05	17559843	-0.1	8789993	2	97.52	19412	1	342	358	N
2	95	tr|W6KT45|W6KT45_9TRYP	F.AIC(+57.02)MDC(+57.02)AASEAYDADK.K	N	62.96	17896957	1.6	8958566	2	89.97	17327	1	239	254	Y
2	95	tr|W6KT45|W6KT45_9TRYP	R.S(+27.99)AVPSGASTGVHEAC(+57.02)EMR.D	Y	62.43	18728094	1.0	9374130	2	70.52	11926	2	33	50	Y
2	95	tr|W6KT45|W6KT45_9TRYP	L.PFQEFMIAPVK.A	N	61.50	13056791	0.8	6538474	2	138.18	30605	1	162	172	N
2	95	tr|W6KT45|W6KT45_9TRYP	M.DNGWSVMVSHR.S	N	60.93	12865826	1.9	6442998	2	90.03	17343	2	362	372	N
2	95	tr|W6KT45|W6KT45_9TRYP	R.IEEELGASSK.Y	Y	58.17	10615240	1.2	5317700	2	51.55	6993	1	413	422	N
2	95	tr|W6KT45|W6KT45_9TRYP	K.YGQDAVNVGDEGGFAPPIAHIDEPLPILM.E	N	58.10	30344746	4.2	15182510	2	161.79	37074	3	198	226	N
2	95	tr|W6KT45|W6KT45_9TRYP	Q.IGTVSESIAAAR.L	Y	57.91	11736353	0.7	5878253	2	76.08	13473	1	347	358	N
2	95	tr|W6KT45|W6KT45_9TRYP	V.LPFQEFMIAPVK.A	N	57.55	14187632	1.2	7103897	2	140.59	31251	1	161	172	N
2	95	tr|W6KT45|W6KT45_9TRYP	K.WATNYPIK.S	Y	57.47	9915127	1.0	4967641	2	83.84	15623	1	281	288	N
2	95	tr|W6KT45|W6KT45_9TRYP	Q.MGAEVYHALK.S	N	57.17	11175590	1.1	5597874	2	66.67	10876	2	182	191	N
2	95	tr|W6KT45|W6KT45_9TRYP	R.SAVPSGASTGVHE.A	N	56.75	11975625	1.0	5997891	2	53.95	7540	1	33	45	N
2	95	tr|W6KT45|W6KT45_9TRYP	N.VLPFQEFMIAPVK.A	N	55.91	15178315	-0.4	7599227	2	151.27	34202	1	160	172	N
2	95	tr|W6KT45|W6KT45_9TRYP	R.FAIC(+57.02)MDC(+57.02)AASEAYDADKKQYNMTFK.S	N	55.61	29772754	1.0	9934333	3	117.70	25000	4	238	262	Y
2	95	tr|W6KT45|W6KT45_9TRYP	K.SIEDPFN(sub S)EDNFDEFAAITK.A	Y	54.04	22009800	3.1	11015007	2	146.15	32797	4	289	307	N
2	95	tr|W6KT45|W6KT45_9TRYP	H.AGNVLPFQEFMIAPVK.A	N	52.51	17599331	1.2	8809749	2	150.58	34020	1	157	172	N
2	95	tr|W6KT45|W6KT45_9TRYP	K.AC(+57.02)NSLLLK.V	N	51.95	9175004	1.0	4597579	2	72.31	12423	1	336	343	Y
2	95	tr|W6KT45|W6KT45_9TRYP	K.QYNMTFK.S	N	51.14	9304269	1.2	4662213	2	76.55	13599	1	256	262	N
2	95	tr|W6KT45|W6KT45_9TRYP	K.DETQQEVLDK.L	Y	51.11	12035619	1.2	6027889	2	56.01	8034	1	81	90	N
2	95	tr|W6KT45|W6KT45_9TRYP	L.GPALL(sub V)GKDETQQEVLDK.L	Y	50.85	18399578	1.4	9209874	2	79.48	14396	2	74	90	N
2	95	tr|W6KT45|W6KT45_9TRYP	R.GNPTVEVE(+21.98)VTTDK.G	N	49.92	14096650	0.6	7058402	2	72.29	12417	1	16	28	Y
2	95	tr|W6KT45|W6KT45_9TRYP	K.NVNEVLGPALL(sub V)GKDETQQ.E	Y	48.66	19239901	0.4	9630027	2	106.88	22000	1	68	85	N
2	95	tr|W6KT45|W6KT45_9TRYP	Q.IVGDDLTVTNVER.V	N	48.45	14297412	1.2	7158787	2	89.31	17142	1	315	327	N
2	95	tr|W6KT45|W6KT45_9TRYP	R.SAVPSGASTGVHEA.C	N	47.24	12685996	0.9	6353077	2	54.83	7751	1	33	46	N
2	95	tr|W6KT45|W6KT45_9TRYP	R.SGETEDTYIADLA(sub S)VGLGTGQIK.T	N	47.04	22371062	1.9	7467108	3	150.29	33941	1	373	394	N
2	95	tr|W6KT45|W6KT45_9TRYP	R.GNPTVEVEVTTD(-18.01)K.G	N	46.74	13696725	0.7	6858440	2	76.06	13470	1	16	28	Y
2	95	tr|W6KT45|W6KT45_9TRYP	K.HAGNVLPFQEF.M	N	45.80	12576141	1.3	6298152	2	124.66	26898	1	156	166	N
2	95	tr|W6KT45|W6KT45_9TRYP	K.HAGNVLPFQEFM.I	N	45.63	13886547	2.1	6953361	2	142.24	31707	1	156	167	N
2	95	tr|W6KT45|W6KT45_9TRYP	A.EPTYVSGEGLLK.T	Y	45.16	12916659	1.1	6468409	2	94.51	18583	1	265	276	N
2	95	tr|W6KT45|W6KT45_9TRYP	R.G(+27.99)NPTVEVEVTTDK.G	N	44.78	14156780	1.0	7088470	2	76.43	13571	1	16	28	Y
2	95	tr|W6KT45|W6KT45_9TRYP	V.NQIGTVSESIAAAR.L	Y	44.62	14157368	3.4	7088781	2	90.33	17431	1	345	358	N
2	95	tr|W6KT45|W6KT45_9TRYP	M.GAEVYHALK.S	N	44.26	9865185	0.6	4942668	2	103.40	21034	3	183	191	N
2	95	tr|W6KT45|W6KT45_9TRYP	K.LGANAILGC(+57.02)SMAISK(+27.99).A	N	43.82	15327690	0.1	7673919	2	115.79	24470	2	104	118	Y
2	95	tr|W6KT45|W6KT45_9TRYP	K.SKLGANAILG.C	N	42.49	9425498	0.7	4722825	2	80.79	14759	1	102	111	N
2	95	tr|W6KT45|W6KT45_9TRYP	K.NVNEVLGPALVGKDE(+14.02)TQQEVLDK.L	Y	42.15	25083071	0.8	8371104	3	112.15	23454	2	68	90	Y
2	95	tr|W6KT45|W6KT45_9TRYP	K.KQYNMTFK.S	N	40.95	10585219	0.3	5302684	2	61.64	9488	2	255	262	N
2	95	tr|W6KT45|W6KT45_9TRYP	K.KKYGQ(+.98)DAVNVGDEGGFAPPIAHIDEPLPILMEAIEK.A	N	40.66	38619497	7.7	12883337	3	155.12	35259	1	196	231	Y
2	95	tr|W6KT45|W6KT45_9TRYP	Q.EFMIAPVK.A	N	40.53	9334993	2.1	4677579	2	94.61	18610	1	165	172	N
2	95	tr|W6KT45|W6KT45_9TRYP	R.LC(+57.02)MDN(-17.03)GWSVMVSHR.S	Y	40.10	16737113	1.6	5589119	3	115.03	24262	1	359	372	Y
2	95	tr|W6KT45|W6KT45_9TRYP	K.HAGNVLPFQEFM(+15.99)IAPVK.A	N	39.37	19129869	-0.1	6386695	3	126.26	27341	2	156	172	Y
2	95	tr|W6KT45|W6KT45_9TRYP	K.V(+27.99)NQIGTVSESIAAAR.L	Y	38.51	15428002	0.1	7724074	2	99.88	20065	1	344	358	Y
2	95	tr|W6KT45|W6KT45_9TRYP	L.C(+57.02)MDNGWSVMVSHR.S	N	38.22	15776538	-1.0	5268914	3	98.21	19609	1	360	372	Y
2	95	tr|W6KT45|W6KT45_9TRYP	K.YGQDAVNVGDEGGFAPPIAHIDEPLPILM(+15.99)EAIEK.A	N	37.70	36207708	-2.1	12079283	3	153.70	34873	4	198	231	Y
2	95	tr|W6KT45|W6KT45_9TRYP	M.DN(+.98)GWSVMVSHR.S	N	37.51	12875667	0.5	4301964	3	93.90	18413	1	362	372	Y
2	95	tr|W6KT45|W6KT45_9TRYP	D.EPLPILMEAIEK.A	N	37.03	13817527	2.1	6918851	2	143.70	32124	1	220	231	N
2	95	tr|W6KT45|W6KT45_9TRYP	K.VQIVGD(+21.98)DLTVTNVER.V	Y	36.82	16788502	-0.1	8404323	2	102.43	20770	1	313	327	Y
2	95	tr|W6KT45|W6KT45_9TRYP	K.MNQLLRIEEELGASSKYGFPAWA	Y	36.53	26092947	4.6	8707762	3	160.19	36634	1	407	429	N
2	95	tr|W6KT45|W6KT45_9TRYP	Q.YNMTFK.S	N	36.51	8023683	0.2	4021915	2	74.78	13115	1	257	262	N
2	95	tr|W6KT45|W6KT45_9TRYP	E.DPFS(+380.15)EDNFDEFAAITK.A	Y	36.36	22249575	-8.3	7426536	3	146.35	32849	2	292	307	Y
2	95	tr|W6KT45|W6KT45_9TRYP	K.NVNEVLGPALL(sub V)GK.D	Y	35.77	13227557	1.6	6623862	2	107.72	22235	1	68	80	N
2	95	tr|W6KT45|W6KT45_9TRYP	K.LMC(+57.02)DLDGTK.N	Y	35.00	10514678	0.9	5267416	2	66.52	10833	1	91	99	Y
2	95	tr|W6KT45|W6KT45_9TRYP	R.EGLQMGAEVYH.A	Y	34.35	12325496	0.6	6172824	2	87.27	16582	1	178	188	N
2	95	tr|W6KT45|W6KT45_9TRYP	R.EILDSR.G	N	33.90	7313813	0.7	3666982	2	47.69	6169	1	10	15	N
2	95	tr|W6KT45|W6KT45_9TRYP	G.C(+57.02)SMAISK.A	N	33.34	7953619	0.4	3986884	2	43.49	5362	1	112	118	Y
2	95	tr|W6KT45|W6KT45_9TRYP	K.V(-15.01)NQIGTVSESIAAAR.L	Y	33.23	14997943	-7.3	7508989	2	94.53	18591	1	344	358	Y
2	95	tr|W6KT45|W6KT45_9TRYP	M.NQLLR.I	N	32.45	6423813	1.6	3221984	2	44.32	5500	1	408	412	N
2	95	tr|W6KT45|W6KT45_9TRYP	R.SAVPSGASTGVHEAC(+57.02)EMRDEDK(+57.02)GR.Y	Y	32.39	26021499	1.5	8683918	3	69.36	11613	1	33	56	Y
2	95	tr|W6KT45|W6KT45_9TRYP	K.S(+27.99)IEDPFSEDNFDEFAAITK.A	Y	32.22	22019641	4.5	11019943	2	149.76	33793	1	289	307	Y
2	95	tr|W6KT45|W6KT45_9TRYP	K.SFREGLQ(+.98)MGAEVYHALK.S	Y	32.09	19359512	9.8	6463306	3	120.88	25874	1	175	191	Y
2	95	tr|W6KT45|W6KT45_9TRYP	K.SKLGANAILG(-.98).C	N	31.90	9415658	1.1	4717907	2	79.45	14386	1	102	111	Y
2	95	tr|W6KT45|W6KT45_9TRYP	K.HAGNVLPFQ(+.98)EFMIAPVK.A	N	31.38	18979760	0.4	6336662	3	142.56	31801	1	156	172	Y
2	95	tr|W6KT45|W6KT45_9TRYP	R.LPVPC(+57.02)FNVIN(-17.03)GGK.H	N	31.12	13967173	1.1	6993667	2	121.51	26049	1	143	155	Y
2	95	tr|W6KT45|W6KT45_9TRYP	G.DEGGFAPPIAHIDEPLPILMEAIEK.A	N	30.88	27013672	-0.3	9014628	3	167.03	38443	1	207	231	N
2	95	tr|W6KT45|W6KT45_9TRYP	M.DN(-17.03)GWSVMVSHR.S	N	30.77	12695560	1.1	6357860	2	105.83	21708	1	362	372	Y
2	95	tr|W6KT45|W6KT45_9TRYP	S.IEDPFN(sub S)EDNFDEFAAITK.A	Y	30.72	21139480	-3.0	10579781	2	145.04	32497	1	290	307	N
2	95	tr|W6KT45|W6KT45_9TRYP	R.IEEELGASSK(+27.99).Y	Y	30.20	10895189	0.8	5457672	2	56.52	8165	1	413	422	Y
2	95	tr|W6KT45|W6KT45_9TRYP	K.VQIVGDDLTVE(sub T)NVER.V	Y	28.97	16848632	0.1	8434390	2	107.34	22132	1	313	327	N
2	95	tr|W6KT45|W6KT45_9TRYP	R.SAVPSGASTGVHEAC(+57.02)EMRDEDK.G	Y	27.34	23320059	-0.5	7783422	3	69.99	11783	5	33	54	Y
2	95	tr|W6KT45|W6KT45_9TRYP	R.LPVPC(+57.02)FNVIN(+.98)GGK.H	N	26.53	14147278	3.6	7083737	2	117.48	24939	1	143	155	Y
2	95	tr|W6KT45|W6KT45_9TRYP	K.VNQIGTVD(sub S)ESIAAAR.L	Y	26.13	15428002	0.5	7724077	2	106.36	21853	1	344	358	N
8	45	tr|W6KG38|W6KG38_9TRYP	K.VTVTKDDTVMLSGGGDAAAVK.D	Y	103.26	20340303	1.4	10180238	2	83.81	15617	2	333	353	N
8	45	tr|W6KG38|W6KG38_9TRYP	R.AAVHEGIVAGGGMALLR.A	Y	91.03	16208770	0.8	8114464	2	101.49	20507	4	415	431	N
8	45	tr|W6KG38|W6KG38_9TRYP	K.AIEFKDPFENMGAQLVR.Q	N	90.54	19639825	1.0	9829996	2	132.73	29105	5	66	82	N
8	45	tr|W6KG38|W6KG38_9TRYP	K.ILENKDTSVGYDVLNDR.Y	N	89.54	19499694	0.4	9759923	2	95.37	18820	3	482	498	N
8	45	tr|W6KG38|W6KG38_9TRYP	K.DDTVMLSGGGDAAAVK.D	Y	87.08	15057031	0.9	7538595	2	82.01	15100	1	338	353	N
8	45	tr|W6KG38|W6KG38_9TRYP	K.TNDLAGDGTTTSAVLVDSIFSEGMK.H	Y	86.79	25281951	1.5	12651067	2	152.32	34489	2	88	112	N
8	45	tr|W6KG38|W6KG38_9TRYP	K.DDTVMLSGGGDAAAVKDR.V	Y	85.81	17768312	0.3	8894232	2	76.73	13649	2	338	355	N
8	45	tr|W6KG38|W6KG38_9TRYP	K.TMSTELDVVEGMSIDR.G	N	85.18	17818175	1.2	8919171	2	127.08	27571	5	189	204	N
8	45	tr|W6KG38|W6KG38_9TRYP	K.TNDLAGDGTTTSAVLVDSIFSEGM(+15.99)K.H	Y	84.44	25441902	-3.0	12730985	2	143.62	32105	3	88	112	Y
8	45	tr|W6KG38|W6KG38_9TRYP	K.TQRAELEDALVLMSC(+57.02)K.K	Y	83.14	18629230	1.2	9324699	2	123.25	26518	3	217	232	Y
8	45	tr|W6KG38|W6KG38_9TRYP	L.IIADDVESEALTTIIFNK.L	N	82.20	19910463	1.2	9965316	2	150.80	34079	2	256	273	N
8	45	tr|W6KG38|W6KG38_9TRYP	K.DTSVGYDVLNDR.Y	N	80.46	13526208	0.7	6773182	2	95.08	18738	1	487	498	N
8	45	tr|W6KG38|W6KG38_9TRYP	K.DPFENMGAQLVR.Q	N	78.25	13756554	1.7	6888361	2	115.59	24413	1	71	82	N
8	45	tr|W6KG38|W6KG38_9TRYP	R.LPAMTLVANAGKEGAVVVEK.I	Y	78.02	19961027	0.7	9990593	2	114.39	24086	3	462	481	N
8	45	tr|W6KG38|W6KG38_9TRYP	R.AELEDALVLMSC(+57.02)K.K	Y	77.55	14777156	-0.1	7398650	2	131.19	28689	2	220	232	Y
8	45	tr|W6KG38|W6KG38_9TRYP	R.ASSELESLENDESLTR.D	Y	76.94	17788170	2.1	8904177	2	105.66	21658	1	432	447	N
8	45	tr|W6KG38|W6KG38_9TRYP	R.ELIANETSEYNR.D	Y	74.71	14376736	0.4	7198444	2	73.82	12849	1	361	372	N
8	45	tr|W6KG38|W6KG38_9TRYP	K.TM(+15.99)STELDVVEGMSIDR.G	N	74.36	17978125	0.9	8999143	2	116.96	24791	2	189	204	Y
8	45	tr|W6KG38|W6KG38_9TRYP	K.VTVTKDDTVMLSGGGDAAAVKDR.V	Y	74.25	23051584	0.6	7693939	3	79.96	14528	2	333	355	N
8	45	tr|W6KG38|W6KG38_9TRYP	R.LPAMTLVANAGK.E	N	72.80	11846587	1.7	5933376	2	99.30	19907	1	462	473	N
8	45	tr|W6KG38|W6KG38_9TRYP	R.GYVSPYFLTDAK.T	Y	71.85	13596710	-0.2	6808427	2	113.07	23714	1	205	216	N
8	45	tr|W6KG38|W6KG38_9TRYP	R.KVTVTKDDTVMLSGGGDAAAVK.D	Y	71.59	21621252	1.0	7217164	3	76.96	13709	2	332	353	N
8	45	tr|W6KG38|W6KG38_9TRYP	K.SVEMQSRPVKGTEDIVR.V	Y	71.26	19299941	0.1	9660045	2	66.16	10742	3	137	153	N
8	45	tr|W6KG38|W6KG38_9TRYP	R.VAITDATSVASMMMTAEAAIVDLPK.K	Y	71.21	25352634	4.8	8460991	3	170.50	39477	1	516	540	N
8	45	tr|W6KG38|W6KG38_9TRYP	K.KIQNIHTLLPVLNHVVR.T	N	70.44	19931948	1.1	6654062	3	112.18	23465	17	233	249	N
8	45	tr|W6KG38|W6KG38_9TRYP	K.TMSTELDVVEGMSIDRGYVSPYFLTDAK.T	Y	70.15	31234780	1.5	10421682	3	149.27	33655	2	189	216	N
8	45	tr|W6KG38|W6KG38_9TRYP	K.VGGNSEVEVNEK.K	Y	69.22	12595994	0.9	6308075	2	47.29	6087	1	391	402	N
8	45	tr|W6KG38|W6KG38_9TRYP	Y.VNMFEAGIVDPTR.V	N	68.13	14477129	1.5	7248648	2	112.73	23618	1	500	512	N
8	45	tr|W6KG38|W6KG38_9TRYP	R.ASSELESLEN(+.98)DESLTR.D	Y	68.01	17798010	2.9	8909103	2	97.34	19364	1	432	447	Y
8	45	tr|W6KG38|W6KG38_9TRYP	R.ALLIIADDVESEALTTIIFNKLQGK.L	N	67.72	27145105	3.4	9058472	3	169.64	39195	1	253	277	N
8	45	tr|W6KG38|W6KG38_9TRYP	R.AVAAVATTLGPK.G	N	67.23	10976444	0.5	5498298	2	73.03	12627	1	30	41	N
8	45	tr|W6KG38|W6KG38_9TRYP	R.VATISANGDN(sub S)VIGSLIGEAMEK.V	Y	66.36	21881045	0.7	10950603	2	156.40	35608	3	154	175	N
8	45	tr|W6KG38|W6KG38_9TRYP	K.IQNIHTLLPVLNHVVR.T	N	66.31	18650999	1.5	4672830	4	116.44	24644	6	234	249	N
8	45	tr|W6KG38|W6KG38_9TRYP	R.IEDALC(+57.02)STR.A	N	64.31	10634968	1.0	5327562	2	59.80	9006	1	406	414	Y
8	45	tr|W6KG38|W6KG38_9TRYP	M.STELDVVEGMSIDR.G	N	64.05	15497294	0.5	7758723	2	116.10	24553	1	191	204	N
8	45	tr|W6KG38|W6KG38_9TRYP	T.MSTELDVVEGMSIDR.G	N	61.78	16807699	0.6	8413927	2	122.17	26224	2	190	204	N
8	45	tr|W6KG38|W6KG38_9TRYP	K.AIEFKDPFENM(+15.99)GAQLVR.Q	N	59.95	19799774	2.5	9909984	2	118.86	25321	2	66	82	Y
8	45	tr|W6KG38|W6KG38_9TRYP	S.RAVAAVATTLGPK.G	N	59.49	12537455	1.5	6278810	2	64.30	10216	1	29	41	N
8	45	tr|W6KG38|W6KG38_9TRYP	R.GTNPIDMK.R	N	56.86	8744219	0.7	4382185	2	57.91	8522	1	117	124	N
8	45	tr|W6KG38|W6KG38_9TRYP	N.MFEAGIVDPTR.V	N	56.75	12346016	1.6	6183090	2	95.93	18974	1	502	512	N
8	45	tr|W6KG38|W6KG38_9TRYP	T.LVANAGKEGAVVVEK.I	Y	56.33	14828406	0.1	7424276	2	60.51	9192	1	467	481	N
8	45	tr|W6KG38|W6KG38_9TRYP	R.NAVRLPAMTLVANAGK.E	N	56.05	16249082	0.7	5426437	3	108.39	22420	2	458	473	N
8	45	tr|W6KG38|W6KG38_9TRYP	K.DTSVGYDVLNDRYVNMFEAGIVDPTR.V	Y	55.88	29453865	1.5	9828042	3	149.55	33731	1	487	512	N
8	45	tr|W6KG38|W6KG38_9TRYP	R.A(+27.99)SSELESLENDESLTR.D	Y	55.86	18068119	0.7	9044138	2	105.33	21569	2	432	447	Y
8	45	tr|W6KG38|W6KG38_9TRYP	R.ASSELESLENDESLTRDQR.T	Y	55.64	21780037	-0.2	7270084	3	98.69	19744	2	432	450	N
8	45	tr|W6KG38|W6KG38_9TRYP	R.ELIANETSEYNRD(+14.02)K.L	Y	55.03	16948112	1.8	8484144	2	68.15	11281	1	361	374	Y
8	45	tr|W6KG38|W6KG38_9TRYP	R.NAVRLPAMTLVANAGKEGAVVVEK.I	Y	54.57	24363523	1.6	8131260	3	118.61	25248	2	458	481	N
8	45	tr|W6KG38|W6KG38_9TRYP	H.EGIVAGGGMALLR.A	Y	52.76	12426754	1.7	6223461	2	111.32	23221	1	419	431	N
8	45	tr|W6KG38|W6KG38_9TRYP	K.VGGNSEVEVNEKK.D	Y	51.96	13876943	1.2	6948553	2	39.37	4753	1	391	403	N
8	45	tr|W6KG38|W6KG38_9TRYP	K.DDTVMLSGGGDAAAVKDRVELLR.E	Y	51.64	23872114	1.6	7967457	3	113.86	23937	1	338	360	N
8	45	tr|W6KG38|W6KG38_9TRYP	K.ILENKDTSVGYDVLNDRYVNMFEAGIVDPTR.V	Y	51.47	35427351	1.2	11819204	3	141.60	31523	4	482	512	N
8	45	tr|W6KG38|W6KG38_9TRYP	K.DRIEDALC(+57.02)STR.A	N	50.26	13346249	2.3	6683212	2	79.42	14378	1	404	414	Y
8	45	tr|W6KG38|W6KG38_9TRYP	K.D(+27.99)TSVGYDVLNDR.Y	N	49.61	13806157	1.8	6913164	2	100.95	20358	1	487	498	Y
8	45	tr|W6KG38|W6KG38_9TRYP	A.VAAVATTLGPK.G	N	48.99	10266073	1.2	5143115	2	65.90	10671	2	31	41	N
8	45	tr|W6KG38|W6KG38_9TRYP	R.TGVQIIRN(+.98)AVR.L	N	48.63	12267095	0.7	4099107	3	70.37	11886	2	451	461	Y
8	45	tr|W6KG38|W6KG38_9TRYP	K.ITKDGVTVAK.A	N	47.30	10306023	1.4	3445418	3	43.42	5351	2	56	65	N
8	45	tr|W6KG38|W6KG38_9TRYP	R.TGVQIIR.N	N	47.07	7854760	0.7	3937455	2	63.74	10057	1	451	457	N
8	45	tr|W6KG38|W6KG38_9TRYP	R.VAITDATSVASMMM.T	Y	46.18	14266506	2.6	7143345	2	140.48	31222	1	516	529	N
8	45	tr|W6KG38|W6KG38_9TRYP	A.IEFKDPFENMGAQLVR.Q	N	45.38	18929454	1.8	6319902	3	131.73	28840	2	67	82	N
8	45	tr|W6KG38|W6KG38_9TRYP	K.T(+27.99)NDLAGDGTTTSAVLVDSIFSEGMK.H	Y	44.40	25561902	2.0	12791050	2	157.34	35865	1	88	112	Y
8	45	tr|W6KG38|W6KG38_9TRYP	R.ALLIIADDVESEALTTIIFNK.L	N	42.32	22882515	2.5	7637597	3	169.90	39278	1	253	273	N
8	45	tr|W6KG38|W6KG38_9TRYP	L.LPVLNHVVR.T	N	41.67	10456396	1.3	3495543	3	78.07	14014	1	241	249	N
8	45	tr|W6KG38|W6KG38_9TRYP	R.ASSE(+21.98)LESLENDESLTR.D	Y	40.30	18007990	0.9	9014076	2	106.02	21760	1	432	447	Y
8	45	tr|W6KG38|W6KG38_9TRYP	K.VGRDGVITC(+57.02)QDGK.T	N	40.07	14036827	1.3	7028495	2	46.25	5871	2	176	188	Y
8	45	tr|W6KG38|W6KG38_9TRYP	K.KIQNIHTLLPVLN.H	Y	39.80	15018981	1.2	7519572	2	115.24	24319	1	233	245	N
8	45	tr|W6KG38|W6KG38_9TRYP	R.AELEDALVLM.S	N	37.89	11025580	2.2	5522875	2	146.66	32931	1	220	229	N
8	45	tr|W6KG38|W6KG38_9TRYP	I.IADDVESEALTTIIFNK.L	N	37.50	18779622	0.6	9399889	2	143.83	32159	1	257	273	N
8	45	tr|W6KG38|W6KG38_9TRYP	R.YVNMFEAGIVD.P	Y	35.94	12565747	1.3	6292955	2	133.98	29452	1	499	509	N
8	45	tr|W6KG38|W6KG38_9TRYP	K.DRVELLR.E	N	35.25	8995188	1.3	4507672	2	63.84	10083	2	354	360	N
8	45	tr|W6KG38|W6KG38_9TRYP	K.V(+27.99)GGNSEVEVNEK.K	Y	34.18	12875942	1.6	6448054	2	53.39	7412	1	391	402	Y
8	45	tr|W6KG38|W6KG38_9TRYP	K.ILENK(+27.99)DTSVGYDVLNDR.Y	N	34.11	19779644	-0.9	6603281	3	97.72	19469	2	482	498	Y
8	45	tr|W6KG38|W6KG38_9TRYP	R.KVTVTKDDTVMLSGGGDAAAVKDR.V	Y	34.03	24332532	0.2	8120918	3	73.39	12724	1	332	355	N
8	45	tr|W6KG38|W6KG38_9TRYP	K.EGAVVVEK.I	N	33.90	8294545	0.9	4157349	2	40.10	4855	1	474	481	N
8	45	tr|W6KG38|W6KG38_9TRYP	K.APGFGDNK.T	N	33.55	8043766	0.3	4031957	2	41.44	5049	1	285	292	N
8	45	tr|W6KG38|W6KG38_9TRYP	K.GTEDIVR.V	N	33.34	7884028	1.1	3952091	2	45.90	5801	1	147	153	N
8	45	tr|W6KG38|W6KG38_9TRYP	A.T(+225.09)ISANGDSVIGSLIGEAMEK.V	Y	32.73	22160815	7.1	11090559	2	158.51	36182	2	156	175	Y
8	45	tr|W6KG38|W6KG38_9TRYP	R.AAVHEGIVAGGGMALL.R	Y	32.71	14647759	2.1	7333967	2	119.28	25434	1	415	430	N
8	45	tr|W6KG38|W6KG38_9TRYP	E.MQSRPVKGTEDIVR.V	Y	31.30	16148512	1.6	5392919	3	53.59	7459	1	140	153	N
8	45	tr|W6KG38|W6KG38_9TRYP	K.SVEMQSRPVK.G	Y	29.96	11596019	0.2	5808083	2	41.18	5011	2	137	146	N
8	45	tr|W6KG38|W6KG38_9TRYP	K.KDRIEDALC(+57.02)STR.A	N	28.96	14627198	0.8	7323678	2	69.19	11567	1	403	414	Y
8	45	tr|W6KG38|W6KG38_9TRYP	K.TNDLAGDGTTTSV(sub A)VLVDSIFSEGMK.H	Y	28.34	25562266	-9.9	12791079	2	163.73	37585	1	88	112	N
8	45	tr|W6KG38|W6KG38_9TRYP	Y.VSPYFLTDAK.T	Y	27.79	11395862	2.0	5708015	2	99.22	19885	1	207	216	N
8	45	tr|W6KG38|W6KG38_9TRYP	K.TQRAELEDALVLMSC(+57.02)Q(sub K).K	Y	26.25	18628866	4.7	6219724	3	122.92	26424	1	217	232	Y
3	2	tr|W6LH32|W6LH32_9TRYP	R.AVC(+57.02)MIANSTAIAEVFAR.I	N	98.09	18229070	1.1	9124618	2	140.56	31242	2	374	390	Y
3	2	tr|W6LH32|W6LH32_9TRYP	K.AYHEQLSVAEITNSVFEPAGMLTK.C	N	96.98	26342998	3.8	13181622	2	142.68	31834	7	281	304	N
3	2	tr|W6LH32|W6LH32_9TRYP	R.AFVHWYVGEGMEEGEFSEAR.E	N	89.68	23290110	1.2	11655142	2	123.81	26666	8	403	422	N
3	2	tr|W6LH32|W6LH32_9TRYP	H.SLLEHTDVATMLDNEAIYDLTR.R	N	87.64	25192214	4.1	12606232	2	148.93	33563	2	193	214	N
3	2	tr|W6LH32|W6LH32_9TRYP	Q.GFMVFHSVGGGTGSGLGALLLER.L	N	86.65	22611626	-0.6	11315879	2	143.84	32163	3	134	156	N
3	2	tr|W6LH32|W6LH32_9TRYP	R.LIGQVVSSLTASLR.F	N	85.89	14428457	0.5	7224305	2	140.67	31268	3	230	243	N
3	2	tr|W6LH32|W6LH32_9TRYP	R.FDGALNVDLSEFQTNLVPYPR.I	N	80.06	23941855	1.2	11981014	2	150.89	34104	5	244	264	N
3	2	tr|W6LH32|W6LH32_9TRYP	R.C(+57.02)VMLDLEPTVVDEIR.T	Y	80.05	17878798	1.0	8949481	2	135.83	29969	5	65	79	Y
3	2	tr|W6LH32|W6LH32_9TRYP	K.LADNC(+57.02)TGLQGFMVFHSVGGGTGSGLGALLLER.L	N	79.63	32335962	0.1	10788728	3	156.78	35709	3	125	156	Y
3	2	tr|W6LH32|W6LH32_9TRYP	R.KLADNC(+57.02)TGLQGFMVFHSVGGGTGSGLGALLLER.L	N	78.51	33616912	0.6	11215717	3	149.28	33656	1	124	156	Y
3	2	tr|W6LH32|W6LH32_9TRYP	R.QLFHPEQLISGKEDAANNYAR.G	N	78.49	24001821	1.1	8010688	3	101.95	20634	9	85	105	N
3	2	tr|W6LH32|W6LH32_9TRYP	F.HSVGGGTGSGLGALLLER.L	N	77.60	16798954	0.9	8409557	2	112.71	23611	3	139	156	N
3	2	tr|W6LH32|W6LH32_9TRYP	K.TIGVEDDAFNTFFSETGAGK.H	N	77.10	21049590	-0.3	10534865	2	141.70	31551	2	41	60	N
3	2	tr|W6LH32|W6LH32_9TRYP	C.MIANSTAIAEVFAR.I	N	75.72	14927708	2.2	7473943	2	125.45	27110	1	377	390	N
3	2	tr|W6LH32|W6LH32_9TRYP	R.SLDIERPTYTNVNR.L	N	74.62	16768481	0.3	8394316	2	80.88	14786	3	216	229	N
3	2	tr|W6LH32|W6LH32_9TRYP	C.VMLDLEPTVVDEIR.T	Y	72.83	16278491	0.4	8149322	2	132.11	28944	2	66	79	N
3	2	tr|W6LH32|W6LH32_9TRYP	K.RTIQFVDWSPTGFK.C	N	72.44	16808623	0.5	8414388	2	121.21	25964	2	339	352	N
3	2	tr|W6LH32|W6LH32_9TRYP	R.TIQFVDWSPTGFK.C	N	72.44	15247612	2.1	7633895	2	134.26	29528	2	340	352	N
3	2	tr|W6LH32|W6LH32_9TRYP	H.EQLSVAEITNSVFEPAGMLTK.C	N	72.19	22631406	1.9	11325797	2	152.11	34435	1	284	304	N
3	2	tr|W6LH32|W6LH32_9TRYP	K.C(+57.02)GINYQPPTVVPGGDLAK.V	N	71.85	18849403	0.3	9434777	2	103.84	21162	3	353	370	Y
3	2	tr|W6LH32|W6LH32_9TRYP	R.KLADNC(+57.02)TGLQGF.M	N	71.37	13226289	1.4	6623226	2	94.48	18575	1	124	135	Y
3	2	tr|W6LH32|W6LH32_9TRYP	L.SVAEITNSVFEPAGMLTK.C	N	71.16	18929553	-8.8	9474766	2	131.09	28664	1	287	304	N
3	2	tr|W6LH32|W6LH32_9TRYP	R.GHYTIGKEIVDLC(+57.02)LDR.I	N	71.07	18879513	-0.9	6303238	3	110.88	23103	5	106	121	Y
3	2	tr|W6LH32|W6LH32_9TRYP	K.AYHEQLSVAEITNSVFEPAGM(+15.99)LTK.C	N	70.37	26502949	3.7	13261597	2	134.86	29700	3	281	304	Y
3	2	tr|W6LH32|W6LH32_9TRYP	R.AVC(+57.02)MIAN(+.98)STAIAEVFAR.I	N	69.01	18238910	-1.2	9129517	2	142.07	31659	2	374	390	Y
3	2	tr|W6LH32|W6LH32_9TRYP	H.WYVGEGMEEGEFSEAR.E	N	69.00	18747781	0.8	9383970	2	118.14	25124	1	407	422	N
3	2	tr|W6LH32|W6LH32_9TRYP	M.IANSTAIAEVFAR.I	N	65.43	13617302	-0.2	6818723	2	114.45	24101	1	378	390	N
3	2	tr|W6LH32|W6LH32_9TRYP	K.SKLGYTVYPSPQVSTAVVEPYNSVLSTHSLLEHTDVATMLDNEAIYDLTR.R	N	64.63	55237393	-0.6	13819413	4	157.36	35871	1	165	214	N
3	2	tr|W6LH32|W6LH32_9TRYP	D.GALNVDLSEFQTNLVPYPR.I	N	64.45	21320901	-0.5	10670518	2	143.66	32113	1	246	264	N
3	2	tr|W6LH32|W6LH32_9TRYP	Y.NSVLSTHSLLEHTDVATMLDNEAIYDLTR.R	N	64.23	32575874	3.7	10868738	3	148.25	33369	2	186	214	N
3	2	tr|W6LH32|W6LH32_9TRYP	R.Q(-17.03)LFHPEQLISGKEDAANNYAR.G	N	63.73	23831555	-0.5	11925845	2	117.84	25040	3	85	105	Y
3	2	tr|W6LH32|W6LH32_9TRYP	K.DVNAAIATIK.T	N	63.67	10145709	0.7	5082931	2	85.59	16112	1	327	336	N
3	2	tr|W6LH32|W6LH32_9TRYP	D.DAFNTFFSETGAGK.H	N	62.12	14906677	3.2	7463435	2	127.23	27616	1	47	60	N
3	2	tr|W6LH32|W6LH32_9TRYP	F.DGALNVDLSEFQTNLVPYPR.I	N	62.05	22471172	0.2	11245660	2	146.92	33001	1	245	264	N
3	2	tr|W6LH32|W6LH32_9TRYP	R.GDVVPKDVNAAIATIK.T	N	62.04	16099038	0.8	8059598	2	107.10	22066	3	321	336	N
3	2	tr|W6LH32|W6LH32_9TRYP	T.IQFVDWSPTGFK.C	N	60.97	14237136	2.4	7128658	2	132.25	28980	1	341	352	N
3	2	tr|W6LH32|W6LH32_9TRYP	R.AVC(+57.02)M(+15.99)IANSTAIAEVFAR.I	N	60.82	18389019	-0.2	9204580	2	127.66	27731	1	374	390	Y
3	2	tr|W6LH32|W6LH32_9TRYP	L.IGQVVSSLTASLR.F	N	59.70	13297616	1.0	6658887	2	109.80	22805	1	231	243	N
3	2	tr|W6LH32|W6LH32_9TRYP	Y.VGEGMEEGEFSEAR.E	N	59.37	15256355	1.1	7638259	2	81.47	14947	1	409	422	N
3	2	tr|W6LH32|W6LH32_9TRYP	L.DIERPTYTNVNR.L	N	57.32	14767321	-0.1	7393732	2	65.24	10482	2	218	229	N
3	2	tr|W6LH32|W6LH32_9TRYP	K.AYHEQLSVAEITNSVF.E	N	57.03	18068788	0.3	9044469	2	137.64	30463	1	281	296	N
3	2	tr|W6LH32|W6LH32_9TRYP	R.QLFHPEQLISGK.E	N	56.79	13957510	1.2	6988836	2	100.83	20325	2	85	96	N
3	2	tr|W6LH32|W6LH32_9TRYP	R.IDHKFDLMYSK.R	N	56.32	13956857	-0.2	6988500	2	82.55	15251	4	391	401	N
3	2	tr|W6LH32|W6LH32_9TRYP	N.STAIAEVFAR.I	N	56.17	10635662	2.6	5327917	2	100.30	20182	1	381	390	N
3	2	tr|W6LH32|W6LH32_9TRYP	R.KLADNC(+57.02)TGLQGFMVFH.S	N	55.56	18368651	1.0	9194408	2	124.86	26951	4	124	139	Y
3	2	tr|W6LH32|W6LH32_9TRYP	R.KLADNC(+57.02)TGLQGFM.V	N	55.48	14536693	1.7	7278432	2	111.13	23171	1	124	136	Y
3	2	tr|W6LH32|W6LH32_9TRYP	K.C(+57.02)GIN(+.98)YQPPTVVPGGDLAK.V	N	55.40	18859243	3.9	9439731	2	108.26	22384	3	353	370	Y
3	2	tr|W6LH32|W6LH32_9TRYP	R.RSLDIERPTYTNVNR.L	N	54.99	18329492	1.9	9174836	2	73.60	12789	5	215	229	N
3	2	tr|W6LH32|W6LH32_9TRYP	H.SVGGGTGSGLGALLLER.L	N	54.63	15428365	1.9	7724270	2	125.13	27026	2	140	156	N
3	2	tr|W6LH32|W6LH32_9TRYP	K.YMSC(+57.02)C(+57.02)LMYR.G	N	54.52	12824967	1.4	6422565	2	90.30	17419	1	312	320	Y
3	2	tr|W6LH32|W6LH32_9TRYP	N.VDLSEFQTNLVPYPR.I	N	54.48	17769045	0.4	8894599	2	131.17	28684	1	250	264	N
3	2	tr|W6LH32|W6LH32_9TRYP	Q.LFHPEQLISGK.E	N	53.91	12676924	2.0	4235723	3	96.12	19028	1	86	96	N
3	2	tr|W6LH32|W6LH32_9TRYP	A.EITNSVFEPAGMLTK.C	N	53.42	16358177	3.0	8189186	2	118.07	25106	1	290	304	N
3	2	tr|W6LH32|W6LH32_9TRYP	M.LDLEPTVVDEIR.T	N	52.30	13977401	0.3	6998776	2	117.54	24956	1	68	79	N
3	2	tr|W6LH32|W6LH32_9TRYP	K.AYHEQLSVAEITNSVFEPAGMLTK(+27.99).C	N	51.19	26622949	5.8	13321625	2	146.19	32811	2	281	304	Y
3	2	tr|W6LH32|W6LH32_9TRYP	N.SVLSTHSLLEHTDVATMLDNEAIYDLTR.R	N	50.69	31435444	2.3	10488578	3	148.39	33410	1	187	214	N
3	2	tr|W6LH32|W6LH32_9TRYP	K.TIGVEDDAFNTFFSETGAGKHVPR.C	N	50.45	25942400	0.5	6495676	4	127.92	27802	3	41	64	N
3	2	tr|W6LH32|W6LH32_9TRYP	K.AYHEQLSVAEITN(+.98)SVFEPAGMLTK.C	N	50.14	26352839	0.8	8794360	3	130.04	28378	1	281	304	Y
3	2	tr|W6LH32|W6LH32_9TRYP	K.EIVDLC(+57.02)LDR.I	N	50.08	11315593	1.8	5667880	2	101.67	20554	1	113	121	Y
3	2	tr|W6LH32|W6LH32_9TRYP	R.C(+57.02)VMLDLEPTVVDEIRTGTYR.Q	Y	49.44	23661609	0.6	7897280	3	138.18	30604	3	65	84	Y
3	2	tr|W6LH32|W6LH32_9TRYP	K.FDLMYSK.R	N	48.99	9024208	0.0	4522177	2	93.76	18371	1	395	401	N
3	2	tr|W6LH32|W6LH32_9TRYP	F.HPEQLISGKEDAANNYAR.G	N	48.90	20119711	1.2	6716651	3	64.88	10386	1	88	105	N
3	2	tr|W6LH32|W6LH32_9TRYP	R.Q(-17.03)LFHPEQLISGK.E	N	47.16	13787245	1.1	6903703	2	123.35	26549	1	85	96	Y
3	2	tr|W6LH32|W6LH32_9TRYP	N.TFFSETGAGK.H	N	47.03	10434923	1.5	5227542	2	77.71	13916	2	51	60	N
3	2	tr|W6LH32|W6LH32_9TRYP	L.DLEPTVVDEIR.T	N	46.87	12846561	0.8	6433359	2	103.94	21192	1	69	79	N
3	2	tr|W6LH32|W6LH32_9TRYP	R.LSVDYGKK.S	N	46.54	9084967	1.0	4552561	2	49.24	6489	2	157	164	N
3	2	tr|W6LH32|W6LH32_9TRYP	R.EDLAALEK.D	N	46.51	8874600	1.3	4447378	2	72.13	12370	1	423	430	N
3	2	tr|W6LH32|W6LH32_9TRYP	K.LGYTVYPSPQVSTAVVEPYNSVLSTH.S	N	46.37	28074019	2.1	9368098	3	131.78	28852	1	167	192	N
3	2	tr|W6LH32|W6LH32_9TRYP	I.VDLC(+57.02)LDR.I	N	46.35	8894327	1.3	4457242	2	78.05	14009	1	115	121	Y
3	2	tr|W6LH32|W6LH32_9TRYP	R.Q(+.98)LFHPEQLISGKEDAANNYAR.G	N	44.90	24011663	4.6	8013997	3	102.85	20886	2	85	105	Y
3	2	tr|W6LH32|W6LH32_9TRYP	M.SC(+57.02)C(+57.02)LMYR.G	N	44.51	9883929	0.6	4952040	2	68.21	11295	1	314	320	Y
3	2	tr|W6LH32|W6LH32_9TRYP	K.EDAANNYAR.G	N	42.34	10224417	4.6	5122305	2	37.52	4495	1	97	105	N
3	2	tr|W6LH32|W6LH32_9TRYP	K.AYHEQLSVAEITN.S	N	40.49	14737100	0.2	7378624	2	91.31	17701	1	281	293	N
3	2	tr|W6LH32|W6LH32_9TRYP	R.LSVDYGK.K	N	39.49	7804017	0.6	3912084	2	59.02	8803	1	157	163	N
3	2	tr|W6LH32|W6LH32_9TRYP	Y.MSC(+57.02)C(+57.02)LMYR.G	N	38.66	11194333	1.6	5607249	2	80.23	14608	1	313	320	Y
3	2	tr|W6LH32|W6LH32_9TRYP	K.YMSC(+57.02)C(+57.02)LMYRGDVVPK.D	N	38.40	18778296	2.1	6269518	3	95.70	18908	2	312	326	Y
3	2	tr|W6LH32|W6LH32_9TRYP	R.IDHKFDLM(+15.99)YSK.R	N	38.26	14116805	1.0	4715679	3	72.89	12589	1	391	401	Y
3	2	tr|W6LH32|W6LH32_9TRYP	K.TIGVEDDAFNTFFSETGAGK(+27.99).H	N	37.79	21329539	0.7	10674850	2	143.13	31967	1	41	60	Y
3	2	tr|W6LH32|W6LH32_9TRYP	K.SKLGYTVYPSPQVSTAVVEPYNSVLSTH.S	N	37.54	30225288	-0.3	10085165	3	121.51	26050	1	165	192	N
3	2	tr|W6LH32|W6LH32_9TRYP	R.LIGQVVSSLT.A	N	37.10	10155914	0.5	5088032	2	117.89	25058	1	230	239	N
3	2	tr|W6LH32|W6LH32_9TRYP	K.RAFVHWYVGEGMEEGEFSEAR.E	N	36.96	24851121	1.2	8293790	3	116.12	24559	1	402	422	N
3	2	tr|W6LH32|W6LH32_9TRYP	N.YQPPTVVPGGDLAK.V	N	35.19	14407612	-0.6	7213875	2	90.26	17410	1	357	370	N
3	2	tr|W6LH32|W6LH32_9TRYP	R.EAIC(+57.02)IHIGQAGC(+57.02)QVGN(+.98)AC(+57.02)WELFC(+57.02)LEHGIQPDGAMPSDK.T	N	35.16	42688848	4.8	10682336	4	141.25	31426	1	3	40	Y
3	2	tr|W6LH32|W6LH32_9TRYP	R.A(+27.99)VC(+57.02)MIANSTAIAEVFAR.I	N	35.01	18509019	1.5	6179755	3	149.52	33726	2	374	390	Y
3	2	tr|W6LH32|W6LH32_9TRYP	K.SKLGYTVYPSPQVSTAVVEPYN(+.98)SVLSTHSLLEHTDVATMLDNEAIYDLTRR.S	N	34.79	56808247	4.6	14212200	4	154.90	35200	4	165	215	Y
3	2	tr|W6LH32|W6LH32_9TRYP	D.IERPTYTNVNR.L	N	34.35	13617051	0.4	4549091	3	57.75	8479	1	219	229	N
3	2	tr|W6LH32|W6LH32_9TRYP	V.GEGMEEGEFSEAR.E	N	34.09	14265670	-0.4	7142905	2	75.18	13225	1	410	422	N
3	2	tr|W6LH32|W6LH32_9TRYP	R.KLADNC(+57.02)TGLQGFMVF.H	N	33.91	16998062	0.3	8509106	2	143.99	32203	1	124	138	Y
3	2	tr|W6LH32|W6LH32_9TRYP	K.LGYTVYPSPQVSTAVVEPYN(+.98)SVLSTHSLLEHTDVATMLDNEAIYDLTR.R	N	32.24	53095967	2.2	13284093	4	165.90	38153	2	167	214	Y
3	2	tr|W6LH32|W6LH32_9TRYP	K.EIVDLCLD(+57.02)RIR.K	N	31.59	14007445	1.2	4679227	3	107.36	22137	1	113	123	Y
3	2	tr|W6LH32|W6LH32_9TRYP	R.GHYTIGK.E	N	30.71	7744024	0.8	3882088	2	37.83	4538	3	106	112	N
3	2	tr|W6LH32|W6LH32_9TRYP	R.ED(-18.01)LAALEK.D	N	29.77	8694494	1.4	4357326	2	72.32	12427	1	423	430	Y
3	2	tr|W6LH32|W6LH32_9TRYP	K.DYEEVGAESVGDEGE(+129.04)EDVEE.Y	N	29.07	23138767	2.9	11579490	2	98.92	19808	1	431	450	Y
3	2	tr|W6LH32|W6LH32_9TRYP	R.KLADN(+.98)C(+57.02)TGLQGFMVFHSVGGGTGSGLGALLLER.L	N	28.96	33626750	-4.6	11218938	3	152.71	34595	1	124	156	Y
3	2	tr|W6LH32|W6LH32_9TRYP	S.LDIERPTYTNVNR.L	N	27.93	15898162	0.8	7959160	2	79.57	14419	3	217	229	N
3	2	tr|W6LH32|W6LH32_9TRYP	R.QLFHPEQLISGK(+27.99).E	N	26.89	14237460	1.0	4755897	3	105.67	21661	2	85	96	Y
3	2	tr|W6LH32|W6LH32_9TRYP	R.IDHKFDLM.Y	N	26.14	10174954	2.1	5097560	2	89.33	17148	2	391	398	N
3	2	tr|W6LH32|W6LH32_9TRYP	R.Q(-17.03)LFHPEQLISGKED.A	N	25.99	16227939	0.8	8124049	2	125.00	26993	1	85	98	Y
7	1	tr|W6KH24|W6KH24_9TRYP	R.AVC(+57.02)MIANSTAIAEVFAR.I	N	98.09	18229070	1.1	9124618	2	140.56	31242	2	308	324	Y
7	1	tr|W6KH24|W6KH24_9TRYP	K.AYHEQLSVAEITNSVFEPAGMLTK.C	N	96.98	26342998	3.8	13181622	2	142.68	31834	7	215	238	N
7	1	tr|W6KH24|W6KH24_9TRYP	R.AFVHWYVGEGMEEGEFSEAR.E	N	89.68	23290110	1.2	11655142	2	123.81	26666	8	337	356	N
7	1	tr|W6KH24|W6KH24_9TRYP	H.SLLEHTDVATMLDNEAIYDLTR.R	N	87.64	25192214	4.1	12606232	2	148.93	33563	2	127	148	N
7	1	tr|W6KH24|W6KH24_9TRYP	R.IHFVLTSYAPVISAEK.A	N	86.73	17739664	0.2	8879907	2	121.32	25998	2	199	214	N
7	1	tr|W6KH24|W6KH24_9TRYP	Q.GFMVFHSVGGGTGSGLGALLLER.L	N	86.65	22611626	-0.6	11315879	2	143.84	32163	3	68	90	N
7	1	tr|W6KH24|W6KH24_9TRYP	R.LIGQVVSSLTASLR.F	N	85.89	14428457	0.5	7224305	2	140.67	31268	3	164	177	N
7	1	tr|W6KH24|W6KH24_9TRYP	R.FDGALNVDLSEFQTNLVPYPR.I	N	80.06	23941855	1.2	11981014	2	150.89	34104	5	178	198	N
7	1	tr|W6KH24|W6KH24_9TRYP	K.LADNC(+57.02)TGLQGFMVFHSVGGGTGSGLGALLLER.L	N	79.63	32335962	0.1	10788728	3	156.78	35709	3	59	90	Y
7	1	tr|W6KH24|W6KH24_9TRYP	R.KLADNC(+57.02)TGLQGFMVFHSVGGGTGSGLGALLLER.L	N	78.51	33616912	0.6	11215717	3	149.28	33656	1	58	90	Y
7	1	tr|W6KH24|W6KH24_9TRYP	R.QLFHPEQLISGKEDAANNYAR.G	N	78.49	24001821	1.1	8010688	3	101.95	20634	9	19	39	N
7	1	tr|W6KH24|W6KH24_9TRYP	F.HSVGGGTGSGLGALLLER.L	N	77.60	16798954	0.9	8409557	2	112.71	23611	3	73	90	N
7	1	tr|W6KH24|W6KH24_9TRYP	C.MIANSTAIAEVFAR.I	N	75.72	14927708	2.2	7473943	2	125.45	27110	1	311	324	N
7	1	tr|W6KH24|W6KH24_9TRYP	R.SLDIERPTYTNVNR.L	N	74.62	16768481	0.3	8394316	2	80.88	14786	3	150	163	N
7	1	tr|W6KH24|W6KH24_9TRYP	K.RTIQFVDWSPTGFK.C	N	72.44	16808623	0.5	8414388	2	121.21	25964	2	273	286	N
7	1	tr|W6KH24|W6KH24_9TRYP	R.TIQFVDWSPTGFK.C	N	72.44	15247612	2.1	7633895	2	134.26	29528	2	274	286	N
7	1	tr|W6KH24|W6KH24_9TRYP	H.EQLSVAEITNSVFEPAGMLTK.C	N	72.19	22631406	1.9	11325797	2	152.11	34435	1	218	238	N
7	1	tr|W6KH24|W6KH24_9TRYP	K.C(+57.02)GINYQPPTVVPGGDLAK.V	N	71.85	18849403	0.3	9434777	2	103.84	21162	3	287	304	Y
7	1	tr|W6KH24|W6KH24_9TRYP	R.KLADNC(+57.02)TGLQGF.M	N	71.37	13226289	1.4	6623226	2	94.48	18575	1	58	69	Y
7	1	tr|W6KH24|W6KH24_9TRYP	L.SVAEITNSVFEPAGMLTK.C	N	71.16	18929553	-8.8	9474766	2	131.09	28664	1	221	238	N
7	1	tr|W6KH24|W6KH24_9TRYP	R.GHYTIGKEIVDLC(+57.02)LDR.I	N	71.07	18879513	-0.9	6303238	3	110.88	23103	5	40	55	Y
7	1	tr|W6KH24|W6KH24_9TRYP	K.AYHEQLSVAEITNSVFEPAGM(+15.99)LTK.C	N	70.37	26502949	3.7	13261597	2	134.86	29700	3	215	238	Y
7	1	tr|W6KH24|W6KH24_9TRYP	R.AVC(+57.02)MIAN(+.98)STAIAEVFAR.I	N	69.01	18238910	-1.2	9129517	2	142.07	31659	2	308	324	Y
7	1	tr|W6KH24|W6KH24_9TRYP	H.WYVGEGMEEGEFSEAR.E	N	69.00	18747781	0.8	9383970	2	118.14	25124	1	341	356	N
7	1	tr|W6KH24|W6KH24_9TRYP	M.IANSTAIAEVFAR.I	N	65.43	13617302	-0.2	6818723	2	114.45	24101	1	312	324	N
7	1	tr|W6KH24|W6KH24_9TRYP	K.SKLGYTVYPSPQVSTAVVEPYNSVLSTHSLLEHTDVATMLDNEAIYDLTR.R	N	64.63	55237393	-0.6	13819413	4	157.36	35871	1	99	148	N
7	1	tr|W6KH24|W6KH24_9TRYP	D.GALNVDLSEFQTNLVPYPR.I	N	64.45	21320901	-0.5	10670518	2	143.66	32113	1	180	198	N
7	1	tr|W6KH24|W6KH24_9TRYP	Y.NSVLSTHSLLEHTDVATMLDNEAIYDLTR.R	N	64.23	32575874	3.7	10868738	3	148.25	33369	2	120	148	N
7	1	tr|W6KH24|W6KH24_9TRYP	R.Q(-17.03)LFHPEQLISGKEDAANNYAR.G	N	63.73	23831555	-0.5	11925845	2	117.84	25040	3	19	39	Y
7	1	tr|W6KH24|W6KH24_9TRYP	K.DVNAAIATIK.T	N	63.67	10145709	0.7	5082931	2	85.59	16112	1	261	270	N
7	1	tr|W6KH24|W6KH24_9TRYP	F.DGALNVDLSEFQTNLVPYPR.I	N	62.05	22471172	0.2	11245660	2	146.92	33001	1	179	198	N
7	1	tr|W6KH24|W6KH24_9TRYP	R.GDVVPKDVNAAIATIK.T	N	62.04	16099038	0.8	8059598	2	107.10	22066	3	255	270	N
7	1	tr|W6KH24|W6KH24_9TRYP	T.IQFVDWSPTGFK.C	N	60.97	14237136	2.4	7128658	2	132.25	28980	1	275	286	N
7	1	tr|W6KH24|W6KH24_9TRYP	R.AVC(+57.02)M(+15.99)IANSTAIAEVFAR.I	N	60.82	18389019	-0.2	9204580	2	127.66	27731	1	308	324	Y
7	1	tr|W6KH24|W6KH24_9TRYP	L.IGQVVSSLTASLR.F	N	59.70	13297616	1.0	6658887	2	109.80	22805	1	165	177	N
7	1	tr|W6KH24|W6KH24_9TRYP	Y.VGEGMEEGEFSEAR.E	N	59.37	15256355	1.1	7638259	2	81.47	14947	1	343	356	N
7	1	tr|W6KH24|W6KH24_9TRYP	L.DIERPTYTNVNR.L	N	57.32	14767321	-0.1	7393732	2	65.24	10482	2	152	163	N
7	1	tr|W6KH24|W6KH24_9TRYP	K.AYHEQLSVAEITNSVF.E	N	57.03	18068788	0.3	9044469	2	137.64	30463	1	215	230	N
7	1	tr|W6KH24|W6KH24_9TRYP	R.QLFHPEQLISGK.E	N	56.79	13957510	1.2	6988836	2	100.83	20325	2	19	30	N
7	1	tr|W6KH24|W6KH24_9TRYP	R.IDHKFDLMYSK.R	N	56.32	13956857	-0.2	6988500	2	82.55	15251	4	325	335	N
7	1	tr|W6KH24|W6KH24_9TRYP	N.STAIAEVFAR.I	N	56.17	10635662	2.6	5327917	2	100.30	20182	1	315	324	N
7	1	tr|W6KH24|W6KH24_9TRYP	R.KLADNC(+57.02)TGLQGFMVFH.S	N	55.56	18368651	1.0	9194408	2	124.86	26951	4	58	73	Y
7	1	tr|W6KH24|W6KH24_9TRYP	R.KLADNC(+57.02)TGLQGFM.V	N	55.48	14536693	1.7	7278432	2	111.13	23171	1	58	70	Y
7	1	tr|W6KH24|W6KH24_9TRYP	K.C(+57.02)GIN(+.98)YQPPTVVPGGDLAK.V	N	55.40	18859243	3.9	9439731	2	108.26	22384	3	287	304	Y
7	1	tr|W6KH24|W6KH24_9TRYP	R.RSLDIERPTYTNVNR.L	N	54.99	18329492	1.9	9174836	2	73.60	12789	5	149	163	N
7	1	tr|W6KH24|W6KH24_9TRYP	H.SVGGGTGSGLGALLLER.L	N	54.63	15428365	1.9	7724270	2	125.13	27026	2	74	90	N
7	1	tr|W6KH24|W6KH24_9TRYP	K.YMSC(+57.02)C(+57.02)LMYR.G	N	54.52	12824967	1.4	6422565	2	90.30	17419	1	246	254	Y
7	1	tr|W6KH24|W6KH24_9TRYP	N.VDLSEFQTNLVPYPR.I	N	54.48	17769045	0.4	8894599	2	131.17	28684	1	184	198	N
7	1	tr|W6KH24|W6KH24_9TRYP	Q.LFHPEQLISGK.E	N	53.91	12676924	2.0	4235723	3	96.12	19028	1	20	30	N
7	1	tr|W6KH24|W6KH24_9TRYP	A.EITNSVFEPAGMLTK.C	N	53.42	16358177	3.0	8189186	2	118.07	25106	1	224	238	N
7	1	tr|W6KH24|W6KH24_9TRYP	M.LDLEPTVVDEIR.T	N	52.30	13977401	0.3	6998776	2	117.54	24956	1	2	13	N
7	1	tr|W6KH24|W6KH24_9TRYP	K.AYHEQLSVAEITNSVFEPAGMLTK(+27.99).C	N	51.19	26622949	5.8	13321625	2	146.19	32811	2	215	238	Y
7	1	tr|W6KH24|W6KH24_9TRYP	N.SVLSTHSLLEHTDVATMLDNEAIYDLTR.R	N	50.69	31435444	2.3	10488578	3	148.39	33410	1	121	148	N
7	1	tr|W6KH24|W6KH24_9TRYP	K.AYHEQLSVAEITN(+.98)SVFEPAGMLTK.C	N	50.14	26352839	0.8	8794360	3	130.04	28378	1	215	238	Y
7	1	tr|W6KH24|W6KH24_9TRYP	K.EIVDLC(+57.02)LDR.I	N	50.08	11315593	1.8	5667880	2	101.67	20554	1	47	55	Y
7	1	tr|W6KH24|W6KH24_9TRYP	K.FDLMYSK.R	N	48.99	9024208	0.0	4522177	2	93.76	18371	1	329	335	N
7	1	tr|W6KH24|W6KH24_9TRYP	F.HPEQLISGKEDAANNYAR.G	N	48.90	20119711	1.2	6716651	3	64.88	10386	1	22	39	N
7	1	tr|W6KH24|W6KH24_9TRYP	M(+226.08)(+15.99)LDLEPTVVDEIR.T	Y	47.60	17708531	3.5	8864370	2	164.22	37710	1	1	13	Y
7	1	tr|W6KH24|W6KH24_9TRYP	R.Q(-17.03)LFHPEQLISGK.E	N	47.16	13787245	1.1	6903703	2	123.35	26549	1	19	30	Y
7	1	tr|W6KH24|W6KH24_9TRYP	L.DLEPTVVDEIR.T	N	46.87	12846561	0.8	6433359	2	103.94	21192	1	3	13	N
7	1	tr|W6KH24|W6KH24_9TRYP	R.LSVDYGKK.S	N	46.54	9084967	1.0	4552561	2	49.24	6489	2	91	98	N
7	1	tr|W6KH24|W6KH24_9TRYP	R.EDLAALEK.D	N	46.51	8874600	1.3	4447378	2	72.13	12370	1	357	364	N
7	1	tr|W6KH24|W6KH24_9TRYP	K.LGYTVYPSPQVSTAVVEPYNSVLSTH.S	N	46.37	28074019	2.1	9368098	3	131.78	28852	1	101	126	N
7	1	tr|W6KH24|W6KH24_9TRYP	I.VDLC(+57.02)LDR.I	N	46.35	8894327	1.3	4457242	2	78.05	14009	1	49	55	Y
7	1	tr|W6KH24|W6KH24_9TRYP	R.Q(+.98)LFHPEQLISGKEDAANNYAR.G	N	44.90	24011663	4.6	8013997	3	102.85	20886	2	19	39	Y
7	1	tr|W6KH24|W6KH24_9TRYP	L.TSYAPVISAEK.A	N	44.63	11646027	1.1	5833093	2	74.00	12899	1	204	214	N
7	1	tr|W6KH24|W6KH24_9TRYP	M.SC(+57.02)C(+57.02)LMYR.G	N	44.51	9883929	0.6	4952040	2	68.21	11295	1	248	254	Y
7	1	tr|W6KH24|W6KH24_9TRYP	K.EDAANNYAR.G	N	42.34	10224417	4.6	5122305	2	37.52	4495	1	31	39	N
7	1	tr|W6KH24|W6KH24_9TRYP	K.AYHEQLSVAEITN.S	N	40.49	14737100	0.2	7378624	2	91.31	17701	1	215	227	N
7	1	tr|W6KH24|W6KH24_9TRYP	R.LSVDYGK.K	N	39.49	7804017	0.6	3912084	2	59.02	8803	1	91	97	N
7	1	tr|W6KH24|W6KH24_9TRYP	Y.MSC(+57.02)C(+57.02)LMYR.G	N	38.66	11194333	1.6	5607249	2	80.23	14608	1	247	254	Y
7	1	tr|W6KH24|W6KH24_9TRYP	K.YMSC(+57.02)C(+57.02)LMYRGDVVPK.D	N	38.40	18778296	2.1	6269518	3	95.70	18908	2	246	260	Y
7	1	tr|W6KH24|W6KH24_9TRYP	R.IDHKFDLM(+15.99)YSK.R	N	38.26	14116805	1.0	4715679	3	72.89	12589	1	325	335	Y
7	1	tr|W6KH24|W6KH24_9TRYP	K.SKLGYTVYPSPQVSTAVVEPYNSVLSTH.S	N	37.54	30225288	-0.3	10085165	3	121.51	26050	1	99	126	N
7	1	tr|W6KH24|W6KH24_9TRYP	R.LIGQVVSSLT.A	N	37.10	10155914	0.5	5088032	2	117.89	25058	1	164	173	N
7	1	tr|W6KH24|W6KH24_9TRYP	K.RAFVHWYVGEGMEEGEFSEAR.E	N	36.96	24851121	1.2	8293790	3	116.12	24559	1	336	356	N
7	1	tr|W6KH24|W6KH24_9TRYP	T.SYAPVISAEK.A	N	35.69	10635549	1.2	5327854	2	70.15	11823	1	205	214	N
7	1	tr|W6KH24|W6KH24_9TRYP	N.YQPPTVVPGGDLAK.V	N	35.19	14407612	-0.6	7213875	2	90.26	17410	1	291	304	N
7	1	tr|W6KH24|W6KH24_9TRYP	R.A(+27.99)VC(+57.02)MIANSTAIAEVFAR.I	N	35.01	18509019	1.5	6179755	3	149.52	33726	2	308	324	Y
7	1	tr|W6KH24|W6KH24_9TRYP	K.SKLGYTVYPSPQVSTAVVEPYN(+.98)SVLSTHSLLEHTDVATMLDNEAIYDLTRR.S	N	34.79	56808247	4.6	14212200	4	154.90	35200	4	99	149	Y
7	1	tr|W6KH24|W6KH24_9TRYP	D.IERPTYTNVNR.L	N	34.35	13617051	0.4	4549091	3	57.75	8479	1	153	163	N
7	1	tr|W6KH24|W6KH24_9TRYP	V.GEGMEEGEFSEAR.E	N	34.09	14265670	-0.4	7142905	2	75.18	13225	1	344	356	N
7	1	tr|W6KH24|W6KH24_9TRYP	R.KLADNC(+57.02)TGLQGFMVF.H	N	33.91	16998062	0.3	8509106	2	143.99	32203	1	58	72	Y
7	1	tr|W6KH24|W6KH24_9TRYP	K.LGYTVYPSPQVSTAVVEPYN(+.98)SVLSTHSLLEHTDVATMLDNEAIYDLTR.R	N	32.24	53095967	2.2	13284093	4	165.90	38153	2	101	148	Y
7	1	tr|W6KH24|W6KH24_9TRYP	V.LTSYAPVISAEK.A	N	32.03	12776866	1.2	6398514	2	84.75	15877	1	203	214	N
7	1	tr|W6KH24|W6KH24_9TRYP	Y.APVISAEK.A	N	31.61	8134596	0.9	4077374	2	45.06	5641	1	207	214	N
7	1	tr|W6KH24|W6KH24_9TRYP	K.EIVDLCLD(+57.02)RIR.K	N	31.59	14007445	1.2	4679227	3	107.36	22137	1	47	57	Y
7	1	tr|W6KH24|W6KH24_9TRYP	R.GHYTIGK.E	N	30.71	7744024	0.8	3882088	2	37.83	4538	3	40	46	N
7	1	tr|W6KH24|W6KH24_9TRYP	R.ED(-18.01)LAALEK.D	N	29.77	8694494	1.4	4357326	2	72.32	12427	1	357	364	Y
7	1	tr|W6KH24|W6KH24_9TRYP	K.DYEEVGAESVGDEGE(+129.04)EDVEE.Y	N	29.07	23138767	2.9	11579490	2	98.92	19808	1	365	384	Y
7	1	tr|W6KH24|W6KH24_9TRYP	R.KLADN(+.98)C(+57.02)TGLQGFMVFHSVGGGTGSGLGALLLER.L	N	28.96	33626750	-4.6	11218938	3	152.71	34595	1	58	90	Y
7	1	tr|W6KH24|W6KH24_9TRYP	S.LDIERPTYTNVNR.L	N	27.93	15898162	0.8	7959160	2	79.57	14419	3	151	163	N
7	1	tr|W6KH24|W6KH24_9TRYP	S.YAPVISAEK.A	N	27.34	9765229	1.8	4892696	2	64.02	10134	1	206	214	N
7	1	tr|W6KH24|W6KH24_9TRYP	R.QLFHPEQLISGK(+27.99).E	N	26.89	14237460	1.0	4755897	3	105.67	21661	2	19	30	Y
7	1	tr|W6KH24|W6KH24_9TRYP	R.IDHKFDLM.Y	N	26.14	10174954	2.1	5097560	2	89.33	17148	2	325	332	N
7	1	tr|W6KH24|W6KH24_9TRYP	R.Q(-17.03)LFHPEQLISGKED.A	N	25.99	16227939	0.8	8124049	2	125.00	26993	1	19	32	Y
4	64	tr|W6KV96|W6KV96_9TRYP	K.HSEFIGYDIELMVQK.T	Y	92.76	18078815	0.6	9049485	2	132.05	28925	6	195	209	N
4	64	tr|W6KV96|W6KV96_9TRYP	K.ALELFEEIAENKEDYK.Q	N	90.83	19399414	1.0	9709789	2	128.51	27957	2	396	411	N
4	64	tr|W6KV96|W6KV96_9TRYP	K.DLVYLLFDTALLTSGFSLDDPVAYADR.I	Y	86.77	29894961	2.5	9975085	3	172.04	39975	4	637	663	N
4	64	tr|W6KV96|W6KV96_9TRYP	R.ITLHLKEDQQEYLEER.R	N	86.65	20430272	0.8	10225217	2	93.19	18217	7	171	186	N
4	64	tr|W6KV96|W6KV96_9TRYP	K.GVVDSEDLPLNISRENLQQNK.I	N	86.41	23672029	0.7	11846095	2	106.80	21979	5	363	383	N
4	64	tr|W6KV96|W6KV96_9TRYP	K.KALELFEEIAENKEDYK.Q	N	86.11	20680364	0.6	10350261	2	119.11	25391	5	395	411	N
4	64	tr|W6KV96|W6KV96_9TRYP	Y.LLFDTALLTSGFSLDDPVAYADR.I	Y	85.99	24992532	6.6	12506421	2	169.17	39040	1	641	663	N
4	64	tr|W6KV96|W6KV96_9TRYP	K.ALELFEEIAENKEDYKQFYEQFSK.N	Y	84.48	29974282	5.3	10001553	3	149.92	33835	7	396	419	N
4	64	tr|W6KV96|W6KV96_9TRYP	R.GFEVLFM(+15.99)TEPIDEYVMQQVR.D	Y	83.76	24461548	2.0	8163939	3	162.33	37217	2	491	510	Y
4	64	tr|W6KV96|W6KV96_9TRYP	R.GFEVLFMTEPIDEYVMQQVR.D	Y	79.86	24301599	2.0	12160897	2	169.56	39167	2	491	510	N
4	64	tr|W6KV96|W6KV96_9TRYP	K.GIYYITGDSK.K	Y	79.64	11155498	0.6	5587825	2	82.90	15356	1	466	475	N
4	64	tr|W6KV96|W6KV96_9TRYP	R.GFEVLFMTEPIDEYVM(+15.99)QQVR.D	Y	79.02	24461548	1.2	12240862	2	166.10	38208	3	491	510	Y
4	64	tr|W6KV96|W6KV96_9TRYP	K.GVVDSEDLPLNISR.E	N	78.00	15127783	0.2	7573966	2	108.47	22442	2	363	376	N
4	64	tr|W6KV96|W6KV96_9TRYP	R.DSSMAQYMMSK.K	N	77.42	12775090	1.5	6397628	2	94.34	18533	2	597	607	N
4	64	tr|W6KV96|W6KV96_9TRYP	K.HFSVEGQLEFR.S	N	75.72	13476571	0.5	6748362	2	98.68	19741	5	304	314	N
4	64	tr|W6KV96|W6KV96_9TRYP	K.DILGDKVEKVQLSER.L	N	75.45	17279417	0.7	8649787	2	88.26	16851	2	553	567	N
4	64	tr|W6KV96|W6KV96_9TRYP	E.VLFMTEPIDEYVMQQVR.D	Y	74.31	20970273	0.4	10495214	2	153.69	34869	3	494	510	N
4	64	tr|W6KV96|W6KV96_9TRYP	K.TLC(+57.02)LEDN(+.98)GIGMTK.A	Y	73.16	14516636	0.1	7268391	2	99.75	20033	2	73	85	Y
4	64	tr|W6KV96|W6KV96_9TRYP	R.YQS(sub G)LTDASVLGEDTHLR.I	Y	72.36	19039275	1.1	9529721	2	100.73	20297	4	46	62	N
4	64	tr|W6KV96|W6KV96_9TRYP	K.TLC(+57.02)LEDNGIGMTK.A	Y	72.10	14506796	1.6	7263482	2	96.61	19165	1	73	85	Y
4	64	tr|W6KV96|W6KV96_9TRYP	K.VKEVTTEYEVQNK.H	Y	71.67	15657937	0.5	7839045	2	56.51	8163	3	256	268	N
4	64	tr|W6KV96|W6KV96_9TRYP	F.MTEPIDEYVMQQVR.D	Y	70.84	17378066	0.3	8699109	2	123.15	26486	4	497	510	N
4	64	tr|W6KV96|W6KV96_9TRYP	T.SGFSLDDPVAYADR.I	Y	70.39	15116892	0.6	7568524	2	114.31	24063	1	650	663	N
4	64	tr|W6KV96|W6KV96_9TRYP	L.FDTALLTSGFSLDDPVAYADR.I	Y	69.68	22730852	1.5	11375516	2	150.81	34082	1	643	663	N
4	64	tr|W6KV96|W6KV96_9TRYP	R.APFDMFEPNK.K	N	68.96	11945378	1.9	5982773	2	112.23	23480	1	323	332	N
4	64	tr|W6KV96|W6KV96_9TRYP	K.EVTTEYEVQNK.H	Y	68.72	13386302	0.5	6703228	2	58.57	8686	1	258	268	N
4	64	tr|W6KV96|W6KV96_9TRYP	R.NQALRDSSMAQYMMSK.K	N	68.64	18598328	0.7	6209520	3	95.41	18830	1	592	607	N
4	64	tr|W6KV96|W6KV96_9TRYP	R.APFDMFEPNKK.R	N	67.62	13226328	1.4	6623246	2	99.15	19867	2	323	333	N
4	64	tr|W6KV96|W6KV96_9TRYP	R.RGFEVLFMTEPIDEYVMQQVR.D	Y	67.00	25862610	2.7	8630966	3	162.56	37278	4	490	510	N
4	64	tr|W6KV96|W6KV96_9TRYP	K.LGIHEDSANR.K	N	66.90	11105417	1.2	5562788	2	44.37	5508	1	423	432	N
4	64	tr|W6KV96|W6KV96_9TRYP	L.TSGFSLDDPVAYADR.I	Y	66.68	16127368	0.7	8073763	2	113.72	23899	1	649	663	N
4	64	tr|W6KV96|W6KV96_9TRYP	K.EGVHFEETEEEK.K	N	66.27	14616260	1.1	7318210	2	60.94	9301	3	523	534	N
4	64	tr|W6KV96|W6KV96_9TRYP	H.LKEDQQEYLEER.R	N	65.73	15787526	0.4	7903839	2	66.69	10882	1	175	186	N
4	64	tr|W6KV96|W6KV96_9TRYP	T.DASVLGEDTHLR.I	Y	65.49	13116418	1.0	6568289	2	77.43	13836	1	51	62	N
4	64	tr|W6KV96|W6KV96_9TRYP	K.TLC(+57.02)LEDNGIGM(+15.99)TK.A	Y	65.12	14666746	-1.6	7343434	2	85.10	15974	1	73	85	Y
4	64	tr|W6KV96|W6KV96_9TRYP	M.S(+42.01)ETFAFQAEINQLMSLIINTFYSNKEIFLR.E	Y	63.92	36088225	1.8	12039503	3	173.18	40335	4	2	31	Y
4	64	tr|W6KV96|W6KV96_9TRYP	R.DSSMAQYMMSKK.T	N	63.61	14056040	1.3	7038102	2	83.52	15531	2	597	608	N
4	64	tr|W6KV96|W6KV96_9TRYP	H.SEFIGYDIELMVQK.T	Y	63.22	16708225	-0.1	8364185	2	144.59	32373	1	196	209	N
4	64	tr|W6KV96|W6KV96_9TRYP	K.TLC(+57.02)LEDNGIGMTKADLVNNLGTIAR.S	Y	62.52	26883574	-0.6	8971259	3	130.97	28630	1	73	97	Y
4	64	tr|W6KV96|W6KV96_9TRYP	Y.SSESGEEMTTLKDYVTR.M	N	62.24	19318782	-0.6	9669457	2	102.81	20877	2	443	459	N
4	64	tr|W6KV96|W6KV96_9TRYP	R.Y(+57.02)Q(+.98)GLTDASVLGEDTHLR.I	Y	62.14	19319225	1.8	9669703	2	104.14	21244	1	46	62	Y
4	64	tr|W6KV96|W6KV96_9TRYP	K.DLVYLLFDTALLT.S	N	61.90	14958174	2.1	7489175	2	172.44	40104	1	637	649	N
4	64	tr|W6KV96|W6KV96_9TRYP	K.EDQQEYLEER.R	N	58.84	13375735	0.0	6697940	2	68.21	11296	1	177	186	N
4	64	tr|W6KV96|W6KV96_9TRYP	L.FEEIAENKEDYK.Q	N	58.17	15136936	1.3	7578550	2	65.53	10562	1	400	411	N
4	64	tr|W6KV96|W6KV96_9TRYP	R.DSSM(+15.99)AQYMMSK.K	N	57.91	12935039	0.7	6477597	2	66.87	10932	1	597	607	Y
4	64	tr|W6KV96|W6KV96_9TRYP	M.S(+42.01)ETFAFQAEINQLMSLIINTFYSNK.E	Y	57.63	29504421	1.5	9844894	3	174.14	40621	3	2	26	Y
4	64	tr|W6KV96|W6KV96_9TRYP	K.ALELFEEIAENKEDYKQFYEQFSK(+27.99).N	Y	56.20	30254231	4.5	10094862	3	152.53	34547	3	396	419	Y
4	64	tr|W6KV96|W6KV96_9TRYP	V.DSEDLPLNISR.E	N	56.10	12576201	1.3	6298182	2	96.47	19126	1	366	376	N
4	64	tr|W6KV96|W6KV96_9TRYP	K.RAPFDMFEPNK.K	N	55.92	13506390	0.8	6763273	2	103.83	21161	2	322	332	N
4	64	tr|W6KV96|W6KV96_9TRYP	R.ITLHLKEDQQEYLEERR.L	N	55.86	21991284	1.5	7340511	3	86.91	16482	4	171	187	N
4	64	tr|W6KV96|W6KV96_9TRYP	K.EVTTEYEVQ(+.98)NK.H	Y	55.21	13396143	0.6	6708148	2	62.14	9630	1	258	268	Y
4	64	tr|W6KV96|W6KV96_9TRYP	K.IRYQS(sub G)LTDASVLGEDTHLR.I	Y	54.20	21731128	0.9	7253788	3	101.67	20556	1	44	62	N
4	64	tr|W6KV96|W6KV96_9TRYP	Y.SSESGEEMTTLK.D	N	53.84	12975708	0.9	6497933	2	60.55	9203	1	443	454	N
4	64	tr|W6KV96|W6KV96_9TRYP	M.TEPIDEYVMQQVR.D	Y	53.75	16067661	1.2	8043913	2	118.57	25239	2	498	510	N
4	64	tr|W6KV96|W6KV96_9TRYP	K.DEEGAED(sub G)EPKVEEVKEDEEK.E	Y	53.06	23320076	0.6	7783436	3	63.76	10063	2	227	246	N
4	64	tr|W6KV96|W6KV96_9TRYP	K.AISNDWEDPLV(sub A)TK.H	N	51.29	14867303	1.1	7443733	2	111.22	23194	1	291	303	N
4	64	tr|W6KV96|W6KV96_9TRYP	R.DSSMAQYMMSK(+27.99).K	N	49.94	13055039	0.2	6537593	2	98.17	19597	1	597	607	Y
4	64	tr|W6KV96|W6KV96_9TRYP	E.LFEEIAENKEDYK.Q	N	49.83	16267776	0.8	8143967	2	88.27	16854	1	399	411	N
4	64	tr|W6KV96|W6KV96_9TRYP	K.GIYYITGDSKK.K	Y	49.61	12436448	0.0	6228297	2	71.12	12087	3	466	476	N
4	64	tr|W6KV96|W6KV96_9TRYP	K.G(+27.99)VVDSEDLPLNISR.E	N	49.59	15407733	2.7	7713960	2	113.88	23943	1	363	376	Y
4	64	tr|W6KV96|W6KV96_9TRYP	K.DLVYLLFDTALL.T	N	49.50	13947697	4.3	6983951	2	172.63	40162	1	637	648	N
4	64	tr|W6KV96|W6KV96_9TRYP	K.QFYEQFSK.N	N	48.38	10754974	1.2	5387567	2	83.22	15445	1	412	419	N
4	64	tr|W6KV96|W6KV96_9TRYP	C.LEDNGIGMTK.A	N	47.93	10765172	0.9	5392664	2	62.78	9799	1	76	85	N
4	64	tr|W6KV96|W6KV96_9TRYP	R.GFEVLFMTEPIDE.Y	N	47.70	15257010	1.1	7638586	2	161.26	36936	1	491	503	N
4	64	tr|W6KV96|W6KV96_9TRYP	V.VDSEDLPLNISR.E	N	47.46	13566885	1.4	6793525	2	98.94	19811	1	365	376	N
4	64	tr|W6KV96|W6KV96_9TRYP	S.VEGQLEFR.S	N	47.42	9764977	2.2	4892572	2	76.48	13581	1	307	314	N
4	64	tr|W6KV96|W6KV96_9TRYP	K.VKEVTTE(+21.98)YEVQNK.H	Y	47.34	15877756	0.3	7948953	2	56.81	8238	1	256	268	Y
4	64	tr|W6KV96|W6KV96_9TRYP	K.E(+27.99)VTTEYEVQNK.H	Y	46.37	13666252	1.4	6843209	2	63.61	10025	1	258	268	Y
4	64	tr|W6KV96|W6KV96_9TRYP	M.S(+42.01)ETFAFQAEINQLM(+15.99)SLIINTFYSNKEIFLR.E	Y	45.98	36248174	1.5	12092815	3	172.04	39974	1	2	31	Y
4	64	tr|W6KV96|W6KV96_9TRYP	K.RAPFDMFEPNKK.R	N	45.44	14787340	1.2	4939192	3	92.46	18013	2	322	333	N
4	64	tr|W6KV96|W6KV96_9TRYP	R.ENLQQNK.I	N	44.18	8724352	1.0	4372253	2	20.32	2332	2	377	383	N
4	64	tr|W6KV96|W6KV96_9TRYP	R.D(+27.99)SSMAQYMMSK.K	N	43.30	13055039	0.3	6537594	2	93.93	18421	1	597	607	Y
4	64	tr|W6KV96|W6KV96_9TRYP	T.LC(+57.02)LEDNGIGMTK.A	Y	42.40	13496320	2.4	6758249	2	92.57	18044	1	74	85	Y
4	64	tr|W6KV96|W6KV96_9TRYP	K.DILGDKVEK.V	N	41.98	10155549	1.3	5087854	2	61.32	9400	2	553	561	N
4	64	tr|W6KV96|W6KV96_9TRYP	C.ILVTSEFGWSAHMEQIMR.N	N	40.84	21340339	1.6	7123530	3	135.02	29745	2	574	591	N
4	64	tr|W6KV96|W6KV96_9TRYP	S.E(+42.01)TFAFQAEINQLMSLIINTFYSNKEIFLR.E	N	39.95	35217905	4.7	11749430	3	173.36	40390	1	3	31	Y
4	64	tr|W6KV96|W6KV96_9TRYP	K.EGVHFEETEEEKK.Q	N	39.92	15897208	0.7	5309146	3	53.61	7461	1	523	535	N
4	64	tr|W6KV96|W6KV96_9TRYP	K.E(-18.01)GVHFEETEEEK.K	N	39.41	14436154	1.0	7228157	2	74.28	12980	2	523	534	Y
4	64	tr|W6KV96|W6KV96_9TRYP	K.ADLVN(+.98)NLGTIAR.S	N	39.41	12566725	2.1	6293448	2	95.60	18881	1	86	97	Y
4	64	tr|W6KV96|W6KV96_9TRYP	E.YVMQQVR.D	Y	39.24	9224695	1.2	4622426	2	59.51	8927	1	504	510	N
4	64	tr|W6KV96|W6KV96_9TRYP	K.KHSEFIGYDIELMVQK.T	Y	38.42	19359764	0.6	6463331	3	125.25	27055	5	194	209	N
4	64	tr|W6KV96|W6KV96_9TRYP	K.VKEVTTEY(+15.99)EVQNK.H	Y	36.99	15817886	1.2	7919025	2	46.33	5887	2	256	268	Y
4	64	tr|W6KV96|W6KV96_9TRYP	K.DLVYLLFDTALLTSGF.S	N	34.94	17869392	2.5	8944791	2	174.48	40714	1	637	652	N
4	64	tr|W6KV96|W6KV96_9TRYP	K.VQLSER.L	N	34.28	7303973	0.7	3662062	2	40.47	4909	1	562	567	N
4	64	tr|W6KV96|W6KV96_9TRYP	Y.QGLN(sub T)DASVLGEDTHLR.I	Y	34.12	17238489	-6.7	8629259	2	111.00	23137	1	47	62	N
4	64	tr|W6KV96|W6KV96_9TRYP	S.SESGEEMTTLK.D	N	33.86	12105387	1.1	6062773	2	60.29	9137	1	444	454	N
4	64	tr|W6KV96|W6KV96_9TRYP	K.LMELLR.Y	N	33.05	7734469	0.8	3877310	2	95.35	18811	1	435	440	N
4	64	tr|W6KV96|W6KV96_9TRYP	R.NQALRDSSMAQYMMSK(-.98).K	N	32.35	18588488	-7.8	9304244	2	95.62	18886	1	592	607	Y
4	64	tr|W6KV96|W6KV96_9TRYP	K.M(sub T)LC(+57.02)LEDNGIGMTK.A	Y	31.33	14806724	-0.3	7413432	2	104.70	21399	2	73	85	Y
4	64	tr|W6KV96|W6KV96_9TRYP	M.S(+42.01)ETFAFQAEINQ(+.98)LMSLIINTFYSNK.E	Y	30.79	29514263	7.9	9848238	3	174.50	40719	1	2	26	Y
4	64	tr|W6KV96|W6KV96_9TRYP	K.E(-18.01)DQQEYLEER.R	N	30.39	13195630	-2.1	6607874	2	68.34	11333	1	177	186	Y
4	64	tr|W6KV96|W6KV96_9TRYP	L.MELLR.Y	N	29.70	6603629	0.6	3311889	2	71.58	12220	1	436	440	N
4	64	tr|W6KV96|W6KV96_9TRYP	V.EGQLEFR.S	N	28.69	8774293	0.7	4397223	2	69.87	11747	1	308	314	N
4	64	tr|W6KV96|W6KV96_9TRYP	D.LPLNISR.E	N	28.65	8114916	1.0	4067535	2	79.20	14317	1	370	376	N
4	64	tr|W6KV96|W6KV96_9TRYP	K.VEEVKEDEEK.E	Y	28.63	12325771	1.2	6172966	2	32.04	3769	1	237	246	N
4	64	tr|W6KV96|W6KV96_9TRYP	F.EEIAENKEDYKQFYEQFSK.N	Y	27.52	24241121	1.0	8090455	3	105.68	21665	1	401	419	N
4	64	tr|W6KV96|W6KV96_9TRYP	F.YEQFSK.N	N	26.72	8003704	0.7	4011928	2	47.14	6054	1	414	419	N
12	63	tr|W6KZU1|W6KZU1_9TRYP	K.DLQEDFMNGAPLTISQPVVSFR.E	N	96.58	24632104	1.1	12326139	2	149.38	33685	3	546	567	N
12	63	tr|W6KZU1|W6KZU1_9TRYP	K.SDPLVVC(+57.02)SIEESGEHIVAGAGELHLEIC(+57.02)LK.D	N	94.55	32606057	-0.4	10878754	3	156.68	35683	2	516	545	Y
12	63	tr|W6KZU1|W6KZU1_9TRYP	R.VTDGALVVVDC(+57.02)VEGVC(+57.02)VQTETVLR.Q	N	94.29	26173091	1.2	13096635	2	150.31	33949	2	119	142	Y
12	63	tr|W6KZU1|W6KZU1_9TRYP	K.AYLPVAESFGFTAELR.S	N	92.06	17698988	0.3	8859570	2	143.90	32179	3	773	788	N
12	63	tr|W6KZU1|W6KZU1_9TRYP	R.YLADNFEWDVQEALK.I	N	92.03	18398679	1.7	9209428	2	146.86	32982	1	621	635	N
12	63	tr|W6KZU1|W6KZU1_9TRYP	K.STLSDSLVGAAGIIKMEDAGDK.R	N	91.42	21770886	1.8	10895536	2	133.15	29218	3	33	54	N
12	63	tr|W6KZU1|W6KZU1_9TRYP	K.IMC(+57.02)YGPDNRGPNVVVDVTK.G	N	89.39	21330347	2.3	10675271	2	94.59	18605	3	636	654	Y
12	63	tr|W6KZU1|W6KZU1_9TRYP	R.AILELQLDPEEAYQGFVK.T	N	88.87	20620623	1.1	10320396	2	146.26	32827	1	161	178	N
12	63	tr|W6KZU1|W6KZU1_9TRYP	K.DLQEDFMN(+.98)GAPLTISQPVVSFR.E	N	88.36	24641943	1.9	12331068	2	145.70	32677	3	546	567	Y
12	63	tr|W6KZU1|W6KZU1_9TRYP	K.GVQNMNEMKDSFIAAWQWATR.E	N	85.74	24821521	0.7	12420842	2	160.52	36728	6	655	675	N
12	63	tr|W6KZU1|W6KZU1_9TRYP	R.GVIIGEENRPGTPIYNVK.A	N	84.22	19550476	0.9	9785320	2	90.69	17530	4	755	772	N
12	63	tr|W6KZU1|W6KZU1_9TRYP	K.TLQNVNVVIATYK.D	N	82.12	14618191	0.5	7319172	2	106.56	21910	1	179	191	N
12	63	tr|W6KZU1|W6KZU1_9TRYP	K.GTVAIGSGLQAWAFSLTR.F	N	81.36	18339736	2.4	9179963	2	155.36	35320	2	205	222	N
12	63	tr|W6KZU1|W6KZU1_9TRYP	R.DFLINLIDSPGHVDFSSEVTAALR.V	N	80.78	26153230	0.7	13086697	2	165.54	38060	2	95	118	N
12	63	tr|W6KZU1|W6KZU1_9TRYP	R.VFYAC(+57.02)C(+57.02)LTASPR.L	N	79.50	14436638	3.0	7228414	2	96.07	19011	1	715	726	Y
12	63	tr|W6KZU1|W6KZU1_9TRYP	K.TLQNVNVVIATYKDPC(+57.02)MGDVQVAPEK.G	N	77.71	28884412	1.6	9638226	3	116.81	24747	2	179	204	Y
12	63	tr|W6KZU1|W6KZU1_9TRYP	R.NMSVIAHVDHGK.S	N	75.50	13066451	1.2	6543306	2	56.73	8219	2	21	32	N
12	63	tr|W6KZU1|W6KZU1_9TRYP	K.ELDDDKRDFLINLIDSPGHVDFSSEVTAALR.V	Y	73.96	34867266	0.3	8726892	4	157.02	35777	2	88	118	N
12	63	tr|W6KZU1|W6KZU1_9TRYP	K.DSFIAAWQWATR.E	N	73.94	14506993	3.6	7263596	2	147.40	33135	2	664	675	N
12	63	tr|W6KZU1|W6KZU1_9TRYP	R.NM(+15.99)SVIAHVDHGK.S	N	71.87	13226401	1.1	6623281	2	42.78	5245	8	21	32	Y
12	63	tr|W6KZU1|W6KZU1_9TRYP	K.DPC(+57.02)MGDVQVAPEK.G	N	71.59	14446326	-0.3	7233234	2	75.63	13350	1	192	204	Y
12	63	tr|W6KZU1|W6KZU1_9TRYP	K.STLSDSLVGAAGIIK.M	N	69.03	14307980	0.9	7164069	2	124.09	26744	1	33	47	N
12	63	tr|W6KZU1|W6KZU1_9TRYP	R.GPNVVVDVTK.G	N	68.12	10265709	0.5	5142930	2	71.35	12155	1	645	654	N
12	63	tr|W6KZU1|W6KZU1_9TRYP	Y.LPVAESFGFTAELR.S	N	67.01	15357983	1.3	7689075	2	130.07	28385	1	775	788	N
12	63	tr|W6KZU1|W6KZU1_9TRYP	R.LWGDNFFDAK.N	N	63.44	12115610	2.1	6067891	2	129.28	28172	1	242	251	N
12	63	tr|W6KZU1|W6KZU1_9TRYP	Y.LADNFEWDVQEALK.I	N	61.93	16768046	0.3	8394098	2	136.97	30282	1	622	635	N
12	63	tr|W6KZU1|W6KZU1_9TRYP	K.IMC(+57.02)YGPDNR.G	N	61.73	11244742	1.2	5632451	2	64.18	10179	1	636	644	Y
12	63	tr|W6KZU1|W6KZU1_9TRYP	R.EGVLC(+57.02)DENMR.G	N	61.04	12215118	0.3	6117634	2	71.08	12076	1	676	685	Y
12	63	tr|W6KZU1|W6KZU1_9TRYP	R.IC(+57.02)PVVFINKVDR.A	N	60.52	14588016	0.5	7304084	2	102.41	20764	2	149	160	Y
12	63	tr|W6KZU1|W6KZU1_9TRYP	F.YAC(+57.02)C(+57.02)LTASPR.L	N	59.82	11975271	1.4	5997717	2	64.54	10287	1	717	726	Y
12	63	tr|W6KZU1|W6KZU1_9TRYP	I.MGNNYIYGK.K	N	58.56	10584855	1.6	5302509	2	68.44	11359	1	414	422	N
12	63	tr|W6KZU1|W6KZU1_9TRYP	R.VAVEAKNPSDLPKLVEGLK.R	N	57.91	20061411	1.7	6697221	3	105.47	21609	2	493	511	N
12	63	tr|W6KZU1|W6KZU1_9TRYP	A.DNFEWDVQEALK.I	N	57.53	14926833	2.6	7473509	2	132.27	28984	1	624	635	N
12	63	tr|W6KZU1|W6KZU1_9TRYP	R.IMGNNYIYGK.K	N	56.48	11715696	0.7	5867925	2	82.79	15323	1	413	422	N
12	63	tr|W6KZU1|W6KZU1_9TRYP	N.GAPLTISQPVVSFR.E	N	56.13	14708195	1.6	7364182	2	112.83	23647	1	554	567	N
12	63	tr|W6KZU1|W6KZU1_9TRYP	K.YSVSPVVR.V	N	55.34	9054971	-0.5	4537556	2	67.40	11081	1	485	492	N
12	63	tr|W6KZU1|W6KZU1_9TRYP	K.GTVAIGSGLQAWAF.S	N	54.85	13767089	2.3	6893633	2	152.46	34529	1	205	218	N
12	63	tr|W6KZU1|W6KZU1_9TRYP	D.PC(+57.02)MGDVQVAPEK.G	N	53.67	13296057	1.1	6658109	2	71.27	12133	1	193	204	Y
12	63	tr|W6KZU1|W6KZU1_9TRYP	R.ERLWGDNFFDAK.N	N	53.62	14967048	1.9	4999098	3	119.30	25438	2	240	251	N
12	63	tr|W6KZU1|W6KZU1_9TRYP	K.Q(-17.03)DLYEDKPVQR.T	N	52.18	13726622	2.2	6873399	2	72.04	12345	1	424	434	Y
12	63	tr|W6KZU1|W6KZU1_9TRYP	R.GAPLTEELST(sub M)AIEDGHAAADVDR.K	Y	51.78	23371084	4.4	11695667	2	127.07	27568	1	593	615	N
12	63	tr|W6KZU1|W6KZU1_9TRYP	R.RGVIIGEENRPGTPIYNVK.A	N	51.00	21111487	2.9	10565847	2	82.75	15314	3	754	772	N
12	63	tr|W6KZU1|W6KZU1_9TRYP	K.DLQEDFMN(+.98)GAPLTISQ(+.98)PVVSFR.E	N	49.79	24651785	8.7	12336072	2	145.64	32660	1	546	567	Y
12	63	tr|W6KZU1|W6KZU1_9TRYP	K.S(+27.99)TLSDSLVGAAGIIK.M	N	49.26	14587930	0.9	7304044	2	124.68	26903	2	33	47	Y
12	63	tr|W6KZU1|W6KZU1_9TRYP	D.PIYQIFDAVMNEK.T	N	49.25	15667751	1.4	7843959	2	147.25	33094	1	278	290	N
12	63	tr|W6KZU1|W6KZU1_9TRYP	R.SSTGGQAFPQC(+57.02)VFDHWQEYPGNPLEPK.T	N	48.41	30753821	0.0	10261346	3	141.70	31550	11	789	815	Y
12	63	tr|W6KZU1|W6KZU1_9TRYP	K.FGVDEMK.M	N	47.92	8243738	1.2	4131947	2	72.33	12429	1	231	237	N
12	63	tr|W6KZU1|W6KZU1_9TRYP	M.VNFTVDEVR.N	N	47.88	10775454	1.8	5397809	2	86.80	16450	1	2	10	N
12	63	tr|W6KZU1|W6KZU1_9TRYP	K.QDLYEDKPVQR.T	N	47.73	13896888	1.5	6958527	2	56.40	8137	1	424	434	N
12	63	tr|W6KZU1|W6KZU1_9TRYP	Q.DLYEDKPVQR.T	N	45.63	12616302	1.3	6318232	2	56.95	8276	1	425	434	N
12	63	tr|W6KZU1|W6KZU1_9TRYP	D.PEEAYQGFVK.T	N	45.05	11665608	-0.3	5842875	2	82.64	15279	1	169	178	N
12	63	tr|W6KZU1|W6KZU1_9TRYP	K.GVQNMNEMK.D	N	42.36	10494634	0.8	5257394	2	52.61	7233	1	655	663	N
12	63	tr|W6KZU1|W6KZU1_9TRYP	R.FANMYAAK.F	N	42.03	9144320	1.3	4582239	2	66.09	10723	1	223	230	N
12	63	tr|W6KZU1|W6KZU1_9TRYP	K.NPSDLPKLVEGLK.R	N	41.62	14087925	1.3	4706054	3	107.67	22224	1	499	511	N
12	63	tr|W6KZU1|W6KZU1_9TRYP	N.ISLTMEER.D	N	40.58	9774852	1.0	4897504	2	79.61	14430	1	303	310	N
12	63	tr|W6KZU1|W6KZU1_9TRYP	R.ETVTELSSL(sub V)QC(+57.02)LSK.S	N	40.42	15937920	0.4	7979036	2	103.31	21011	1	568	581	Y
12	63	tr|W6KZU1|W6KZU1_9TRYP	R.VAVEAKNPSDLPK.L	N	39.58	13667456	0.6	4565894	3	58.78	8740	1	493	505	N
12	63	tr|W6KZU1|W6KZU1_9TRYP	K.STLSDSLVGAAGIIKMEDAGDKR.I	N	38.50	23331897	1.9	5843058	4	126.66	27452	1	33	55	N
12	63	tr|W6KZU1|W6KZU1_9TRYP	R.ETVTELSS(+42.01)VQC(+57.02)LSK.S	N	38.50	16217869	1.9	8119022	2	109.70	22779	1	568	581	Y
12	63	tr|W6KZU1|W6KZU1_9TRYP	K.SDPLVVC(+57.02)SIEESGEHIVAGAGELHLE.I	N	38.29	27463120	6.6	9164506	3	151.01	34134	1	516	541	Y
12	63	tr|W6KZU1|W6KZU1_9TRYP	R.ETVTELSS(+14.02)VQC(+57.02)LSK.S	N	37.61	15937920	-0.3	7979030	2	104.08	21230	1	568	581	Y
12	63	tr|W6KZU1|W6KZU1_9TRYP	K.VRIMGNNYIYGK.K	N	36.78	14267391	0.5	7143772	2	88.16	16823	1	411	422	N
12	63	tr|W6KZU1|W6KZU1_9TRYP	N.FTVDEVR.N	N	35.99	8644341	1.7	4332250	2	72.48	12475	1	4	10	N
12	63	tr|W6KZU1|W6KZU1_9TRYP	Q.AWAFSLTR.F	N	34.31	9504974	1.1	4762565	2	115.93	24508	1	215	222	N
12	63	tr|W6KZU1|W6KZU1_9TRYP	E.LQLDPEEAYQGFVK.T	N	32.06	16358143	2.9	8189168	2	124.78	26931	1	165	178	N
12	63	tr|W6KZU1|W6KZU1_9TRYP	K.GVQNM(+15.99)NEMKDSFIAAWQWATR.E	N	31.65	24981470	2.5	8337250	3	150.25	33931	1	655	675	Y
12	63	tr|W6KZU1|W6KZU1_9TRYP	K.FLPAAETLLQ.M	N	31.06	11016069	2.3	5518120	2	129.91	28342	1	325	334	N
12	63	tr|W6KZU1|W6KZU1_9TRYP	K.STLSDD(sub S)LVGAAGIIK.M	N	29.21	14587930	1.1	7304045	2	132.66	29087	1	33	47	N
12	63	tr|W6KZU1|W6KZU1_9TRYP	R.Q(+57.02)ALTER.I	N	26.97	7734031	0.8	3877092	2	35.58	4234	1	143	148	Y
12	63	tr|W6KZU1|W6KZU1_9TRYP	K.NPSDLPK.L	N	26.60	7693970	0.4	3857059	2	40.35	4892	3	499	505	N
12	63	tr|W6KZU1|W6KZU1_9TRYP	K.FGVDEM(+15.99)K.M	N	26.60	8403687	0.4	4211918	2	53.67	7476	1	231	237	Y
12	63	tr|W6KZU1|W6KZU1_9TRYP	R.ADEIAR.G	N	26.50	6733395	0.9	3376773	2	28.94	3384	1	61	66	N
5	529	tr|W6KPN2|W6KPN2_9TRYP	K.AAKPQFPLVAVNTTAGTASELTR.F	N	101.76	23422593	-1.5	11721351	2	114.49	24112	6	136	158	N
5	529	tr|W6KPN2|W6KPN2_9TRYP	R.LRDIGEALGVNTVGMSDMC(+57.02)AADAALEAIR.A	Y	99.26	30184573	1.0	10071607	3	149.55	33733	6	310	338	Y
5	529	tr|W6KPN2|W6KPN2_9TRYP	N.TVGMSDMC(+57.02)AADAALEAIR.A	Y	86.01	18808430	1.1	9414298	2	134.90	29712	1	321	338	Y
5	529	tr|W6KPN2|W6KPN2_9TRYP	K.LADAAMKDVC(+57.02)AC(+57.02)FNPR.T	Y	85.26	18378273	0.9	9199218	2	99.91	20077	2	364	379	Y
5	529	tr|W6KPN2|W6KPN2_9TRYP	G.VNTVGMSDMC(+57.02)AADAALEAIR.A	Y	84.94	20939543	0.9	10479854	2	138.04	30568	1	319	338	Y
5	529	tr|W6KPN2|W6KPN2_9TRYP	K.SNGGKIEDFEGLDK.A	Y	83.91	15077153	0.6	7548654	2	82.87	15345	4	122	135	N
5	529	tr|W6KPN2|W6KPN2_9TRYP	R.DIGEALGVNTVGMSDMC(+57.02)AADAALEAIR.A	Y	80.25	27492720	1.8	9174329	3	159.96	36567	5	312	338	Y
5	529	tr|W6KPN2|W6KPN2_9TRYP	L.GVNTVGMSDMC(+57.02)AADAALEAIR.A	Y	78.30	21509758	1.3	10764966	2	139.92	31070	1	318	338	Y
5	529	tr|W6KPN2|W6KPN2_9TRYP	R.DIGEALGVNTVGM(+15.99)SDMC(+57.02)AADAALEAIR.A	Y	77.82	27652671	3.2	13836453	2	152.08	34428	3	312	338	Y
5	529	tr|W6KPN2|W6KPN2_9TRYP	K.SN(+.98)GGKIEDFEGLDK.A	Y	77.26	15086995	1.1	7553578	2	87.07	16524	7	122	135	Y
5	529	tr|W6KPN2|W6KPN2_9TRYP	K.PQFPLVAVNTTAGTASELTR.F	N	76.78	20720901	0.9	6917046	3	124.46	26844	2	139	158	N
5	529	tr|W6KPN2|W6KPN2_9TRYP	R.LRDIGEALGVNTVGM(+15.99)SDMC(+57.02)AADAALEAIR.A	Y	76.64	30344521	-0.7	10124906	3	143.94	32189	6	310	338	Y
5	529	tr|W6KPN2|W6KPN2_9TRYP	A.VNTTAGTASELTR.F	N	76.16	13196681	0.5	6608417	2	60.92	9296	1	146	158	N
5	529	tr|W6KPN2|W6KPN2_9TRYP	H.AC(+57.02)AHQMGGVYNLPHGVC(+57.02)NAILLPR.V	Y	74.09	26472935	2.3	8834405	3	113.31	23785	3	274	297	Y
5	529	tr|W6KPN2|W6KPN2_9TRYP	K.AAKPQFPLVAVN(+.98)TTAGTASELTR.F	N	73.23	23432434	1.5	11726307	2	111.08	23158	5	136	158	Y
5	529	tr|W6KPN2|W6KPN2_9TRYP	V.AVNTTAGTASELTR.F	N	73.05	13907052	1.4	6963608	2	63.89	10101	2	145	158	N
5	529	tr|W6KPN2|W6KPN2_9TRYP	K.NATVFSGVQA(sub P)NPTVK.N	Y	72.33	15317994	1.7	7669083	2	85.04	15956	4	71	85	N
5	529	tr|W6KPN2|W6KPN2_9TRYP	M.SDMC(+57.02)AADAALEAIR.A	Y	69.85	14926650	0.4	7473401	2	115.90	24500	1	325	338	Y
5	529	tr|W6KPN2|W6KPN2_9TRYP	K.DVC(+57.02)AC(+57.02)FNPR.T	N	68.40	11374695	0.6	5697424	2	74.88	13141	2	371	379	Y
5	529	tr|W6KPN2|W6KPN2_9TRYP	D.MC(+57.02)AADAALEAIR.A	Y	68.35	12906060	3.3	6463124	2	107.09	22060	1	327	338	Y
5	529	tr|W6KPN2|W6KPN2_9TRYP	Q.FPLVAVNTTAGTASELTR.F	N	68.22	18469789	0.8	9244974	2	116.20	24580	1	141	158	N
5	529	tr|W6KPN2|W6KPN2_9TRYP	H.QMGGVYNLPHGVC(+57.02)NAILLPR.V	Y	68.03	22081296	3.1	11050756	2	122.26	26248	2	278	297	Y
5	529	tr|W6KPN2|W6KPN2_9TRYP	K.S(+27.99)NGGKIEDFEGLDK.A	Y	66.83	15357103	1.2	7688633	2	95.80	18937	2	122	135	Y
5	529	tr|W6KPN2|W6KPN2_9TRYP	K.AAKPQ(+.98)FPLVAVNTTAGTASELTR.F	N	66.04	23432434	2.1	7820900	3	116.64	24698	1	136	158	Y
5	529	tr|W6KPN2|W6KPN2_9TRYP	R.LRDIGEALGVNTVGMSDM(+15.99)C(+57.02)AADAALEAIR.A	Y	64.57	30344521	-4.4	10124869	3	138.04	30566	4	310	338	Y
5	529	tr|W6KPN2|W6KPN2_9TRYP	S.NGGKIEDFEGLDK.A	Y	63.79	14206833	1.0	7113497	2	82.90	15353	1	123	135	N
5	529	tr|W6KPN2|W6KPN2_9TRYP	K.IEDFEGLDK.A	Y	61.46	10645026	1.7	5332595	2	86.80	16448	1	127	135	N
5	529	tr|W6KPN2|W6KPN2_9TRYP	N.GGKIEDFEGLDK.A	Y	60.24	13066404	1.3	6543283	2	82.66	15285	2	124	135	N
5	529	tr|W6KPN2|W6KPN2_9TRYP	N.C(+57.02)DYIISLGGGSPL(sub H)DC(+57.02)AK.G	N	59.23	18248386	-0.5	9134261	2	118.96	25347	3	99	115	Y
5	529	tr|W6KPN2|W6KPN2_9TRYP	H.Q(-17.03)MGGVYNLPHGVC(+57.02)NAILLPR.V	Y	59.22	21911030	2.6	10965616	2	137.61	30454	3	278	297	Y
5	529	tr|W6KPN2|W6KPN2_9TRYP	R.DIGEALGVNTVGMSDM(+15.99)C(+57.02)AADAALEAIR.A	Y	59.09	27652671	2.0	9227648	3	152.11	34433	1	312	338	Y
5	529	tr|W6KPN2|W6KPN2_9TRYP	R.FAVITDES(sub T)RHTK.M	Y	58.90	14027205	0.3	7023677	2	57.23	8347	2	159	170	N
5	529	tr|W6KPN2|W6KPN2_9TRYP	K.SN(-17.03)GGKIEDFEGLDK.A	Y	57.95	14906888	1.2	7463526	2	96.34	19087	4	122	135	Y
5	529	tr|W6KPN2|W6KPN2_9TRYP	K.SLTAATGMDALTH.A	N	57.90	12876129	1.3	6448146	2	94.88	18683	1	196	208	N
5	529	tr|W6KPN2|W6KPN2_9TRYP	K.AAKPQFPLVAVNTTAGTASELT.R	N	57.73	21861582	1.2	10940876	2	121.16	25952	2	136	157	N
5	529	tr|W6KPN2|W6KPN2_9TRYP	R.LRDIGEALGVNTVGMSDMC(+57.02)AAD.A	Y	56.82	22940342	0.0	11480244	2	123.54	26596	1	310	331	Y
5	529	tr|W6KPN2|W6KPN2_9TRYP	N.ATVFSGVQA(sub P)NPTVK.N	Y	56.76	14177565	0.1	7098856	2	84.07	15690	1	72	85	N
5	529	tr|W6KPN2|W6KPN2_9TRYP	C.DYIISLGGGSPL(sub H)DC(+57.02)AK.G	N	56.23	16648080	-0.3	8334110	2	117.84	25041	1	100	115	Y
5	529	tr|W6KPN2|W6KPN2_9TRYP	N.TTAGTASELTR.F	N	55.99	11065568	1.7	5542866	2	51.57	6998	1	148	158	N
5	529	tr|W6KPN2|W6KPN2_9TRYP	T.ATFHGDDVEAR.D	Y	54.12	12165472	0.7	6092813	2	50.29	6717	3	240	250	N
5	529	tr|W6KPN2|W6KPN2_9TRYP	E.TTIEILKAET(sub A)GTK.N	Y	53.20	14037871	0.8	7029014	2	84.89	15916	2	58	70	N
5	529	tr|W6KPN2|W6KPN2_9TRYP	V.A(+27.99)VNTTAGTASELTR.F	N	52.26	14187001	0.9	7103580	2	70.26	11855	1	145	158	Y
5	529	tr|W6KPN2|W6KPN2_9TRYP	G.YVHAC(+57.02)AHQMGGVYNLPHGVC(+57.02)NAILLPR.V	Y	50.48	30464841	2.3	7626301	4	111.75	23340	3	271	297	Y
5	529	tr|W6KPN2|W6KPN2_9TRYP	R.LRDIGEALGVNTVGM(+15.99)SDM(+15.99)C(+57.02)AADAALEAIR.A	Y	50.36	30504470	0.5	10178234	3	132.68	29094	3	310	338	Y
5	529	tr|W6KPN2|W6KPN2_9TRYP	A.TVFSGVQA(sub P)NPTVK.N	Y	50.28	13467194	1.6	6743680	2	80.32	14632	1	73	85	N
5	529	tr|W6KPN2|W6KPN2_9TRYP	S.IAAA(sub S)PITDAC(+57.02)ALQAIR.L	Y	50.14	16538872	2.5	8279529	2	111.73	23333	1	216	231	Y
5	529	tr|W6KPN2|W6KPN2_9TRYP	G.GVYNLPHGVC(+57.02)NAILLPR.V	Y	49.78	18920090	0.7	6316774	3	117.11	24834	2	281	297	Y
5	529	tr|W6KPN2|W6KPN2_9TRYP	S.AVEIPSGFAALGAANEE(sub G)DLPK.L	Y	49.38	20980581	1.0	10500374	2	131.37	28743	1	343	363	N
5	529	tr|W6KPN2|W6KPN2_9TRYP	E.AYVSIAAA(sub S)PITDAC(+57.02)ALQAIR.L	Y	48.42	20740881	0.9	10380522	2	130.60	28533	1	212	231	Y
5	529	tr|W6KPN2|W6KPN2_9TRYP	A.AKPQFPLVAVNTTAGTASELTR.F	N	48.07	22712222	-0.2	7580812	3	112.99	23693	1	137	158	N
5	529	tr|W6KPN2|W6KPN2_9TRYP	S.N(+.98)GGKIEDFEGLDK.A	Y	47.96	14216674	1.2	7118418	2	92.77	18103	1	123	135	Y
5	529	tr|W6KPN2|W6KPN2_9TRYP	R.LRDIGEALGVN(+.98)TVGM(+15.99)SDMC(+57.02)AADAALEAIR.A	Y	47.74	30354360	7.9	10128273	3	143.76	32141	2	310	338	Y
5	529	tr|W6KPN2|W6KPN2_9TRYP	A.YVSIAAA(sub S)PITDAC(+57.02)ALQAIR.L	Y	47.40	20030509	1.1	10025339	2	128.24	27887	1	213	231	Y
5	529	tr|W6KPN2|W6KPN2_9TRYP	K.SLTAATGMDALTHAVE.A	N	47.02	15867610	1.6	7943890	2	118.71	25276	1	196	211	N
5	529	tr|W6KPN2|W6KPN2_9TRYP	K.DVC(+57.02)AC(+57.02)Y(sub F)NPR.T	Y	46.68	11534645	0.7	5777399	2	70.25	11851	2	371	379	Y
5	529	tr|W6KPN2|W6KPN2_9TRYP	A.AA(sub S)PITDAC(+57.02)ALQAIR.L	Y	46.16	14697660	0.7	7358908	2	101.47	20502	1	218	231	Y
5	529	tr|W6KPN2|W6KPN2_9TRYP	R.DIGEALGVNTVGMSD(+37.95)MC(+57.02)AADAALEAIR.A	Y	45.80	27872190	-2.4	9300780	3	160.26	36653	1	312	338	Y
5	529	tr|W6KPN2|W6KPN2_9TRYP	K.S(-18.01)NGGKIEDFEGLDK.A	Y	44.75	14897048	-0.4	4975753	3	83.23	15448	1	122	135	Y
5	529	tr|W6KPN2|W6KPN2_9TRYP	F.AALGAANEE(sub G)DLPK.L	Y	44.00	12976514	1.0	6498336	2	74.61	13070	1	351	363	N
5	529	tr|W6KPN2|W6KPN2_9TRYP	K.NVNDGLK.M	N	43.70	7583923	0.8	3802037	2	35.51	4224	2	86	92	N
5	529	tr|W6KPN2|W6KPN2_9TRYP	G.YVHAC(+57.02)AHQ(+.98)MGGVYNLPHGVC(+57.02)NAILLPR.V	Y	43.07	30474680	8.1	7628804	4	113.55	23853	1	271	297	Y
5	529	tr|W6KPN2|W6KPN2_9TRYP	K.AAKPQFPLVAVNTTAG.T	N	42.71	15838671	0.7	7929413	2	105.91	21732	1	136	151	N
5	529	tr|W6KPN2|W6KPN2_9TRYP	R.L(+27.99)RDIGEALGVNTVGMSDMC(+57.02)AADAALEAIR.A	Y	41.49	30464521	1.0	10164923	3	152.80	34615	1	310	338	Y
5	529	tr|W6KPN2|W6KPN2_9TRYP	V.AVNTTAGT(-2.02)ASELTR.F	N	40.18	13886896	-0.1	6953520	2	67.65	11152	2	145	158	Y
5	529	tr|W6KPN2|W6KPN2_9TRYP	R.FAVITDES(sub T)R.H	Y	40.12	10365189	0.7	5192671	2	75.87	13418	1	159	167	N
5	529	tr|W6KPN2|W6KPN2_9TRYP	D.AC(+57.02)ALQAIR.L	Y	39.66	9014803	1.7	4517482	2	66.76	10900	2	224	231	Y
5	529	tr|W6KPN2|W6KPN2_9TRYP	A.ALGAANEE(sub G)DLPK.L	Y	39.32	12266143	0.7	6143148	2	71.71	12256	1	352	363	N
5	529	tr|W6KPN2|W6KPN2_9TRYP	K.LADAAMK.D	Y	39.29	7183683	0.5	3601916	2	37.98	4558	1	364	370	N
5	529	tr|W6KPN2|W6KPN2_9TRYP	C.AADAALEAIR.A	Y	38.96	9995349	1.3	5007753	2	80.50	14681	1	329	338	N
5	529	tr|W6KPN2|W6KPN2_9TRYP	K.AAKPQFPLV.A	N	38.24	9695647	1.5	4857903	2	101.01	20374	1	136	144	N
5	529	tr|W6KPN2|W6KPN2_9TRYP	C.QSGLLD(sub E)TTIEILK.A	Y	37.26	14298027	0.9	7159093	2	135.91	29991	2	52	64	N
5	529	tr|W6KPN2|W6KPN2_9TRYP	T.ATFHGDD(-18.01)VEAR.D	Y	35.93	11985366	0.5	4005197	3	57.80	8493	2	240	250	Y
5	529	tr|W6KPN2|W6KPN2_9TRYP	R.D(+27.99)IGEALGVNTVGMSDMC(+57.02)AADAALEAIR.A	Y	35.85	27772671	1.0	9267639	3	163.81	37606	3	312	338	Y
5	529	tr|W6KPN2|W6KPN2_9TRYP	K.AAKPQFPLVA.V	N	35.72	10406018	1.5	5213090	2	98.85	19786	1	136	145	N
5	529	tr|W6KPN2|W6KPN2_9TRYP	H.AVEAYVSIAAA(sub S)PITDAC(+57.02)ALQAIR.L	Y	35.32	23732361	0.1	11876255	2	141.06	31376	2	209	231	Y
5	529	tr|W6KPN2|W6KPN2_9TRYP	Q.SGLLD(sub E)TTIEILK.A	Y	35.17	13017441	0.9	6518799	2	139.70	31009	1	53	64	N
5	529	tr|W6KPN2|W6KPN2_9TRYP	R.VEEFNK.T	N	35.08	7643704	0.3	3831926	2	41.42	5046	3	298	303	N
5	529	tr|W6KPN2|W6KPN2_9TRYP	A.ADAALEAIR.A	Y	34.44	9284977	1.2	4652567	2	73.13	12655	1	330	338	N
5	529	tr|W6KPN2|W6KPN2_9TRYP	S.AAASAFYMPTINF(+31.99)VGNGALK.M	Y	34.39	20740193	-8.3	10380083	2	144.27	32284	3	9	28	Y
5	529	tr|W6KPN2|W6KPN2_9TRYP	E.IPSGFAALGAANEE(sub G)DLPK.L	Y	34.21	17989100	0.3	9004625	2	117.62	24979	1	346	363	N
5	529	tr|W6KPN2|W6KPN2_9TRYP	R.LRDIGEALGVN(+.98)TVGMSDM(+15.99)C(+57.02)AADAALEAIR.A	Y	34.00	30354360	8.1	10128275	3	139.17	30873	1	310	338	Y
5	529	tr|W6KPN2|W6KPN2_9TRYP	K.AAKPQFPLVAVN.T	N	33.62	12537131	0.0	6278638	2	103.77	21142	1	136	147	N
5	529	tr|W6KPN2|W6KPN2_9TRYP	V.C(+57.02)AC(+57.02)FNPR.T	N	33.60	9233742	-0.3	4626942	2	75.39	13285	2	373	379	Y
5	529	tr|W6KPN2|W6KPN2_9TRYP	T.A(+43.01)TFHGDDVEAR.D	Y	33.33	12595530	-0.1	6307837	2	65.84	10653	1	240	250	Y
5	529	tr|W6KPN2|W6KPN2_9TRYP	A.VEIPSGFAALGAANEE(sub G)DLPK.L	Y	33.06	20270210	0.0	10145178	2	129.48	28225	1	344	363	N
5	529	tr|W6KPN2|W6KPN2_9TRYP	A.ASAFYMPTINF(+31.99)VGNGALK.M	Y	32.28	19319451	-8.4	9669717	2	142.82	31875	1	11	28	Y
5	529	tr|W6KPN2|W6KPN2_9TRYP	K.AAKPQFPLVAVNTE(sub T)AGTASELTR.F	N	31.69	23702542	1.9	7910935	3	122.46	26303	1	136	158	N
5	529	tr|W6KPN2|W6KPN2_9TRYP	N.VNDGLK.M	N	30.84	6443493	0.7	3231822	2	28.28	3299	1	87	92	N
5	529	tr|W6KPN2|W6KPN2_9TRYP	F.SGVQA(sub P)NPTVK.N	Y	30.41	9995349	1.3	5007754	2	38.30	4602	1	76	85	N
5	529	tr|W6KPN2|W6KPN2_9TRYP	K.PQFPLVAVNTTAGTAS(-18.01)ELTR.F	N	30.11	20540796	2.4	6857021	3	124.81	26940	1	139	158	Y
5	529	tr|W6KPN2|W6KPN2_9TRYP	K.AAKPQFPLVAVNTTAG(-.98).T	N	28.87	15828831	0.6	7924493	2	103.45	21053	1	136	151	Y
5	529	tr|W6KPN2|W6KPN2_9TRYP	K.NATVFSGVQ(+.98)PN(+.98)PTVK.N	Y	28.83	15597831	8.8	7809057	2	88.92	17033	1	71	85	Y
5	529	tr|W6KPN2|W6KPN2_9TRYP	T.IEILK.A	N	27.26	6144003	0.9	3082077	2	71.73	12262	1	60	64	N
5	529	tr|W6KPN2|W6KPN2_9TRYP	C.NAILLPR.V	Y	27.23	7954966	1.0	3987560	2	79.26	14332	1	291	297	N
5	529	tr|W6KPN2|W6KPN2_9TRYP	R.DGMC(+57.02)YAQSLAGMAFNSAGLGYVHAC(+57.02)AH.Q	Y	27.02	28582034	3.3	9537449	3	147.89	33270	1	251	277	Y
5	529	tr|W6KPN2|W6KPN2_9TRYP	C.LSAAASAFYMPTINF(+31.99)VGNGALK.M	Y	26.89	22741355	-5.9	11380684	2	147.54	33177	1	7	28	Y
5	529	tr|W6KPN2|W6KPN2_9TRYP	R.DIGEAH(sub L)GVNTVGMSDMC(+57.02)AADAALEAIR.A	Y	26.78	27732468	-3.2	6943168	4	160.21	36641	1	312	338	Y
5	529	tr|W6KPN2|W6KPN2_9TRYP	R.DIGEALGVN(+.98)TVGM(+15.99)SDM(+15.99)C(+57.02)AADAALEAIR.A	Y	26.50	27822458	-4.2	9284187	3	166.92	38418	1	312	338	Y
5	529	tr|W6KPN2|W6KPN2_9TRYP	E.TTIEILK.A	Y	26.05	8164957	0.9	4092555	2	81.65	14996	1	58	64	N
10	118	tr|W6KLQ8|W6KLQ8_9TRYP	R.EVSAHVAVAC(+57.02)IQHLQSVGLAK.A	Y	103.73	22161736	0.4	11090945	2	110.39	22963	2	517	537	Y
10	118	tr|W6KLQ8|W6KLQ8_9TRYP	R.ILGLGDLGC(+57.02)NGVGISIGK.S	N	89.59	17419396	1.5	8719784	2	134.99	29735	2	159	176	Y
10	118	tr|W6KLQ8|W6KLQ8_9TRYP	R.VLPVVLDVGTNTDKIR.E	Y	83.46	17379989	1.7	8700082	2	109.13	22624	2	191	206	N
10	118	tr|W6KLQ8|W6KLQ8_9TRYP	S.NPTSQAEVTPDEAYR.W	N	80.27	16767642	1.0	8393902	2	69.84	11740	2	418	432	N
10	118	tr|W6KLQ8|W6KLQ8_9TRYP	R.IIFVGAGSAATGVAQSMADLAAF(sub L)K.Y	Y	78.95	22951934	3.0	11486074	2	159.66	36488	3	299	322	N
10	118	tr|W6KLQ8|W6KLQ8_9TRYP	L.SNPTSQAEVTPDEAYR.W	N	77.78	17637961	2.5	8829076	2	70.89	12025	2	417	432	N
10	118	tr|W6KLQ8|W6KLQ8_9TRYP	K.SSLYVAGAGLQPSR.V	Y	76.87	14047361	0.9	7033760	2	86.13	16262	2	177	190	N
10	118	tr|W6KLQ8|W6KLQ8_9TRYP	K.AIIASGSPFPETVLDGK.T	N	75.72	17008984	0.0	8514565	2	120.93	25889	2	438	454	N
10	118	tr|W6KLQ8|W6KLQ8_9TRYP	R.VLPVVLDVGTNTDK.I	Y	74.21	14688137	1.7	7354154	2	109.12	22623	3	191	204	N
10	118	tr|W6KLQ8|W6KLQ8_9TRYP	R.VKPTALIGLGGVPSVFTEGIIK.F	N	72.55	21952930	0.7	10986545	2	145.95	32744	4	381	402	N
10	118	tr|W6KLQ8|W6KLQ8_9TRYP	K.Q(-17.03)WPGAVVQFEDFSNNHC(+57.02)FNILSR.Y	N	72.51	27472551	-0.1	13746348	2	164.64	37817	3	238	260	Y
10	118	tr|W6KLQ8|W6KLQ8_9TRYP	R.C(+57.02)FNDDIQGTGAVIAAGFLNAVK.L	N	71.99	22801208	3.5	7610502	3	162.90	37368	1	267	288	Y
10	118	tr|W6KLQ8|W6KLQ8_9TRYP	R.C(+57.02)GDAEFYGLL(sub M)DEFMEAVTK.Q	N	71.01	21939597	5.4	10979930	2	170.83	39585	2	219	237	Y
10	118	tr|W6KLQ8|W6KLQ8_9TRYP	R.ILGLGDLGC(+57.02)N(+.98)GVGISIGK.S	N	70.99	17429236	1.8	8724706	2	138.08	30577	1	159	176	Y
10	118	tr|W6KLQ8|W6KLQ8_9TRYP	C.FNDDIQGTGAVIAAGFLNAVK.L	N	70.73	21200901	2.2	10610547	2	160.37	36688	1	268	288	N
10	118	tr|W6KLQ8|W6KLQ8_9TRYP	V.LPVVLDVGTNTDK.I	Y	69.73	13697452	1.3	6858808	2	100.35	20195	1	192	204	N
10	118	tr|W6KLQ8|W6KLQ8_9TRYP	K.YGGNAED(+15.99)YKGNFYFIDSK.G	Y	69.53	21029221	-1.6	10524667	2	110.77	23072	2	323	340	Y
10	118	tr|W6KLQ8|W6KLQ8_9TRYP	R.C(+57.02)FNDDIQGTGAVIS(sub A)AGFLNAVK.L	N	69.49	22961157	4.0	11490697	2	148.05	33315	1	267	288	Y
10	118	tr|W6KLQ8|W6KLQ8_9TRYP	K.YGGNS(sub A)EDYKGNFYFIDSK.G	Y	66.48	21029221	0.4	7019816	3	110.75	23064	1	323	340	N
10	118	tr|W6KLQ8|W6KLQ8_9TRYP	R.ILGLGDLGC(+57.02)NGVGISIGK(+27.99).S	N	65.33	17699346	0.3	8859749	2	137.82	30508	1	159	176	Y
10	118	tr|W6KLQ8|W6KLQ8_9TRYP	I.LGLGDLGC(+57.02)NGVGISIGK.S	N	65.15	16288556	0.7	8154356	2	124.12	26752	1	160	176	Y
10	118	tr|W6KLQ8|W6KLQ8_9TRYP	A.VAC(+57.02)IQHLQSVGLAK.A	Y	64.24	15228290	0.9	7624225	2	81.69	15010	2	524	537	Y
10	118	tr|W6KLQ8|W6KLQ8_9TRYP	L.GDLGC(+57.02)NGVGISIGK.S	N	63.45	13456660	1.6	6738414	2	90.79	17556	1	163	176	Y
10	118	tr|W6KLQ8|W6KLQ8_9TRYP	R.EVSAHVAVAC(+57.02)IQHLQ.S	Y	63.35	16608354	-0.7	8314244	2	93.61	18330	1	517	531	Y
10	118	tr|W6KLQ8|W6KLQ8_9TRYP	R.KALGLEGVLPPAVETLD(+14.02)TQVK.R	Y	63.21	21912463	-0.5	10966299	2	138.42	30673	3	39	59	Y
10	118	tr|W6KLQ8|W6KLQ8_9TRYP	K.GNFYFIDSK.G	Y	63.13	10895131	1.7	5457647	2	111.74	23336	1	332	340	N
10	118	tr|W6KLQ8|W6KLQ8_9TRYP	R.V(+28.03)KPTALIGLGGVPSVFTEGIIK.F	N	62.94	22233242	1.1	11126707	2	148.79	33523	1	381	402	Y
10	118	tr|W6KLQ8|W6KLQ8_9TRYP	K.ALGLEGVLPPAVETLD(+14.02)TQVK.R	Y	62.14	20631514	3.5	6887268	3	151.17	34174	6	40	59	Y
10	118	tr|W6KLQ8|W6KLQ8_9TRYP	K.SSLYVAGAGLQ(+.98)PSR.V	Y	62.12	14057201	0.9	7038679	2	90.47	17469	1	177	190	Y
10	118	tr|W6KLQ8|W6KLQ8_9TRYP	R.ENPFYFASR.Q	Y	61.28	11295192	1.6	5657678	2	105.62	21648	1	207	215	N
10	118	tr|W6KLQ8|W6KLQ8_9TRYP	G.GVPSVFTEGIIK.F	N	59.68	12456969	1.5	6238567	2	119.76	25559	1	391	402	N
10	118	tr|W6KLQ8|W6KLQ8_9TRYP	G.AGSAATGVAQSMADLAAF(sub L)K.Y	Y	58.77	17658668	1.1	8839417	2	132.04	28923	2	304	322	N
10	118	tr|W6KLQ8|W6KLQ8_9TRYP	R.SNVAKPPTR.G	Y	58.53	9685403	0.9	4852779	2	28.96	3386	4	9	17	N
10	118	tr|W6KLQ8|W6KLQ8_9TRYP	C.FNDDIQGTGAVIS(sub A)AGFLNAVK.L	N	57.66	21360850	1.5	10690514	2	144.23	32273	1	268	288	N
10	118	tr|W6KLQ8|W6KLQ8_9TRYP	R.C(+57.02)FN(-17.03)DDIQGTGAVIAAGFLNAVK.L	N	56.84	22630942	4.9	11325599	2	170.52	39483	1	267	288	Y
10	118	tr|W6KLQ8|W6KLQ8_9TRYP	K.AIIASGSPFPETVLDGK(+27.99).T	N	55.80	17288933	8.0	8654608	2	122.56	26331	2	438	454	Y
10	118	tr|W6KLQ8|W6KLQ8_9TRYP	S.NPTSQAEVTPDA(sub E)AYR.W	Y	55.26	16187587	0.7	8103872	2	69.06	11530	1	418	432	N
10	118	tr|W6KLQ8|W6KLQ8_9TRYP	G.LGGVPSVFTEGIIK.F	N	55.17	14158024	0.9	7089091	2	130.03	28373	2	389	402	N
10	118	tr|W6KLQ8|W6KLQ8_9TRYP	L.IGLGGVPSVFTEGIIK.F	N	54.40	15859078	1.8	7939626	2	142.33	31732	1	387	402	N
10	118	tr|W6KLQ8|W6KLQ8_9TRYP	K.HVQ(sub L)DAMWVPEYLPEEYYLS	Y	53.31	23680720	2.4	11850461	2	151.76	34338	1	550	568	N
10	118	tr|W6KLQ8|W6KLQ8_9TRYP	K.RC(+57.02)GDAEFYGLL(sub M)DEFMEAVTK.Q	N	53.11	23500608	2.7	7843630	3	169.96	39299	4	218	237	Y
10	118	tr|W6KLQ8|W6KLQ8_9TRYP	A.SGSPFPETVLDGK.T	N	51.40	13326561	1.7	6673365	2	104.57	21362	1	442	454	N
10	118	tr|W6KLQ8|W6KLQ8_9TRYP	R.P(+14.02)IVFPLSNPTSQAEVTPDEAYR.W	N	50.76	24442222	2.3	12231212	2	129.71	28286	1	411	432	Y
10	118	tr|W6KLQ8|W6KLQ8_9TRYP	K.S(+27.99)SLYVAGAGLQPSR.V	Y	50.02	14327310	0.6	7173732	2	90.21	17394	1	177	190	Y
10	118	tr|W6KLQ8|W6KLQ8_9TRYP	K.LLNQPINR.Y	Y	49.37	9665610	1.2	4842884	2	59.79	9003	1	67	74	N
10	118	tr|W6KLQ8|W6KLQ8_9TRYP	K.IRENPFYFASR.Q	Y	48.09	13987043	-0.3	4672419	3	98.57	19713	2	205	215	N
10	118	tr|W6KLQ8|W6KLQ8_9TRYP	R.VLPVVLDVGTNTDKIRENPFYFASR.Q	Y	47.62	28495076	2.5	9508455	3	135.89	29987	1	191	215	N
10	118	tr|W6KLQ8|W6KLQ8_9TRYP	K.RVKPTALIGLGGVPSVFTEGIIK.F	N	46.73	23513940	-0.3	7848051	3	136.58	30174	7	380	402	N
10	118	tr|W6KLQ8|W6KLQ8_9TRYP	K.GNFYFIDSK(+27.99).G	Y	46.70	11175079	1.5	5597621	2	117.00	24803	1	332	340	Y
10	118	tr|W6KLQ8|W6KLQ8_9TRYP	Q.WPGAVVQFEDFSNNHC(+57.02)FNILSR.Y	N	45.70	26362229	1.0	8797491	3	147.64	33205	1	239	260	Y
10	118	tr|W6KLQ8|W6KLQ8_9TRYP	R.C(+57.02)FNDDIQGTGAVID(sub A)AGFLNAVK.L	N	45.25	23241106	2.9	11630659	2	155.82	35445	1	267	288	Y
10	118	tr|W6KLQ8|W6KLQ8_9TRYP	K.DISAEDNQ(+.98)KLK.T	Y	44.92	12606198	0.0	6313171	2	57.70	8467	1	362	372	Y
10	118	tr|W6KLQ8|W6KLQ8_9TRYP	K.ALGLEGVLPPAVETLD(+14.02)TQVKR.C	Y	44.61	22192524	1.5	11106351	2	142.74	31853	3	40	60	Y
10	118	tr|W6KLQ8|W6KLQ8_9TRYP	E.GVLPPAVETLD(+14.02)TQVK.R	Y	44.08	15798821	0.3	7909485	2	124.66	26897	3	45	59	Y
10	118	tr|W6KLQ8|W6KLQ8_9TRYP	K.NLGMKDVDIIVL(sub V)TDGSR.I	Y	43.65	18449666	3.0	9234933	2	118.38	25186	2	142	158	N
10	118	tr|W6KLQ8|W6KLQ8_9TRYP	K.TLD(+14.02)DVVKR.V	N	42.53	9585447	2.1	4802806	2	59.87	9026	2	373	380	Y
10	118	tr|W6KLQ8|W6KLQ8_9TRYP	G.LEGVLPPAVE(+14.02)TLDTQVK.R	Y	41.80	18220088	2.2	9120137	2	131.41	28754	1	43	59	Y
10	118	tr|W6KLQ8|W6KLQ8_9TRYP	K.TLKPSQGNNLYVFPGIGLG(-.98).C	N	41.39	19730734	0.0	9875440	2	133.64	29354	2	455	473	Y
10	118	tr|W6KLQ8|W6KLQ8_9TRYP	G.LGDLGC(+57.02)NGVGISIGK.S	N	39.91	14587500	0.8	7303829	2	102.68	20840	1	162	176	Y
10	118	tr|W6KLQ8|W6KLQ8_9TRYP	K.GLVTNTRGDKLD.A	N	39.72	12876782	1.3	6448472	2	58.03	8552	1	341	352	N
10	118	tr|W6KLQ8|W6KLQ8_9TRYP	V.PSVFTEGIIK.F	N	39.51	10896069	1.3	5458115	2	119.87	25591	1	393	402	N
10	118	tr|W6KLQ8|W6KLQ8_9TRYP	K.TLKPSQGNNLY.V	N	39.21	12336354	0.9	6178255	2	69.72	11706	1	455	465	N
10	118	tr|W6KLQ8|W6KLQ8_9TRYP	K.SKGNVSGLVK.N	Y	39.06	9875713	0.2	4947930	2	43.31	5331	3	132	141	N
10	118	tr|W6KLQ8|W6KLQ8_9TRYP	R.VLPVVLDVGTNTDK(+27.99).I	Y	38.55	14968086	2.3	7494133	2	113.64	23880	1	191	204	Y
10	118	tr|W6KLQ8|W6KLQ8_9TRYP	K.GNVSGLVK.N	Y	38.37	7724443	1.1	3872298	2	52.43	7191	1	134	141	N
10	118	tr|W6KLQ8|W6KLQ8_9TRYP	K.GLVTN(+.98)TRGDKLDAHK.V	N	36.98	16248533	0.7	5426254	3	54.32	7627	1	341	355	Y
10	118	tr|W6KLQ8|W6KLQ8_9TRYP	K.QWPGAVVQFEDFSNNHC(+57.02)FNILSR.Y	N	36.65	27642815	2.6	9224368	3	148.06	33317	1	238	260	Y
10	118	tr|W6KLQ8|W6KLQ8_9TRYP	G.LEGVLPPAVETLD(+14.02)TQVK.R	Y	36.50	18220088	1.3	9120128	2	131.50	28776	1	43	59	Y
10	118	tr|W6KLQ8|W6KLQ8_9TRYP	K.AIIASGSPFPETVLD(-18.01)GK.T	N	35.00	16828878	1.1	8424521	2	122.91	26421	1	438	454	Y
10	118	tr|W6KLQ8|W6KLQ8_9TRYP	K.GLVTNTRGDKLDAHK.V	N	34.06	16238693	1.2	5422977	3	46.22	5866	1	341	355	N
10	118	tr|W6KLQ8|W6KLQ8_9TRYP	K.YRC(+57.02)FNDDIQGTGAVIS(sub A)AGFLNAVK.L	N	31.91	26152803	0.5	8727678	3	139.40	30931	2	265	288	Y
10	118	tr|W6KLQ8|W6KLQ8_9TRYP	K.GLVTNTR.G	N	31.85	7594239	0.5	3807194	2	39.40	4759	1	341	347	N
10	118	tr|W6KLQ8|W6KLQ8_9TRYP	K.FMTTYC(+57.02)ER.P	N	31.70	11064525	1.3	5542343	2	70.71	11976	1	403	410	Y
10	118	tr|W6KLQ8|W6KLQ8_9TRYP	G.LEFLQNR.F	Y	31.20	9184923	0.6	4602537	2	86.46	16358	1	19	25	N
10	118	tr|W6KLQ8|W6KLQ8_9TRYP	Y.GLL(sub M)DEFMEAVTK.Q	N	30.11	13516693	4.0	6768447	2	167.44	38555	1	226	237	N
10	118	tr|W6KLQ8|W6KLQ8_9TRYP	Y.YAVLMHNLN(sub S)ETLPVVYTPTVGEVC(+57.02)QR.Y	Y	30.06	30024993	3.7	10018441	3	129.61	28260	1	90	115	Y
10	118	tr|W6KLQ8|W6KLQ8_9TRYP	R.GDKLDAHK.V	N	28.60	8824559	1.8	4422360	2	7.49	863	1	348	355	N
10	118	tr|W6KLQ8|W6KLQ8_9TRYP	M.HNLN(sub S)ETLPVVYTPTVGEVC(+57.02)QR.Y	Y	28.45	24252061	-0.9	8094086	3	106.99	22030	2	95	115	Y
10	118	tr|W6KLQ8|W6KLQ8_9TRYP	Y.AVLMHNLN(sub S)ETLPVVYTPTVGEVC(+57.02)QR.Y	Y	28.25	28394360	1.8	9474877	3	122.76	26380	1	91	115	Y
10	118	tr|W6KLQ8|W6KLQ8_9TRYP	K.GLVTNTRGDK.L	N	28.04	10595673	1.1	5307915	2	32.66	3850	1	341	350	N
10	118	tr|W6KLQ8|W6KLQ8_9TRYP	V.L(+57.02)D(+57.02)AMWVPEYLPEEYYLS	Y	27.96	22310132	0.5	11165144	2	164.04	37666	1	552	568	Y
10	118	tr|W6KLQ8|W6KLQ8_9TRYP	K.ALGLEGVLPPAVET(+42.01)LDTQVK.R	Y	27.95	20911462	2.0	10465825	2	157.20	35829	1	40	59	Y
10	118	tr|W6KLQ8|W6KLQ8_9TRYP	V.AAASALSDLVTPEELG(sub E)K.G	Y	27.93	16708726	0.3	8364438	2	120.26	25699	1	489	505	N
10	118	tr|W6KLQ8|W6KLQ8_9TRYP	R.YQLLR.G	N	27.68	6914017	0.6	3467083	2	71.10	12081	1	75	79	N
10	118	tr|W6KLQ8|W6KLQ8_9TRYP	E.NPFYFASR.Q	Y	27.14	10004766	2.0	5012466	2	99.28	19903	1	208	215	N
10	118	tr|W6KLQ8|W6KLQ8_9TRYP	G.ELF(sub Y)QNDHALYLDLK.S	Y	26.95	17178674	0.1	8599410	2	121.14	25945	1	118	131	N
9	13	tr|S9U653|S9U653_9TRYP	R.AVC(+57.02)MIANSTAIAEVFAR.I	N	98.09	18229070	1.1	9124618	2	140.56	31242	2	417	433	Y
9	13	tr|S9U653|S9U653_9TRYP	K.AYHEQLSVAEITNSVFEPAGMLTK.C	N	96.98	26342998	3.8	13181622	2	142.68	31834	7	324	347	N
9	13	tr|S9U653|S9U653_9TRYP	R.AFVHWYVGEGMEEGEFSEAR.E	N	89.68	23290110	1.2	11655142	2	123.81	26666	8	446	465	N
9	13	tr|S9U653|S9U653_9TRYP	R.IHFVLTSYAPVISAEK.A	N	86.73	17739664	0.2	8879907	2	121.32	25998	2	308	323	N
9	13	tr|S9U653|S9U653_9TRYP	R.LIGQVVSSLTASLR.F	N	85.89	14428457	0.5	7224305	2	140.67	31268	3	273	286	N
9	13	tr|S9U653|S9U653_9TRYP	R.QLFHPEQLISGKEDAANNYAR.G	N	78.49	24001821	1.1	8010688	3	101.95	20634	9	128	148	N
9	13	tr|S9U653|S9U653_9TRYP	K.TIGVEDDAFNTFFSETGAGK.H	N	77.10	21049590	-0.3	10534865	2	141.70	31551	2	84	103	N
9	13	tr|S9U653|S9U653_9TRYP	C.MIANSTAIAEVFAR.I	N	75.72	14927708	2.2	7473943	2	125.45	27110	1	420	433	N
9	13	tr|S9U653|S9U653_9TRYP	R.SLDIERPTYTNVNR.L	N	74.62	16768481	0.3	8394316	2	80.88	14786	3	259	272	N
9	13	tr|S9U653|S9U653_9TRYP	H.EQLSVAEITNSVFEPAGMLTK.C	N	72.19	22631406	1.9	11325797	2	152.11	34435	1	327	347	N
9	13	tr|S9U653|S9U653_9TRYP	K.C(+57.02)GINYQPPTVVPGGDLAK.V	N	71.85	18849403	0.3	9434777	2	103.84	21162	3	396	413	Y
9	13	tr|S9U653|S9U653_9TRYP	R.KLADNC(+57.02)TGLQGF.M	N	71.37	13226289	1.4	6623226	2	94.48	18575	1	167	178	Y
9	13	tr|S9U653|S9U653_9TRYP	L.SVAEITNSVFEPAGMLTK.C	N	71.16	18929553	-8.8	9474766	2	131.09	28664	1	330	347	N
9	13	tr|S9U653|S9U653_9TRYP	R.GHYTIGKEIVDLC(+57.02)LDR.I	N	71.07	18879513	-0.9	6303238	3	110.88	23103	5	149	164	Y
9	13	tr|S9U653|S9U653_9TRYP	K.AYHEQLSVAEITNSVFEPAGM(+15.99)LTK.C	N	70.37	26502949	3.7	13261597	2	134.86	29700	3	324	347	Y
9	13	tr|S9U653|S9U653_9TRYP	R.AVC(+57.02)MIAN(+.98)STAIAEVFAR.I	N	69.01	18238910	-1.2	9129517	2	142.07	31659	2	417	433	Y
9	13	tr|S9U653|S9U653_9TRYP	H.WYVGEGMEEGEFSEAR.E	N	69.00	18747781	0.8	9383970	2	118.14	25124	1	450	465	N
9	13	tr|S9U653|S9U653_9TRYP	M.IANSTAIAEVFAR.I	N	65.43	13617302	-0.2	6818723	2	114.45	24101	1	421	433	N
9	13	tr|S9U653|S9U653_9TRYP	R.Q(-17.03)LFHPEQLISGKEDAANNYAR.G	N	63.73	23831555	-0.5	11925845	2	117.84	25040	3	128	148	Y
9	13	tr|S9U653|S9U653_9TRYP	K.DVNAAIATIK.T	N	63.67	10145709	0.7	5082931	2	85.59	16112	1	370	379	N
9	13	tr|S9U653|S9U653_9TRYP	D.DAFNTFFSETGAGK.H	N	62.12	14906677	3.2	7463435	2	127.23	27616	1	90	103	N
9	13	tr|S9U653|S9U653_9TRYP	R.GDVVPKDVNAAIATIK.T	N	62.04	16099038	0.8	8059598	2	107.10	22066	3	364	379	N
9	13	tr|S9U653|S9U653_9TRYP	R.AVC(+57.02)M(+15.99)IANSTAIAEVFAR.I	N	60.82	18389019	-0.2	9204580	2	127.66	27731	1	417	433	Y
9	13	tr|S9U653|S9U653_9TRYP	L.IGQVVSSLTASLR.F	N	59.70	13297616	1.0	6658887	2	109.80	22805	1	274	286	N
9	13	tr|S9U653|S9U653_9TRYP	Y.VGEGMEEGEFSEAR.E	N	59.37	15256355	1.1	7638259	2	81.47	14947	1	452	465	N
9	13	tr|S9U653|S9U653_9TRYP	L.DIERPTYTNVNR.L	N	57.32	14767321	-0.1	7393732	2	65.24	10482	2	261	272	N
9	13	tr|S9U653|S9U653_9TRYP	K.AYHEQLSVAEITNSVF.E	N	57.03	18068788	0.3	9044469	2	137.64	30463	1	324	339	N
9	13	tr|S9U653|S9U653_9TRYP	R.QLFHPEQLISGK.E	N	56.79	13957510	1.2	6988836	2	100.83	20325	2	128	139	N
9	13	tr|S9U653|S9U653_9TRYP	R.IDHKFDLMYSK.R	N	56.32	13956857	-0.2	6988500	2	82.55	15251	4	434	444	N
9	13	tr|S9U653|S9U653_9TRYP	N.STAIAEVFAR.I	N	56.17	10635662	2.6	5327917	2	100.30	20182	1	424	433	N
9	13	tr|S9U653|S9U653_9TRYP	R.KLADNC(+57.02)TGLQGFM.I	N	55.48	14536693	1.7	7278432	2	111.13	23171	1	167	179	Y
9	13	tr|S9U653|S9U653_9TRYP	K.C(+57.02)GIN(+.98)YQPPTVVPGGDLAK.V	N	55.40	18859243	3.9	9439731	2	108.26	22384	3	396	413	Y
9	13	tr|S9U653|S9U653_9TRYP	R.RSLDIERPTYTNVNR.L	N	54.99	18329492	1.9	9174836	2	73.60	12789	5	258	272	N
9	13	tr|S9U653|S9U653_9TRYP	K.YMSC(+57.02)C(+57.02)LMYR.G	N	54.52	12824967	1.4	6422565	2	90.30	17419	1	355	363	Y
9	13	tr|S9U653|S9U653_9TRYP	Q.LFHPEQLISGK.E	N	53.91	12676924	2.0	4235723	3	96.12	19028	1	129	139	N
9	13	tr|S9U653|S9U653_9TRYP	A.EITNSVFEPAGMLTK.C	N	53.42	16358177	3.0	8189186	2	118.07	25106	1	333	347	N
9	13	tr|S9U653|S9U653_9TRYP	F.LDLEPTVVDEIR.T	N	52.30	13977401	0.3	6998776	2	117.54	24956	1	111	122	N
9	13	tr|S9U653|S9U653_9TRYP	K.AYHEQLSVAEITNSVFEPAGMLTK(+27.99).C	N	51.19	26622949	5.8	13321625	2	146.19	32811	2	324	347	Y
9	13	tr|S9U653|S9U653_9TRYP	K.TIGVEDDAFNTFFSETGAGKHVPR.A	N	50.45	25942400	0.5	6495676	4	127.92	27802	3	84	107	N
9	13	tr|S9U653|S9U653_9TRYP	K.AYHEQLSVAEITN(+.98)SVFEPAGMLTK.C	N	50.14	26352839	0.8	8794360	3	130.04	28378	1	324	347	Y
9	13	tr|S9U653|S9U653_9TRYP	K.EIVDLC(+57.02)LDR.I	N	50.08	11315593	1.8	5667880	2	101.67	20554	1	156	164	Y
9	13	tr|S9U653|S9U653_9TRYP	K.FDLMYSK.R	N	48.99	9024208	0.0	4522177	2	93.76	18371	1	438	444	N
9	13	tr|S9U653|S9U653_9TRYP	F.HPEQLISGKEDAANNYAR.G	N	48.90	20119711	1.2	6716651	3	64.88	10386	1	131	148	N
9	13	tr|S9U653|S9U653_9TRYP	R.Q(-17.03)LFHPEQLISGK.E	N	47.16	13787245	1.1	6903703	2	123.35	26549	1	128	139	Y
9	13	tr|S9U653|S9U653_9TRYP	N.TFFSETGAGK.H	N	47.03	10434923	1.5	5227542	2	77.71	13916	2	94	103	N
9	13	tr|S9U653|S9U653_9TRYP	L.DLEPTVVDEIR.T	N	46.87	12846561	0.8	6433359	2	103.94	21192	1	112	122	N
9	13	tr|S9U653|S9U653_9TRYP	R.LSVDYGKK.S	N	46.54	9084967	1.0	4552561	2	49.24	6489	2	200	207	N
9	13	tr|S9U653|S9U653_9TRYP	R.EDLAALEK.D	N	46.51	8874600	1.3	4447378	2	72.13	12370	1	466	473	N
9	13	tr|S9U653|S9U653_9TRYP	K.LGYTVYPSPQVSTAVVEPYNSVLSTH.S	N	46.37	28074019	2.1	9368098	3	131.78	28852	1	210	235	N
9	13	tr|S9U653|S9U653_9TRYP	I.VDLC(+57.02)LDR.I	N	46.35	8894327	1.3	4457242	2	78.05	14009	1	158	164	Y
9	13	tr|S9U653|S9U653_9TRYP	R.Q(+.98)LFHPEQLISGKEDAANNYAR.G	N	44.90	24011663	4.6	8013997	3	102.85	20886	2	128	148	Y
9	13	tr|S9U653|S9U653_9TRYP	L.TSYAPVISAEK.A	N	44.63	11646027	1.1	5833093	2	74.00	12899	1	313	323	N
9	13	tr|S9U653|S9U653_9TRYP	M.SC(+57.02)C(+57.02)LMYR.G	N	44.51	9883929	0.6	4952040	2	68.21	11295	1	357	363	Y
9	13	tr|S9U653|S9U653_9TRYP	K.EDAANNYAR.G	N	42.34	10224417	4.6	5122305	2	37.52	4495	1	140	148	N
9	13	tr|S9U653|S9U653_9TRYP	K.AYHEQLSVAEITN.S	N	40.49	14737100	0.2	7378624	2	91.31	17701	1	324	336	N
9	13	tr|S9U653|S9U653_9TRYP	R.LSVDYGK.K	N	39.49	7804017	0.6	3912084	2	59.02	8803	1	200	206	N
9	13	tr|S9U653|S9U653_9TRYP	Y.MSC(+57.02)C(+57.02)LMYR.G	N	38.66	11194333	1.6	5607249	2	80.23	14608	1	356	363	Y
9	13	tr|S9U653|S9U653_9TRYP	K.YMSC(+57.02)C(+57.02)LMYRGDVVPK.D	N	38.40	18778296	2.1	6269518	3	95.70	18908	2	355	369	Y
9	13	tr|S9U653|S9U653_9TRYP	R.IDHKFDLM(+15.99)YSK.R	N	38.26	14116805	1.0	4715679	3	72.89	12589	1	434	444	Y
9	13	tr|S9U653|S9U653_9TRYP	K.TIGVEDDAFNTFFSETGAGK(+27.99).H	N	37.79	21329539	0.7	10674850	2	143.13	31967	1	84	103	Y
9	13	tr|S9U653|S9U653_9TRYP	K.SKLGYTVYPSPQVSTAVVEPYNSVLSTH.S	N	37.54	30225288	-0.3	10085165	3	121.51	26050	1	208	235	N
9	13	tr|S9U653|S9U653_9TRYP	R.LIGQVVSSLT.A	N	37.10	10155914	0.5	5088032	2	117.89	25058	1	273	282	N
9	13	tr|S9U653|S9U653_9TRYP	K.RAFVHWYVGEGMEEGEFSEAR.E	N	36.96	24851121	1.2	8293790	3	116.12	24559	1	445	465	N
9	13	tr|S9U653|S9U653_9TRYP	T.SYAPVISAEK.A	N	35.69	10635549	1.2	5327854	2	70.15	11823	1	314	323	N
9	13	tr|S9U653|S9U653_9TRYP	N.YQPPTVVPGGDLAK.V	N	35.19	14407612	-0.6	7213875	2	90.26	17410	1	400	413	N
9	13	tr|S9U653|S9U653_9TRYP	R.A(+27.99)VC(+57.02)MIANSTAIAEVFAR.I	N	35.01	18509019	1.5	6179755	3	149.52	33726	2	417	433	Y
9	13	tr|S9U653|S9U653_9TRYP	D.IERPTYTNVNR.L	N	34.35	13617051	0.4	4549091	3	57.75	8479	1	262	272	N
9	13	tr|S9U653|S9U653_9TRYP	V.GEGMEEGEFSEAR.E	N	34.09	14265670	-0.4	7142905	2	75.18	13225	1	453	465	N
9	13	tr|S9U653|S9U653_9TRYP	V.LTSYAPVISAEK.A	N	32.03	12776866	1.2	6398514	2	84.75	15877	1	312	323	N
9	13	tr|S9U653|S9U653_9TRYP	Y.APVISAEK.A	N	31.61	8134596	0.9	4077374	2	45.06	5641	1	316	323	N
9	13	tr|S9U653|S9U653_9TRYP	K.EIVDLCLD(+57.02)RIR.K	N	31.59	14007445	1.2	4679227	3	107.36	22137	1	156	166	Y
9	13	tr|S9U653|S9U653_9TRYP	R.GHYTIGK.E	N	30.71	7744024	0.8	3882088	2	37.83	4538	3	149	155	N
9	13	tr|S9U653|S9U653_9TRYP	R.ED(-18.01)LAALEK.D	N	29.77	8694494	1.4	4357326	2	72.32	12427	1	466	473	Y
9	13	tr|S9U653|S9U653_9TRYP	S.LDIERPTYTNVNR.L	N	27.93	15898162	0.8	7959160	2	79.57	14419	3	260	272	N
9	13	tr|S9U653|S9U653_9TRYP	K.LADNC(+57.02)TGLQGFMK(sub I).F	N	27.61	14536693	0.0	7278419	2	103.61	21098	1	168	180	Y
9	13	tr|S9U653|S9U653_9TRYP	S.YAPVISAEK.A	N	27.34	9765229	1.8	4892696	2	64.02	10134	1	315	323	N
9	13	tr|S9U653|S9U653_9TRYP	R.QLFHPEQLISGK(+27.99).E	N	26.89	14237460	1.0	4755897	3	105.67	21661	2	128	139	Y
9	13	tr|S9U653|S9U653_9TRYP	R.IDHKFDLM.Y	N	26.14	10174954	2.1	5097560	2	89.33	17148	2	434	441	N
9	13	tr|S9U653|S9U653_9TRYP	R.Q(-17.03)LFHPEQLISGKED.A	N	25.99	16227939	0.8	8124049	2	125.00	26993	1	128	141	Y
9	8	tr|S9V4P2|S9V4P2_9TRYP	R.AVC(+57.02)MIANSTAIAEVFAR.I	N	98.09	18229070	1.1	9124618	2	140.56	31242	2	374	390	Y
9	8	tr|S9V4P2|S9V4P2_9TRYP	K.AYHEQLSVAEITNSVFEPAGMLTK.C	N	96.98	26342998	3.8	13181622	2	142.68	31834	7	281	304	N
9	8	tr|S9V4P2|S9V4P2_9TRYP	R.AFVHWYVGEGMEEGEFSEAR.E	N	89.68	23290110	1.2	11655142	2	123.81	26666	8	403	422	N
9	8	tr|S9V4P2|S9V4P2_9TRYP	R.IHFVLTSYAPVISAEK.A	N	86.73	17739664	0.2	8879907	2	121.32	25998	2	265	280	N
9	8	tr|S9V4P2|S9V4P2_9TRYP	R.LIGQVVSSLTASLR.F	N	85.89	14428457	0.5	7224305	2	140.67	31268	3	230	243	N
9	8	tr|S9V4P2|S9V4P2_9TRYP	R.QLFHPEQLISGKEDAANNYAR.G	N	78.49	24001821	1.1	8010688	3	101.95	20634	9	85	105	N
9	8	tr|S9V4P2|S9V4P2_9TRYP	K.TIGVEDDAFNTFFSETGAGK.H	N	77.10	21049590	-0.3	10534865	2	141.70	31551	2	41	60	N
9	8	tr|S9V4P2|S9V4P2_9TRYP	C.MIANSTAIAEVFAR.I	N	75.72	14927708	2.2	7473943	2	125.45	27110	1	377	390	N
9	8	tr|S9V4P2|S9V4P2_9TRYP	R.SLDIERPTYTNVNR.L	N	74.62	16768481	0.3	8394316	2	80.88	14786	3	216	229	N
9	8	tr|S9V4P2|S9V4P2_9TRYP	H.EQLSVAEITNSVFEPAGMLTK.C	N	72.19	22631406	1.9	11325797	2	152.11	34435	1	284	304	N
9	8	tr|S9V4P2|S9V4P2_9TRYP	K.C(+57.02)GINYQPPTVVPGGDLAK.V	N	71.85	18849403	0.3	9434777	2	103.84	21162	3	353	370	Y
9	8	tr|S9V4P2|S9V4P2_9TRYP	R.KLADNC(+57.02)TGLQGF.M	N	71.37	13226289	1.4	6623226	2	94.48	18575	1	124	135	Y
9	8	tr|S9V4P2|S9V4P2_9TRYP	L.SVAEITNSVFEPAGMLTK.C	N	71.16	18929553	-8.8	9474766	2	131.09	28664	1	287	304	N
9	8	tr|S9V4P2|S9V4P2_9TRYP	R.GHYTIGKEIVDLC(+57.02)LDR.I	N	71.07	18879513	-0.9	6303238	3	110.88	23103	5	106	121	Y
9	8	tr|S9V4P2|S9V4P2_9TRYP	K.AYHEQLSVAEITNSVFEPAGM(+15.99)LTK.C	N	70.37	26502949	3.7	13261597	2	134.86	29700	3	281	304	Y
9	8	tr|S9V4P2|S9V4P2_9TRYP	R.AVC(+57.02)MIAN(+.98)STAIAEVFAR.I	N	69.01	18238910	-1.2	9129517	2	142.07	31659	2	374	390	Y
9	8	tr|S9V4P2|S9V4P2_9TRYP	H.WYVGEGMEEGEFSEAR.E	N	69.00	18747781	0.8	9383970	2	118.14	25124	1	407	422	N
9	8	tr|S9V4P2|S9V4P2_9TRYP	M.IANSTAIAEVFAR.I	N	65.43	13617302	-0.2	6818723	2	114.45	24101	1	378	390	N
9	8	tr|S9V4P2|S9V4P2_9TRYP	R.Q(-17.03)LFHPEQLISGKEDAANNYAR.G	N	63.73	23831555	-0.5	11925845	2	117.84	25040	3	85	105	Y
9	8	tr|S9V4P2|S9V4P2_9TRYP	K.DVNAAIATIK.T	N	63.67	10145709	0.7	5082931	2	85.59	16112	1	327	336	N
9	8	tr|S9V4P2|S9V4P2_9TRYP	D.DAFNTFFSETGAGK.H	N	62.12	14906677	3.2	7463435	2	127.23	27616	1	47	60	N
9	8	tr|S9V4P2|S9V4P2_9TRYP	R.GDVVPKDVNAAIATIK.T	N	62.04	16099038	0.8	8059598	2	107.10	22066	3	321	336	N
9	8	tr|S9V4P2|S9V4P2_9TRYP	R.AVC(+57.02)M(+15.99)IANSTAIAEVFAR.I	N	60.82	18389019	-0.2	9204580	2	127.66	27731	1	374	390	Y
9	8	tr|S9V4P2|S9V4P2_9TRYP	L.IGQVVSSLTASLR.F	N	59.70	13297616	1.0	6658887	2	109.80	22805	1	231	243	N
9	8	tr|S9V4P2|S9V4P2_9TRYP	Y.VGEGMEEGEFSEAR.E	N	59.37	15256355	1.1	7638259	2	81.47	14947	1	409	422	N
9	8	tr|S9V4P2|S9V4P2_9TRYP	L.DIERPTYTNVNR.L	N	57.32	14767321	-0.1	7393732	2	65.24	10482	2	218	229	N
9	8	tr|S9V4P2|S9V4P2_9TRYP	K.AYHEQLSVAEITNSVF.E	N	57.03	18068788	0.3	9044469	2	137.64	30463	1	281	296	N
9	8	tr|S9V4P2|S9V4P2_9TRYP	R.QLFHPEQLISGK.E	N	56.79	13957510	1.2	6988836	2	100.83	20325	2	85	96	N
9	8	tr|S9V4P2|S9V4P2_9TRYP	R.IDHKFDLMYSK.R	N	56.32	13956857	-0.2	6988500	2	82.55	15251	4	391	401	N
9	8	tr|S9V4P2|S9V4P2_9TRYP	N.STAIAEVFAR.I	N	56.17	10635662	2.6	5327917	2	100.30	20182	1	381	390	N
9	8	tr|S9V4P2|S9V4P2_9TRYP	R.KLADNC(+57.02)TGLQGFM.I	N	55.48	14536693	1.7	7278432	2	111.13	23171	1	124	136	Y
9	8	tr|S9V4P2|S9V4P2_9TRYP	K.C(+57.02)GIN(+.98)YQPPTVVPGGDLAK.V	N	55.40	18859243	3.9	9439731	2	108.26	22384	3	353	370	Y
9	8	tr|S9V4P2|S9V4P2_9TRYP	R.RSLDIERPTYTNVNR.L	N	54.99	18329492	1.9	9174836	2	73.60	12789	5	215	229	N
9	8	tr|S9V4P2|S9V4P2_9TRYP	K.YMSC(+57.02)C(+57.02)LMYR.G	N	54.52	12824967	1.4	6422565	2	90.30	17419	1	312	320	Y
9	8	tr|S9V4P2|S9V4P2_9TRYP	Q.LFHPEQLISGK.E	N	53.91	12676924	2.0	4235723	3	96.12	19028	1	86	96	N
9	8	tr|S9V4P2|S9V4P2_9TRYP	A.EITNSVFEPAGMLTK.C	N	53.42	16358177	3.0	8189186	2	118.07	25106	1	290	304	N
9	8	tr|S9V4P2|S9V4P2_9TRYP	F.LDLEPTVVDEIR.T	N	52.30	13977401	0.3	6998776	2	117.54	24956	1	68	79	N
9	8	tr|S9V4P2|S9V4P2_9TRYP	K.AYHEQLSVAEITNSVFEPAGMLTK(+27.99).C	N	51.19	26622949	5.8	13321625	2	146.19	32811	2	281	304	Y
9	8	tr|S9V4P2|S9V4P2_9TRYP	K.TIGVEDDAFNTFFSETGAGKHVPR.A	N	50.45	25942400	0.5	6495676	4	127.92	27802	3	41	64	N
9	8	tr|S9V4P2|S9V4P2_9TRYP	K.AYHEQLSVAEITN(+.98)SVFEPAGMLTK.C	N	50.14	26352839	0.8	8794360	3	130.04	28378	1	281	304	Y
9	8	tr|S9V4P2|S9V4P2_9TRYP	K.EIVDLC(+57.02)LDR.I	N	50.08	11315593	1.8	5667880	2	101.67	20554	1	113	121	Y
9	8	tr|S9V4P2|S9V4P2_9TRYP	K.FDLMYSK.R	N	48.99	9024208	0.0	4522177	2	93.76	18371	1	395	401	N
9	8	tr|S9V4P2|S9V4P2_9TRYP	F.HPEQLISGKEDAANNYAR.G	N	48.90	20119711	1.2	6716651	3	64.88	10386	1	88	105	N
9	8	tr|S9V4P2|S9V4P2_9TRYP	R.Q(-17.03)LFHPEQLISGK.E	N	47.16	13787245	1.1	6903703	2	123.35	26549	1	85	96	Y
9	8	tr|S9V4P2|S9V4P2_9TRYP	N.TFFSETGAGK.H	N	47.03	10434923	1.5	5227542	2	77.71	13916	2	51	60	N
9	8	tr|S9V4P2|S9V4P2_9TRYP	L.DLEPTVVDEIR.T	N	46.87	12846561	0.8	6433359	2	103.94	21192	1	69	79	N
9	8	tr|S9V4P2|S9V4P2_9TRYP	R.LSVDYGKK.S	N	46.54	9084967	1.0	4552561	2	49.24	6489	2	157	164	N
9	8	tr|S9V4P2|S9V4P2_9TRYP	R.EDLAALEK.D	N	46.51	8874600	1.3	4447378	2	72.13	12370	1	423	430	N
9	8	tr|S9V4P2|S9V4P2_9TRYP	K.LGYTVYPSPQVSTAVVEPYNSVLSTH.S	N	46.37	28074019	2.1	9368098	3	131.78	28852	1	167	192	N
9	8	tr|S9V4P2|S9V4P2_9TRYP	I.VDLC(+57.02)LDR.I	N	46.35	8894327	1.3	4457242	2	78.05	14009	1	115	121	Y
9	8	tr|S9V4P2|S9V4P2_9TRYP	R.Q(+.98)LFHPEQLISGKEDAANNYAR.G	N	44.90	24011663	4.6	8013997	3	102.85	20886	2	85	105	Y
9	8	tr|S9V4P2|S9V4P2_9TRYP	L.TSYAPVISAEK.A	N	44.63	11646027	1.1	5833093	2	74.00	12899	1	270	280	N
9	8	tr|S9V4P2|S9V4P2_9TRYP	M.SC(+57.02)C(+57.02)LMYR.G	N	44.51	9883929	0.6	4952040	2	68.21	11295	1	314	320	Y
9	8	tr|S9V4P2|S9V4P2_9TRYP	K.EDAANNYAR.G	N	42.34	10224417	4.6	5122305	2	37.52	4495	1	97	105	N
9	8	tr|S9V4P2|S9V4P2_9TRYP	K.AYHEQLSVAEITN.S	N	40.49	14737100	0.2	7378624	2	91.31	17701	1	281	293	N
9	8	tr|S9V4P2|S9V4P2_9TRYP	R.LSVDYGK.K	N	39.49	7804017	0.6	3912084	2	59.02	8803	1	157	163	N
9	8	tr|S9V4P2|S9V4P2_9TRYP	Y.MSC(+57.02)C(+57.02)LMYR.G	N	38.66	11194333	1.6	5607249	2	80.23	14608	1	313	320	Y
9	8	tr|S9V4P2|S9V4P2_9TRYP	K.YMSC(+57.02)C(+57.02)LMYRGDVVPK.D	N	38.40	18778296	2.1	6269518	3	95.70	18908	2	312	326	Y
9	8	tr|S9V4P2|S9V4P2_9TRYP	R.IDHKFDLM(+15.99)YSK.R	N	38.26	14116805	1.0	4715679	3	72.89	12589	1	391	401	Y
9	8	tr|S9V4P2|S9V4P2_9TRYP	K.TIGVEDDAFNTFFSETGAGK(+27.99).H	N	37.79	21329539	0.7	10674850	2	143.13	31967	1	41	60	Y
9	8	tr|S9V4P2|S9V4P2_9TRYP	K.SKLGYTVYPSPQVSTAVVEPYNSVLSTH.S	N	37.54	30225288	-0.3	10085165	3	121.51	26050	1	165	192	N
9	8	tr|S9V4P2|S9V4P2_9TRYP	R.LIGQVVSSLT.A	N	37.10	10155914	0.5	5088032	2	117.89	25058	1	230	239	N
9	8	tr|S9V4P2|S9V4P2_9TRYP	K.RAFVHWYVGEGMEEGEFSEAR.E	N	36.96	24851121	1.2	8293790	3	116.12	24559	1	402	422	N
9	8	tr|S9V4P2|S9V4P2_9TRYP	T.SYAPVISAEK.A	N	35.69	10635549	1.2	5327854	2	70.15	11823	1	271	280	N
9	8	tr|S9V4P2|S9V4P2_9TRYP	N.YQPPTVVPGGDLAK.V	N	35.19	14407612	-0.6	7213875	2	90.26	17410	1	357	370	N
9	8	tr|S9V4P2|S9V4P2_9TRYP	R.A(+27.99)VC(+57.02)MIANSTAIAEVFAR.I	N	35.01	18509019	1.5	6179755	3	149.52	33726	2	374	390	Y
9	8	tr|S9V4P2|S9V4P2_9TRYP	D.IERPTYTNVNR.L	N	34.35	13617051	0.4	4549091	3	57.75	8479	1	219	229	N
9	8	tr|S9V4P2|S9V4P2_9TRYP	V.GEGMEEGEFSEAR.E	N	34.09	14265670	-0.4	7142905	2	75.18	13225	1	410	422	N
9	8	tr|S9V4P2|S9V4P2_9TRYP	V.LTSYAPVISAEK.A	N	32.03	12776866	1.2	6398514	2	84.75	15877	1	269	280	N
9	8	tr|S9V4P2|S9V4P2_9TRYP	Y.APVISAEK.A	N	31.61	8134596	0.9	4077374	2	45.06	5641	1	273	280	N
9	8	tr|S9V4P2|S9V4P2_9TRYP	K.EIVDLCLD(+57.02)RIR.K	N	31.59	14007445	1.2	4679227	3	107.36	22137	1	113	123	Y
9	8	tr|S9V4P2|S9V4P2_9TRYP	R.GHYTIGK.E	N	30.71	7744024	0.8	3882088	2	37.83	4538	3	106	112	N
9	8	tr|S9V4P2|S9V4P2_9TRYP	R.ED(-18.01)LAALEK.D	N	29.77	8694494	1.4	4357326	2	72.32	12427	1	423	430	Y
9	8	tr|S9V4P2|S9V4P2_9TRYP	S.LDIERPTYTNVNR.L	N	27.93	15898162	0.8	7959160	2	79.57	14419	3	217	229	N
9	8	tr|S9V4P2|S9V4P2_9TRYP	K.LADNC(+57.02)TGLQGFMK(sub I).F	N	27.61	14536693	0.0	7278419	2	103.61	21098	1	125	137	Y
9	8	tr|S9V4P2|S9V4P2_9TRYP	S.YAPVISAEK.A	N	27.34	9765229	1.8	4892696	2	64.02	10134	1	272	280	N
9	8	tr|S9V4P2|S9V4P2_9TRYP	R.QLFHPEQLISGK(+27.99).E	N	26.89	14237460	1.0	4755897	3	105.67	21661	2	85	96	Y
9	8	tr|S9V4P2|S9V4P2_9TRYP	R.IDHKFDLM.Y	N	26.14	10174954	2.1	5097560	2	89.33	17148	2	391	398	N
9	8	tr|S9V4P2|S9V4P2_9TRYP	R.Q(-17.03)LFHPEQLISGKED.A	N	25.99	16227939	0.8	8124049	2	125.00	26993	1	85	98	Y
33	30	tr|W6KNS5|W6KNS5_9TRYP	K.THMQGLATVAVDGSVYEK.M	Y	94.84	19049302	0.9	9534732	2	96.39	19104	6	408	425	N
33	30	tr|W6KNS5|W6KNS5_9TRYP	K.YVIPTSALTGTADDLFGFIAK.S	Y	94.21	21991462	5.7	11005867	2	169.09	39013	2	116	136	N
33	30	tr|W6KNS5|W6KNS5_9TRYP	R.LALATLATQFNMGMDR.L	Y	88.30	17518699	1.6	8769436	2	143.69	32120	1	29	44	N
33	30	tr|W6KNS5|W6KNS5_9TRYP	K.GFSTEGVVGKDVAQLLR.G	Y	88.23	17749576	1.4	8884873	2	128.32	27909	1	180	196	N
33	30	tr|W6KNS5|W6KNS5_9TRYP	K.SDASNAAGVFYALDLGGTNFR.V	Y	86.07	21450127	3.8	10735177	2	148.90	33552	1	77	97	N
33	30	tr|W6KNS5|W6KNS5_9TRYP	K.ALPMGFTFSFPC(+57.02)ELK.S	Y	84.64	17438364	1.4	8729267	2	152.31	34485	1	153	167	Y
33	30	tr|W6KNS5|W6KNS5_9TRYP	Q.MN(+.98)VVAVC(+57.02)NDTVGTLIAR.Y	Y	84.48	18329125	-0.1	9174634	2	125.61	27154	2	206	222	Y
33	30	tr|W6KNS5|W6KNS5_9TRYP	R.SAQQAAMLTSAPLLK.T	Y	82.12	15288282	-0.3	7654212	2	107.07	22055	2	393	407	N
33	30	tr|W6KNS5|W6KNS5_9TRYP	R.MTAINMEC(+57.02)GNFDSKYR.Y	Y	81.71	19358278	1.1	9689222	2	92.80	18112	2	263	278	Y
33	30	tr|W6KNS5|W6KNS5_9TRYP	K.KVTGVDLTDLSDLR.T	Y	81.03	15308253	1.0	7664207	2	111.12	23168	2	367	380	N
33	30	tr|W6KNS5|W6KNS5_9TRYP	R.MTAINMEC(+57.02)GNFDSK.Y	Y	80.69	16166633	1.1	8093398	2	92.51	18030	2	263	276	Y
33	30	tr|W6KNS5|W6KNS5_9TRYP	R.YVLPITKYDELVDER.S	Y	78.66	18519618	0.3	9269885	2	121.50	26045	2	279	293	N
33	30	tr|W6KNS5|W6KNS5_9TRYP	K.VTGVDLTDLSDLR.T	Y	77.11	14027303	1.6	7023736	2	121.39	26017	1	368	380	N
33	30	tr|W6KNS5|W6KNS5_9TRYP	K.H(sub Y)MGMITGDQGPGLQFTR.R	Y	74.17	18448662	0.3	9234406	2	99.68	20011	5	346	362	N
33	30	tr|W6KNS5|W6KNS5_9TRYP	R.M(+15.99)TAINMEC(+57.02)GNFDSK.Y	Y	71.42	16326582	0.9	8173371	2	83.16	15430	1	263	276	Y
33	30	tr|W6KNS5|W6KNS5_9TRYP	R.LNNLLTHIATK.E	Y	69.52	12367190	2.9	6193686	2	87.55	16657	1	5	15	N
33	30	tr|W6KNS5|W6KNS5_9TRYP	K.TMMS(+14.02)EKAPEDLQK.A	Y	69.49	15207214	0.6	7613685	2	65.39	10522	1	140	152	Y
33	30	tr|W6KNS5|W6KNS5_9TRYP	R.MTAINMEC(+57.02)GNFDSK(+27.99).Y	Y	67.31	16446582	0.4	8233367	2	96.81	19219	1	263	276	Y
33	30	tr|W6KNS5|W6KNS5_9TRYP	Q.GLATVAVDGSVYEK.M	Y	65.16	14077245	1.5	7048705	2	90.70	17533	1	412	425	N
33	30	tr|W6KNS5|W6KNS5_9TRYP	K.GFSTEGVVGK.D	Y	64.96	9794974	0.6	4907563	2	69.31	11595	1	180	189	N
33	30	tr|W6KNS5|W6KNS5_9TRYP	R.VDSKYVIPTSALTGTADDLFGFIAK.S	Y	64.75	26283687	1.9	8771318	3	161.04	36874	2	112	136	N
33	30	tr|W6KNS5|W6KNS5_9TRYP	K.THMQGLATVAVDGSVYEK(+27.99).M	Y	63.98	19329250	2.1	9674719	2	97.12	19304	3	408	425	Y
33	30	tr|W6KNS5|W6KNS5_9TRYP	R.LYQDNM(sub V)NAILGKESK.A	Y	63.86	17228611	-0.4	8624375	2	93.78	18379	2	432	446	N
33	30	tr|W6KNS5|W6KNS5_9TRYP	A.TLATQFNMGMDR.L	Y	62.53	13836276	1.6	6928221	2	102.00	20651	1	33	44	N
33	30	tr|W6KNS5|W6KNS5_9TRYP	K.DGSGLGATMIAALA(sub T)VSMK	Y	61.97	16918586	2.1	8469384	2	162.54	37273	2	454	471	N
33	30	tr|W6KNS5|W6KNS5_9TRYP	G.MITGDQGPGLQFTR.R	Y	60.73	15197452	0.5	7608803	2	96.76	19208	2	349	362	N
33	30	tr|W6KNS5|W6KNS5_9TRYP	R.YFA(sub S)DENAQVGVIVGTGSNAC(+57.02)YFER.S	Y	58.59	26662070	1.3	13341125	2	125.07	27012	3	223	246	Y
33	30	tr|W6KNS5|W6KNS5_9TRYP	M.GMITGDQGPGLQFTR.R	Y	58.39	15767667	-0.6	7893901	2	102.36	20749	1	348	362	N
33	30	tr|W6KNS5|W6KNS5_9TRYP	K.TMMSE(+14.02)KAPEDLQK.A	Y	57.82	15207214	1.0	7613688	2	65.33	10506	2	140	152	Y
33	30	tr|W6KNS5|W6KNS5_9TRYP	K.MMTMYMIHEMIEGLEGRPSTIR.M	Y	57.71	26252246	5.7	6573172	4	157.55	35923	3	47	68	N
33	30	tr|W6KNS5|W6KNS5_9TRYP	K.IVSGMYLGEIAR.Y	Y	57.26	13076907	1.4	6548535	2	109.40	22700	1	305	316	N
33	30	tr|W6KNS5|W6KNS5_9TRYP	R.SLNPDNQLQEK.I	Y	54.35	12846310	1.4	6433237	2	60.31	9142	1	294	304	N
33	30	tr|W6KNS5|W6KNS5_9TRYP	I.TGDQGPGLQFTR.R	Y	53.61	12756207	1.3	6388185	2	80.68	14727	1	351	362	N
33	30	tr|W6KNS5|W6KNS5_9TRYP	G.VDLTDLSDLR.T	Y	53.58	11455928	1.9	5738047	2	115.71	24448	1	371	380	N
33	30	tr|W6KNS5|W6KNS5_9TRYP	R.LNNLLTHIATK(+27.99).E	Y	51.56	12647139	8.9	6333698	2	91.30	17698	2	5	15	Y
33	30	tr|W6KNS5|W6KNS5_9TRYP	K.YDELVDER.S	Y	51.10	10374666	-0.1	5197405	2	67.34	11063	1	286	293	N
33	30	tr|W6KNS5|W6KNS5_9TRYP	I.KKVTGVDLTDLSDLR.T	Y	50.72	16589203	1.9	5539818	3	100.64	20274	1	366	380	N
33	30	tr|W6KNS5|W6KNS5_9TRYP	R.YVLPITK.Y	Y	50.65	8325058	0.7	4172605	2	85.68	16138	1	279	285	N
33	30	tr|W6KNS5|W6KNS5_9TRYP	Y.MIHEMIEGLEGRPSTIR.M	Y	50.61	19679921	2.5	9850057	2	101.92	20627	2	52	68	N
33	30	tr|W6KNS5|W6KNS5_9TRYP	Q.KDGSGLGATMIAALA(sub T)VSMK	Y	49.12	18199536	1.6	9109855	2	144.22	32270	3	453	471	N
33	30	tr|W6KNS5|W6KNS5_9TRYP	M.S(+42.01)N(+.98)RLNNLLTHIATK.E	Y	48.45	16368896	1.9	8194537	2	119.13	25397	1	2	15	Y
33	30	tr|W6KNS5|W6KNS5_9TRYP	K.TMM(+15.99)SE(+14.02)KAPEDLQK.A	Y	46.94	15367163	0.8	5132465	3	54.10	7575	1	140	152	Y
33	30	tr|W6KNS5|W6KNS5_9TRYP	A.TVAVDGSVYEK.M	N	46.82	11665819	0.4	5842985	2	65.76	10632	1	415	425	N
33	30	tr|W6KNS5|W6KNS5_9TRYP	K.DPG(sub A)VAAHGDR.M	Y	46.37	9934628	0.9	4977391	2	27.38	3183	3	253	262	N
33	30	tr|W6KNS5|W6KNS5_9TRYP	T.GVDLTDLSDLR.T	Y	43.19	12026143	-0.1	6023143	2	117.12	24837	1	370	380	N
33	30	tr|W6KNS5|W6KNS5_9TRYP	R.LYQDNM(sub V)NAILGK.E	Y	43.18	13786914	0.2	6903531	2	103.04	20935	1	432	443	N
33	30	tr|W6KNS5|W6KNS5_9TRYP	K.APEDLQK.A	Y	42.87	7994075	1.3	4007115	2	33.43	3946	1	146	152	N
33	30	tr|W6KNS5|W6KNS5_9TRYP	K.DVAQLLR.G	Y	42.66	8134708	0.1	4077427	2	91.42	17730	1	190	196	N
33	30	tr|W6KNS5|W6KNS5_9TRYP	K.SIDSGVLIK.W	Y	42.19	9305386	1.7	4662773	2	80.69	14730	1	168	176	N
33	30	tr|W6KNS5|W6KNS5_9TRYP	R.YMIVQLSEIGC(+57.02)LA(sub S)PSLASAMSK.P	Y	41.33	23681841	1.9	7904035	3	164.32	37735	2	317	338	Y
33	30	tr|W6KNS5|W6KNS5_9TRYP	M.S(+42.01)NRLN(+.98)NLLTHIATK.E	Y	40.61	16368896	2.1	5466383	3	118.68	25268	1	2	15	Y
33	30	tr|W6KNS5|W6KNS5_9TRYP	V.SGMYLGEIAR.Y	Y	37.88	10955382	1.1	5487770	2	94.79	18656	1	307	316	N
33	30	tr|W6KNS5|W6KNS5_9TRYP	R.YMIVQLSEIGC(+57.02)LS(+136.00)PSLASAMSKPMSFETK.Y	Y	37.00	33405596	4.6	11145322	3	168.71	38892	1	317	345	Y
33	30	tr|W6KNS5|W6KNS5_9TRYP	L.YQDNM(sub V)NAILGK.E	Y	35.80	12656074	-0.5	6338107	2	93.50	18297	1	433	443	N
33	30	tr|W6KNS5|W6KNS5_9TRYP	M.LPSFVYK.S	Y	34.90	8524745	0.8	4272449	2	95.33	18805	1	70	76	N
33	30	tr|W6KNS5|W6KNS5_9TRYP	R.MLPSFVYK.S	Y	32.08	9835150	1.6	4927656	2	104.96	21470	1	69	76	N
33	30	tr|W6KNS5|W6KNS5_9TRYP	R.SAQQAAMLT.S	Y	31.32	9194433	1.2	4607295	2	66.95	10953	1	393	401	N
33	30	tr|W6KNS5|W6KNS5_9TRYP	K.TM(+15.99)MSE(+14.02)KAPEDLQK.A	Y	26.57	15367163	2.6	5132474	3	56.45	8151	1	140	152	Y
40	43	tr|W6KN92|W6KN92_9TRYP	R.IINEPTAAAIAYGLNK.V	N	97.18	16579038	0.7	8299598	2	114.54	24125	2	203	218	N
40	43	tr|W6KN92|W6KN92_9TRYP	K.VVLVDVIPLSLGIETVGGVMTK.L	N	96.31	22382908	1.5	7471053	3	169.81	39250	2	419	440	N
40	43	tr|W6KN92|W6KN92_9TRYP	R.VEPPC(+57.02)VGIDLGTTYSVVGVWQK.G	Y	93.86	24032144	0.1	12026146	2	142.98	31923	3	32	53	Y
40	43	tr|W6KN92|W6KN92_9TRYP	K.SQVFSTYSDNQPGVLVQVFEGER.Q	Y	85.53	25852397	4.2	12936326	2	143.43	32051	2	453	475	N
40	43	tr|W6KN92|W6KN92_9TRYP	R.ELSSHPQAHIEVDSLVEGFDVSEK.V	Y	80.81	26512715	-8.9	13266312	2	118.88	25324	6	302	325	N
40	43	tr|W6KN92|W6KN92_9TRYP	R.ITPSVVAFDDNER.L	Y	78.35	14617100	0.9	7318629	2	94.27	18514	1	67	79	N
40	43	tr|W6KN92|W6KN92_9TRYP	K.INPDEAVAYGAAIQAAVLTGESELGGK.V	N	78.23	26433391	-0.1	13226768	2	169.25	39067	2	392	418	N
40	43	tr|W6KN92|W6KN92_9TRYP	T.KVENAVVTVPAYFNDGQR.Q	Y	77.13	20060221	0.2	10040185	2	100.85	20331	3	169	186	N
40	43	tr|W6KN92|W6KN92_9TRYP	K.KNEIDEIVLVGGSTR.I	Y	77.11	16288733	-1.1	8154430	2	103.06	20942	2	357	371	N
40	43	tr|W6KN92|W6KN92_9TRYP	R.ITPSVVAFDDNERLVGDGAK.N	Y	76.35	21020645	-0.3	10520392	2	103.58	21090	3	67	86	N
40	43	tr|W6KN92|W6KN92_9TRYP	K.GRLTPEEIEAMVQEAK.R	N	75.85	17999087	0.4	9009620	2	121.78	26123	4	536	551	N
40	43	tr|W6KN92|W6KN92_9TRYP	K.NEIDEIVLVGGSTR.I	Y	73.73	15007783	1.6	7513976	2	115.70	24444	2	358	371	N
40	43	tr|W6KN92|W6KN92_9TRYP	K.NQLPQNPYNTIYAIK.R	Y	72.59	17759207	-0.2	8889675	2	110.94	23119	1	87	101	N
40	43	tr|W6KN92|W6KN92_9TRYP	K.KQFTPEEISAMILQK.M	Y	69.79	17619335	1.8	8819756	2	129.97	28357	2	143	157	N
40	43	tr|W6KN92|W6KN92_9TRYP	R.AKFEELNMLLFK.N	Y	69.67	14817952	0.6	7419053	2	132.65	29083	3	329	340	N
40	43	tr|W6KN92|W6KN92_9TRYP	R.LTPEEIEAMVQEAK.R	N	69.55	15867861	-0.3	7944001	2	136.39	30125	3	538	551	N
40	43	tr|W6KN92|W6KN92_9TRYP	R.KINPDEAVAYGAAIQAAVLTGESELGGK.V	Y	69.14	27714341	-0.2	9248185	3	158.48	36175	2	391	418	N
40	43	tr|W6KN92|W6KN92_9TRYP	K.FELSGIPPAPR.G	N	66.73	11826396	-5.6	5923238	2	103.16	20968	3	487	497	N
40	43	tr|W6KN92|W6KN92_9TRYP	R.LQSVSNPIIQK.I	Y	66.05	12257030	1.2	6138595	2	76.63	13620	1	628	638	N
40	43	tr|W6KN92|W6KN92_9TRYP	K.DAGTIAGLNVVR.I	N	65.08	11846514	0.0	5933329	2	96.90	19241	1	191	202	N
40	43	tr|W6KN92|W6KN92_9TRYP	K.GDVHIIPNEMGSR.I	Y	63.52	14236877	1.3	7128521	2	79.35	14359	3	54	66	N
40	43	tr|W6KN92|W6KN92_9TRYP	K.FEELNMLLFK.N	Y	63.04	12826631	-0.1	6423387	2	143.24	31996	1	331	340	N
40	43	tr|W6KN92|W6KN92_9TRYP	R.LLGKFELSGIPPAPR.G	N	62.04	15939242	1.7	7979707	2	111.27	23210	2	483	497	N
40	43	tr|W6KN92|W6KN92_9TRYP	K.NSLESIVYSLR.N	Y	61.24	12796772	2.4	6408474	2	134.71	29659	1	568	578	N
40	43	tr|W6KN92|W6KN92_9TRYP	K.SGNPLVQVTVK.G	Y	60.07	11406503	1.6	5713333	2	83.66	15572	1	129	139	N
40	43	tr|W6KN92|W6KN92_9TRYP	R.GVPQIEVIFDVDENSILQVSAIDK.S	Y	57.26	26273694	5.4	13146991	2	169.21	39055	1	498	521	N
40	43	tr|W6KN92|W6KN92_9TRYP	K.VENAVVTVPAYFNDGQR.Q	Y	56.63	18779271	1.3	9399720	2	111.24	23202	1	170	186	N
40	43	tr|W6KN92|W6KN92_9TRYP	R.EEITITNDK.G	N	55.39	10615240	1.0	5317698	2	59.61	8956	1	527	535	N
40	43	tr|W6KN92|W6KN92_9TRYP	F.STYSDNQPGVLVQVFEGER.Q	Y	55.15	21240122	1.8	10630153	2	133.09	29201	2	457	475	N
40	43	tr|W6KN92|W6KN92_9TRYP	R.E(+27.99)LSSHPQAHIEVDSLVEGFDVSEK.V	Y	54.14	26792664	0.6	8940966	3	119.79	25569	1	302	325	Y
40	43	tr|W6KN92|W6KN92_9TRYP	K.FIDEHPDVDPK.E	Y	53.18	13106143	0.4	6563146	2	65.38	10519	2	609	619	N
40	43	tr|W6KN92|W6KN92_9TRYP	A.APEGNGRVEPPC(+57.02)VGIDLGTTYSVVGVWQK.G	Y	50.91	30845337	-6.9	10291781	3	133.46	29305	2	25	53	Y
40	43	tr|W6KN92|W6KN92_9TRYP	K.TIEDAIKEAL(sub M)K.F	Y	40.12	12296866	-0.3	6158504	2	114.21	24035	1	598	608	N
40	43	tr|W6KN92|W6KN92_9TRYP	K.HNIDVSNNQK.A	Y	38.89	11675632	0.8	5847894	2	29.22	3422	2	278	287	N
40	43	tr|W6KN92|W6KN92_9TRYP	R.NQINDNEK.L	N	37.56	9734465	1.4	4877312	2	24.71	2846	2	579	586	N
40	43	tr|W6KN92|W6KN92_9TRYP	K.YIVDLIK.K	Y	36.15	8625164	1.1	4322659	2	105.89	21725	1	269	275	N
40	43	tr|W6KN92|W6KN92_9TRYP	A.APEGN(+.98)GRVEPPC(+57.02)VGIDLGTTYSVVGVWQK.G	Y	35.84	30855178	8.8	10295222	3	133.60	29342	1	25	53	Y
40	43	tr|W6KN92|W6KN92_9TRYP	R.IINEPTAAAIAY.G	N	34.94	12456604	1.4	6238384	2	106.42	21870	1	203	214	N
40	43	tr|W6KN92|W6KN92_9TRYP	K.MKEISETYIGK(sub T)K.V	Y	34.42	14257537	0.5	4762587	3	60.65	9228	2	158	169	N
40	43	tr|W6KN92|W6KN92_9TRYP	K.DFFGGKEP(sub A)NRK.I	Y	32.63	12936465	1.2	6478313	2	61.18	9366	1	381	391	N
40	43	tr|W6KN92|W6KN92_9TRYP	K.LKKNEIDEIVLVGGSTR.I	Y	32.63	18700524	1.5	6243590	3	96.67	19184	1	355	371	N
40	43	tr|W6KN92|W6KN92_9TRYP	K.IYQASGKPPGGDTGDVDPMDDL	Y	30.32	22470000	-0.4	11245068	2	108.08	22335	2	639	660	N
40	43	tr|W6KN92|W6KN92_9TRYP	K.TIEDAIK.E	N	30.12	7884280	0.4	3952214	2	60.29	9138	1	598	604	N
40	43	tr|W6KN92|W6KN92_9TRYP	Q.SVSNPIIQK.I	Y	28.59	9845604	1.6	4932882	2	60.93	9297	1	630	638	N
40	43	tr|W6KN92|W6KN92_9TRYP	K.EISETYIGK(sub T)K.V	Y	28.23	11666183	0.5	5843167	2	57.53	8425	1	160	169	N
40	43	tr|W6KN92|W6KN92_9TRYP	R.L(+27.99)QSVSNPIIQK.I	Y	27.96	12536979	1.4	6278571	2	81.51	14960	1	628	638	Y
40	43	tr|W6KN92|W6KN92_9TRYP	V.ATAGDTHLGGEDFDN(+.98)N(+.98)LM(+15.99)KYIVDLIK.K	Y	27.80	28673535	-1.6	9567902	3	148.96	33571	2	250	275	Y
23	56	tr|W6KPL1|W6KPL1_9TRYP	K.GLAASPGAAVGQVVFNAQDAK.A	N	90.15	19700221	0.7	9860190	2	115.02	24260	1	423	443	N
23	56	tr|W6KPL1|W6KPL1_9TRYP	R.LETSPEDLAGMHAAEGILTAR.G	N	87.26	21810735	1.1	10915452	2	123.82	26669	5	457	477	N
23	56	tr|W6KPL1|W6KPL1_9TRYP	R.FITMYADIVMQVGR.E	N	85.82	16428210	2.1	8224195	2	147.31	33110	1	142	155	N
23	56	tr|W6KPL1|W6KPL1_9TRYP	R.VDYLIGTMIEVPR.A	Y	85.18	15047959	-0.3	7534050	2	135.54	29887	2	761	773	N
23	56	tr|W6KPL1|W6KPL1_9TRYP	R.NPSTGENYFYGEYLINAQGEDVVAGIR.T	Y	78.36	29753936	3.8	14887097	2	144.16	32251	4	265	291	N
23	56	tr|W6KPL1|W6KPL1_9TRYP	A.ASPGAAVGQVVFNAQDAK.A	N	75.67	17288794	0.2	8654471	2	100.17	20147	1	426	443	N
23	56	tr|W6KPL1|W6KPL1_9TRYP	R.LGIVYPEIYNMQVR.S	N	75.65	16938861	2.2	8479522	2	130.32	28451	3	695	708	N
23	56	tr|W6KPL1|W6KPL1_9TRYP	Y.GEYLINAQGEDVVAGIR.T	N	74.59	18029163	0.0	9024654	2	113.56	23856	1	275	291	N
23	56	tr|W6KPL1|W6KPL1_9TRYP	R.ALANELGVPVEKIEQR.T	Y	73.87	17649734	0.3	8834943	2	103.21	20982	3	662	677	N
23	56	tr|W6KPL1|W6KPL1_9TRYP	R.SGAAASMPGMMDTVLNLGLNTATVDAWVAR.S	Y	72.36	30194565	0.4	10074932	3	169.79	39244	2	98	127	N
23	56	tr|W6KPL1|W6KPL1_9TRYP	R.DPFESLDQSGVGV(sub I)LVK.I	Y	70.94	16888621	0.0	8454383	2	130.02	28371	1	823	838	N
23	56	tr|W6KPL1|W6KPL1_9TRYP	R.DMQDIEFTVENGR.L	Y	70.17	15526827	0.9	7773494	2	111.22	23195	1	346	358	N
23	56	tr|W6KPL1|W6KPL1_9TRYP	R.YPSMEESMPENYHMLC(+57.02)DIR.G	Y	70.06	24009846	1.2	12015010	2	118.46	25209	3	319	337	Y
23	56	tr|W6KPL1|W6KPL1_9TRYP	N.TKFDSDLSADDLK.Q	Y	69.11	14536936	1.1	7278549	2	81.97	15089	4	171	183	N
23	56	tr|W6KPL1|W6KPL1_9TRYP	K.G(+27.99)LAASPGAAVGQVVFNAQDAK.A	N	67.83	19980170	0.7	10000164	2	116.18	24574	2	423	443	Y
23	56	tr|W6KPL1|W6KPL1_9TRYP	K.SVSLEGNIEVLLK.W	Y	67.63	13997922	0.1	7009034	2	138.68	30741	2	540	552	N
23	56	tr|W6KPL1|W6KPL1_9TRYP	K.FDSDLSADDLK.Q	Y	66.97	12245510	0.4	6132830	2	88.23	16842	1	173	183	N
23	56	tr|W6KPL1|W6KPL1_9TRYP	R.ALANELGVPVEK.I	Y	65.53	12386870	1.5	6203517	2	93.14	18203	1	662	673	N
23	56	tr|W6KPL1|W6KPL1_9TRYP	E.TSPEDLAGMHAAEGILTAR.G	N	65.32	19389469	1.1	9704818	2	118.04	25097	2	459	477	N
23	56	tr|W6KPL1|W6KPL1_9TRYP	K.FTLHGVEIKEGDVITLDGSR.G	Y	65.02	21851379	0.1	7293867	3	114.45	24100	2	509	528	N
23	56	tr|W6KPL1|W6KPL1_9TRYP	K.LMPMQKEDFK.G	Y	62.76	12656147	0.8	6338151	2	73.01	12620	2	620	629	N
23	56	tr|W6KPL1|W6KPL1_9TRYP	R.VPVAIVAAAHAAAQEK(+27.99).L	Y	62.43	15728623	8.2	7874449	2	101.97	20643	3	884	899	Y
23	56	tr|W6KPL1|W6KPL1_9TRYP	K.EGDVITLDGSR.G	N	60.97	11605673	1.5	5812917	2	78.66	14172	1	518	528	N
23	56	tr|W6KPL1|W6KPL1_9TRYP	R.GGMTSHAAVVAR.G	N	59.02	11555819	0.7	5787986	2	45.08	5646	2	478	489	N
23	56	tr|W6KPL1|W6KPL1_9TRYP	R.RYPSMEESMPENYHMLC(+57.02)DIR.G	Y	57.98	25570857	3.1	8533718	3	109.39	22697	4	318	337	Y
23	56	tr|W6KPL1|W6KPL1_9TRYP	R.VPVAIVAAAHAAAQER(sub K).L	Y	57.82	15728735	3.2	7874466	2	100.30	20181	2	884	899	N
23	56	tr|W6KPL1|W6KPL1_9TRYP	E.NPLLFSVR.S	N	56.73	9445443	0.7	4732798	2	108.24	22379	1	90	97	N
23	56	tr|W6KPL1|W6KPL1_9TRYP	K.FTLHGVEIK.E	Y	56.13	10425811	1.5	5222986	2	90.48	17471	2	509	517	N
23	56	tr|W6KPL1|W6KPL1_9TRYP	K.SATGVAFSR.N	N	55.75	8944559	1.1	4482357	2	59.08	8818	2	256	264	N
23	56	tr|W6KPL1|W6KPL1_9TRYP	K.GANLAEMVNIGLPVPPGFTITTEVC(+57.02)AAYQVEK.K	N	55.17	33887046	2.9	11305787	3	167.17	38479	1	29	60	Y
23	56	tr|W6KPL1|W6KPL1_9TRYP	R.TEHMFFDK.K	N	54.80	10534590	0.3	3521604	3	78.93	14248	2	588	595	N
23	56	tr|W6KPL1|W6KPL1_9TRYP	K.SATGVAFSRNPSTGENYFYGEYLINAQGEDVVAGIR.T	Y	54.60	38518391	1.4	12849554	3	140.28	31166	1	256	291	N
23	56	tr|W6KPL1|W6KPL1_9TRYP	K.C(+57.02)C(+57.02)VC(+57.02)GC(+57.02)GDML(sub Q)IK.Q	N	54.45	14715751	0.1	7367949	2	86.15	16270	1	494	505	Y
23	56	tr|W6KPL1|W6KPL1_9TRYP	A.A(+27.99)SPGAAVGQVVFNAQDAK.A	N	54.40	17568744	0.6	8794450	2	101.59	20534	1	426	443	Y
23	56	tr|W6KPL1|W6KPL1_9TRYP	G.IVYPEIYNMQVR.S	N	52.39	15237806	0.8	7628982	2	116.38	24630	1	697	708	N
23	56	tr|W6KPL1|W6KPL1_9TRYP	R.DDAASFLR.R	N	52.37	8934243	1.3	4477200	2	86.25	16297	1	805	812	N
23	56	tr|W6KPL1|W6KPL1_9TRYP	K.TGQPFPQDPWTQLHAS(sub A)IC(+57.02)AVFR.S	Y	52.24	25552380	-2.0	12786238	2	159.90	36553	2	197	218	Y
23	56	tr|W6KPL1|W6KPL1_9TRYP	L.ANELGVPVEK.I	Y	51.91	10545658	-0.1	5282901	2	71.56	12213	1	664	673	N
23	56	tr|W6KPL1|W6KPL1_9TRYP	D.PFESLDQSGVGV(sub I)LVK.I	Y	50.20	15738351	0.2	7879250	2	114.63	24151	1	824	838	N
23	56	tr|W6KPL1|W6KPL1_9TRYP	R.VDYLIGTM(+15.99)IEVPR.A	Y	45.91	15207909	-1.5	7614016	2	121.60	26074	1	761	773	Y
23	56	tr|W6KPL1|W6KPL1_9TRYP	L.HEVNPMLGLR.G	N	45.34	11646073	1.7	5833119	2	81.85	15056	1	682	691	N
23	56	tr|W6KPL1|W6KPL1_9TRYP	R.VDPEQVSHLLHPTID.P	Y	44.90	16988577	2.6	8504383	2	112.96	23686	2	396	410	N
23	56	tr|W6KPL1|W6KPL1_9TRYP	R.MNHITGLIGTAVNVQAMVFGNINDK(+27.99).S	N	44.55	26843416	4.9	8957922	3	160.15	36622	3	231	255	Y
23	56	tr|W6KPL1|W6KPL1_9TRYP	R.NPSTGENYFYGEYLINAQGEDVVAGIRTPQQISK.A	Y	44.36	37578223	5.5	12536216	3	138.11	30587	1	265	298	N
23	56	tr|W6KPL1|W6KPL1_9TRYP	K.KQVYYFGGGK.A	N	43.39	11455869	0.6	5738011	2	67.10	10996	1	5	14	N
23	56	tr|W6KPL1|W6KPL1_9TRYP	R.TPQQISK.A	N	42.74	8004392	1.2	4012274	2	26.53	3077	2	292	298	N
23	56	tr|W6KPL1|W6KPL1_9TRYP	R.DDAASFLRR.Y	N	42.59	10495254	1.1	5257706	2	77.60	13885	1	805	813	N
23	56	tr|W6KPL1|W6KPL1_9TRYP	L.EGNIEVLLK.W	Y	42.18	10135757	-0.2	5077950	2	98.27	19628	1	544	552	N
23	56	tr|W6KPL1|W6KPL1_9TRYP	Y.ADIVMQVGR.E	N	40.68	9875172	1.2	4947664	2	77.28	13799	1	147	155	N
23	56	tr|W6KPL1|W6KPL1_9TRYP	H.EVNPMLGLR.G	N	40.46	10275485	2.0	5147825	2	95.53	18860	1	683	691	N
23	56	tr|W6KPL1|W6KPL1_9TRYP	D.PPLHEFLPTKPSAQK(sub R).A	Y	40.28	16889249	0.9	8454705	2	75.95	13441	2	647	661	N
23	56	tr|W6KPL1|W6KPL1_9TRYP	R.VDPEQVSHLLHPTIDPSSVAT(sub K)AK.P	Y	40.23	24402598	0.8	8144279	3	116.43	24643	1	396	418	N
23	56	tr|W6KPL1|W6KPL1_9TRYP	K.VPAEVTAL(sub M)VK.E	Y	39.98	10256121	0.1	5138134	2	91.16	17660	1	62	71	N
23	56	tr|W6KPL1|W6KPL1_9TRYP	R.VPVAIVAAAH.A	N	38.69	9465599	4.5	4742894	2	76.82	13673	1	884	893	N
23	56	tr|W6KPL1|W6KPL1_9TRYP	N.TKFDSDLSADDLKQLSP(sub Q)QYLTLFEK.K	Y	36.35	29014646	4.7	9681667	3	155.65	35398	1	171	195	N
23	56	tr|W6KPL1|W6KPL1_9TRYP	N.KEFGN(sub S)LENPLLFSVR.S	Y	33.54	17619413	-2.1	8819761	2	126.29	27350	1	83	97	N
23	56	tr|W6KPL1|W6KPL1_9TRYP	K.L(+134.05)GMC(+57.02)GEHGGDPQTVK.F	Y	32.51	17187505	-2.9	8603800	2	70.20	11839	1	853	867	Y
23	56	tr|W6KPL1|W6KPL1_9TRYP	K.KVPAEVTAL(sub M)VK.E	Y	31.15	11537070	0.5	5778611	2	82.61	15269	1	61	71	N
23	56	tr|W6KPL1|W6KPL1_9TRYP	R.YIDLDIYP(sub S)R.D	Y	30.99	11665972	2.0	5843070	2	115.21	24308	1	814	822	N
23	56	tr|W6KPL1|W6KPL1_9TRYP	G.M(+134.05)C(+57.02)GEHGGDPQTVK.F	Y	29.25	15486449	-5.0	5172197	3	50.30	6718	2	855	867	Y
23	56	tr|W6KPL1|W6KPL1_9TRYP	K.EFGN(sub S)LENPLLFSVR.S	Y	28.85	16338463	2.2	8179322	2	142.24	31709	1	84	97	N
23	56	tr|W6KPL1|W6KPL1_9TRYP	R.FITMYADIVMQVGREDFEK.E	N	27.72	22910967	3.0	7647084	3	152.54	34550	1	142	160	N
23	56	tr|W6KPL1|W6KPL1_9TRYP	F.GN(sub S)LENPLLFSVR.S	Y	26.54	13577354	1.8	6798762	2	125.06	27008	1	86	97	N
23	56	tr|W6KPL1|W6KPL1_9TRYP	G.VH(+136.09)ANADTPNDAMTAHSFGADGLGLC(+57.02)R.T	Y	26.28	28332913	6.5	9454438	3	117.85	25043	1	562	587	Y
23	56	tr|W6KPL1|W6KPL1_9TRYP	R.LGVHANADTPNDAMTAHSL(sub F)GADGLGLC(+57.02)R.T	Y	26.15	28333235	-5.4	9454433	3	117.77	25019	1	560	587	Y
41	48	tr|W6KM26|W6KM26_9TRYP	R.MMGGGFGGC(+57.02)VITLVK.R	Y	94.76	15257455	1.8	7638814	2	126.71	27466	1	420	434	Y
41	48	tr|W6KM26|W6KM26_9TRYP	K.GEYC(+57.02)VMLIDSMIKHELIGESANVYNTLR.S	Y	90.99	32545774	2.9	10858695	3	162.37	37228	3	260	287	Y
41	48	tr|W6KM26|W6KM26_9TRYP	R.HPEAFGSC(+57.02)HSQAGDLMAK.A	Y	90.65	19418462	1.4	9719317	2	68.62	11409	4	316	333	Y
41	48	tr|W6KM26|W6KM26_9TRYP	R.VNLIGEHVDYMHGWVC(+57.02)PAAVLDGTHILVGR.V	Y	85.01	33276646	0.9	11102297	3	145.66	32666	9	46	75	Y
41	48	tr|W6KM26|W6KM26_9TRYP	K.AGALLNEAHEGMK.K	Y	84.70	13396554	0.9	6708356	2	66.92	10945	2	380	392	N
41	48	tr|W6KM26|W6KM26_9TRYP	K.VDQLGSGVFSVSLT(sub A)SLNSASK.I	Y	81.85	20950796	2.1	10485493	2	134.23	29519	2	462	482	N
41	48	tr|W6KM26|W6KM26_9TRYP	K.VYKVDQLGSGVFSVSLT(sub A)SLNSASK.I	Y	81.07	24853064	2.0	12436630	2	131.97	28905	2	459	482	N
41	48	tr|W6KM26|W6KM26_9TRYP	K.GEYC(+57.02)VMLIDSMIK.H	Y	79.15	15577241	0.2	7798695	2	142.86	31886	1	260	272	Y
41	48	tr|W6KM26|W6KM26_9TRYP	K.YAILDRKPSEELIQLAK.Q	Y	74.60	19861149	1.6	4975368	4	109.22	22649	4	191	207	N
41	48	tr|W6KM26|W6KM26_9TRYP	K.AKPHLTVGEFER.G	Y	74.06	13827306	0.9	6923732	2	74.19	12953	4	334	345	N
41	48	tr|W6KM26|W6KM26_9TRYP	K.VADPSKTPELSHEER.V	Y	73.32	16938270	-0.1	5656162	3	51.33	6946	3	362	376	N
41	48	tr|W6KM26|W6KM26_9TRYP	K.VDQLGSGVFSVSLT(sub A)SLNSASKI	Y	72.15	22081638	0.7	11050900	2	145.35	32580	2	462	483	N
41	48	tr|W6KM26|W6KM26_9TRYP	K.SD(+14.02)GDVEWMMFTFAPGR.V	Y	69.85	18588018	1.3	9304094	2	157.24	35837	2	30	45	Y
41	48	tr|W6KM26|W6KM26_9TRYP	G.VSLLQTIDAC(+57.02)ATQSYK.L	Y	67.06	17968978	0.9	8994570	2	132.40	29018	1	165	180	Y
41	48	tr|W6KM26|W6KM26_9TRYP	K.ATLGELTPIFK.K	Y	65.65	11886754	-0.6	5953446	2	121.70	26103	1	13	23	N
41	48	tr|W6KM26|W6KM26_9TRYP	K.TFTFTDWVR.H	Y	63.56	11715662	1.7	5867914	2	133.12	29209	2	307	315	N
41	48	tr|W6KM26|W6KM26_9TRYP	K.QLGIDVGAQPLR.G	Y	63.54	12657091	0.4	6338621	2	97.90	19517	1	130	141	N
41	48	tr|W6KM26|W6KM26_9TRYP	R.GSYQIQEQLR.T	Y	63.11	12206149	1.4	6113156	2	77.22	13781	1	346	355	N
41	48	tr|W6KM26|W6KM26_9TRYP	R.KPSEELIQLAK.Q	Y	62.46	12547183	0.7	6283668	2	82.10	15124	2	197	207	N
41	48	tr|W6KM26|W6KM26_9TRYP	K.ATLGELTPIFKK.A	Y	62.00	13167704	1.6	6593935	2	104.86	21439	2	13	24	N
41	48	tr|W6KM26|W6KM26_9TRYP	Q.TIDAC(+57.02)ATQSYK.L	Y	61.69	12565707	0.5	6292929	2	57.99	8541	1	170	180	Y
41	48	tr|W6KM26|W6KM26_9TRYP	K.TFTFTDWVRHPEAFGSC(+57.02)HSQAGDLMAK.A	Y	61.23	30954019	0.6	10328085	3	125.77	27201	1	307	333	Y
41	48	tr|W6KM26|W6KM26_9TRYP	A.GALLNEAHEGMK.K	Y	57.39	12686183	0.5	6353167	2	65.21	10474	2	381	392	N
41	48	tr|W6KM26|W6KM26_9TRYP	K.TPELSHEER.V	Y	57.28	10965149	0.3	5492649	2	39.46	4768	2	368	376	N
41	48	tr|W6KM26|W6KM26_9TRYP	M.MGGGFGGC(+57.02)VITLVK.R	Y	57.22	13947050	1.6	6983608	2	119.76	25561	1	421	434	Y
41	48	tr|W6KM26|W6KM26_9TRYP	K.DLSYSIC(+57.02)SLEHVLGSK.G	Y	55.44	18068822	4.1	9044521	2	148.34	33395	1	244	259	Y
41	48	tr|W6KM26|W6KM26_9TRYP	L.QTIDAC(+57.02)ATQSYK.L	Y	55.14	13846293	1.1	6933227	2	61.94	9576	2	169	180	Y
41	48	tr|W6KM26|W6KM26_9TRYP	K.GQ(sub E)YC(+57.02)VMLIDSMIKHELIGESANVYNTLR.S	Y	53.93	32535933	-0.9	10855374	3	162.57	37281	1	260	287	Y
41	48	tr|W6KM26|W6KM26_9TRYP	G.SGVFSVSLT(sub A)SLNSASKI	Y	52.68	16959043	0.4	8489598	2	132.71	29101	1	467	483	N
41	48	tr|W6KM26|W6KM26_9TRYP	M.GGGFGGC(+57.02)VITLVK.R	Y	52.56	12636646	1.9	6328408	2	113.28	23777	1	422	434	Y
41	48	tr|W6KM26|W6KM26_9TRYP	R.ELFELDSINGS(sub P)TTGAKGDK.S	Y	52.48	19809640	1.3	9914906	2	104.16	21250	1	96	114	N
41	48	tr|W6KM26|W6KM26_9TRYP	R.GVC(+57.02)MVVHGTLPLGAGMSASAAFGVSLLQTIDAC(+57.02)ATQSYK.L	Y	50.39	39679304	3.4	13236553	3	169.65	39197	1	142	180	Y
41	48	tr|W6KM26|W6KM26_9TRYP	G.SYQIQEQLR.T	Y	49.84	11635935	1.7	5828050	2	77.62	13893	1	347	355	N
41	48	tr|W6KM26|W6KM26_9TRYP	K.VYKVDQLGSGVFSVS.L	Y	48.19	15838195	1.0	7929178	2	117.19	24857	1	459	473	N
41	48	tr|W6KM26|W6KM26_9TRYP	R.G(+27.99)SYQIQEQLR.T	Y	47.79	12486099	1.5	6253132	2	81.76	15026	1	346	355	Y
41	48	tr|W6KM26|W6KM26_9TRYP	R.GSYQIQEQ(+.98)LR.T	Y	47.45	12215989	1.6	6118077	2	83.20	15441	1	346	355	Y
41	48	tr|W6KM26|W6KM26_9TRYP	R.NTTPEIDFV(sub I)QEMLR.H	Y	46.26	16918188	1.3	8469178	2	149.59	33744	1	397	410	N
41	48	tr|W6KM26|W6KM26_9TRYP	K.FIFLDC(+57.02)K.D	Y	45.43	9414680	1.1	4717418	2	110.41	22970	1	237	243	Y
41	48	tr|W6KM26|W6KM26_9TRYP	K.Q(-17.03)LGIDVGAQPLR.G	Y	45.08	12486826	-1.1	6253479	2	120.69	25821	1	130	141	Y
41	48	tr|W6KM26|W6KM26_9TRYP	T.FTDWVR.H	Y	40.07	8224024	1.0	4122089	2	85.53	16097	2	310	315	N
41	48	tr|W6KM26|W6KM26_9TRYP	K.VYKVDQLGSGVFSVSLT(sub A)SLNSASKI	Y	39.94	25983904	-2.9	13001987	2	141.62	31529	1	459	483	N
41	48	tr|W6KM26|W6KM26_9TRYP	G.SGVFSVSLT(sub A)SLNSASK.I	Y	37.51	15828202	1.1	7924183	2	119.37	25456	1	467	482	N
41	48	tr|W6KM26|W6KM26_9TRYP	K.YAILDR.K	Y	35.00	7494072	0.6	3757111	2	72.34	12433	1	191	196	N
41	48	tr|W6KM26|W6KM26_9TRYP	G.IDVGAQPLR.G	Y	34.78	9675450	1.5	4847805	2	72.33	12431	1	133	141	N
41	48	tr|W6KM26|W6KM26_9TRYP	K.VYKVDQLG.S	Y	33.53	9204967	1.0	4612561	2	72.15	12376	1	459	466	N
41	48	tr|W6KM26|W6KM26_9TRYP	S.VSLT(sub A)SLNSASK.I	Y	33.12	11055979	0.4	5538065	2	74.90	13147	1	472	482	N
41	48	tr|W6KM26|W6KM26_9TRYP	R.HPEAFGSC(+57.02)HSQAGDLM(+15.99)AK.A	Y	32.18	19578411	0.8	6536215	3	57.27	8358	1	316	333	Y
41	48	tr|W6KM26|W6KM26_9TRYP	K.RFNVENK.V	Y	31.04	9054719	1.4	4537438	2	38.51	4633	2	452	458	N
41	48	tr|W6KM26|W6KM26_9TRYP	K.LATKPTPGR.K	Y	29.56	9395501	1.1	4707829	2	28.18	3285	2	181	189	N
41	48	tr|W6KM26|W6KM26_9TRYP	R.LKQLGIDVGAQPLR.G	Y	28.37	15068882	3.3	5033050	3	93.06	18181	1	128	141	N
41	48	tr|W6KM26|W6KM26_9TRYP	R.FNVENK.V	Y	26.24	7493708	0.2	3756927	2	44.23	5485	1	453	458	N
41	48	tr|W6KM26|W6KM26_9TRYP	L.GELTPIFK.K	Y	25.71	9035065	1.3	4527611	2	95.74	18920	1	16	23	N
11	14	tr|S9WM11|S9WM11_9TRYP	R.AVC(+57.02)MIANSTAIAEVFAR.I	N	98.09	18229070	1.1	9124618	2	140.56	31242	2	374	390	Y
11	14	tr|S9WM11|S9WM11_9TRYP	R.AFVHWYVGEGMEEGEFSEAR.E	N	89.68	23290110	1.2	11655142	2	123.81	26666	8	403	422	N
11	14	tr|S9WM11|S9WM11_9TRYP	R.IHFVLTSYAPVISAEK.A	N	86.73	17739664	0.2	8879907	2	121.32	25998	2	265	280	N
11	14	tr|S9WM11|S9WM11_9TRYP	R.QLFHPEQLISGKEDAANNYAR.G	N	78.49	24001821	1.1	8010688	3	101.95	20634	9	85	105	N
11	14	tr|S9WM11|S9WM11_9TRYP	K.TIGVEDDAFNTFFSETGAGK.H	N	77.10	21049590	-0.3	10534865	2	141.70	31551	2	41	60	N
11	14	tr|S9WM11|S9WM11_9TRYP	C.MIANSTAIAEVFAR.I	N	75.72	14927708	2.2	7473943	2	125.45	27110	1	377	390	N
11	14	tr|S9WM11|S9WM11_9TRYP	R.SLDIERPTYTNVNR.L	N	74.62	16768481	0.3	8394316	2	80.88	14786	3	216	229	N
11	14	tr|S9WM11|S9WM11_9TRYP	K.C(+57.02)GINYQPPTVVPGGDLAK.V	N	71.85	18849403	0.3	9434777	2	103.84	21162	3	353	370	Y
11	14	tr|S9WM11|S9WM11_9TRYP	R.KLADNC(+57.02)TGLQGF.M	N	71.37	13226289	1.4	6623226	2	94.48	18575	1	124	135	Y
11	14	tr|S9WM11|S9WM11_9TRYP	R.GHYTIGKEIVDLC(+57.02)LDR.I	N	71.07	18879513	-0.9	6303238	3	110.88	23103	5	106	121	Y
11	14	tr|S9WM11|S9WM11_9TRYP	R.AVC(+57.02)MIAN(+.98)STAIAEVFAR.I	N	69.01	18238910	-1.2	9129517	2	142.07	31659	2	374	390	Y
11	14	tr|S9WM11|S9WM11_9TRYP	H.WYVGEGMEEGEFSEAR.E	N	69.00	18747781	0.8	9383970	2	118.14	25124	1	407	422	N
11	14	tr|S9WM11|S9WM11_9TRYP	M.IANSTAIAEVFAR.I	N	65.43	13617302	-0.2	6818723	2	114.45	24101	1	378	390	N
11	14	tr|S9WM11|S9WM11_9TRYP	R.Q(-17.03)LFHPEQLISGKEDAANNYAR.G	N	63.73	23831555	-0.5	11925845	2	117.84	25040	3	85	105	Y
11	14	tr|S9WM11|S9WM11_9TRYP	K.DVNAAIATIK.T	N	63.67	10145709	0.7	5082931	2	85.59	16112	1	327	336	N
11	14	tr|S9WM11|S9WM11_9TRYP	D.DAFNTFFSETGAGK.H	N	62.12	14906677	3.2	7463435	2	127.23	27616	1	47	60	N
11	14	tr|S9WM11|S9WM11_9TRYP	R.GDVVPKDVNAAIATIK.T	N	62.04	16099038	0.8	8059598	2	107.10	22066	3	321	336	N
11	14	tr|S9WM11|S9WM11_9TRYP	R.AVC(+57.02)M(+15.99)IANSTAIAEVFAR.I	N	60.82	18389019	-0.2	9204580	2	127.66	27731	1	374	390	Y
11	14	tr|S9WM11|S9WM11_9TRYP	Y.VGEGMEEGEFSEAR.E	N	59.37	15256355	1.1	7638259	2	81.47	14947	1	409	422	N
11	14	tr|S9WM11|S9WM11_9TRYP	L.DIERPTYTNVNR.L	N	57.32	14767321	-0.1	7393732	2	65.24	10482	2	218	229	N
11	14	tr|S9WM11|S9WM11_9TRYP	R.QLFHPEQLISGK.E	N	56.79	13957510	1.2	6988836	2	100.83	20325	2	85	96	N
11	14	tr|S9WM11|S9WM11_9TRYP	R.IDHKFDLMYSK.R	N	56.32	13956857	-0.2	6988500	2	82.55	15251	4	391	401	N
11	14	tr|S9WM11|S9WM11_9TRYP	N.STAIAEVFAR.I	N	56.17	10635662	2.6	5327917	2	100.30	20182	1	381	390	N
11	14	tr|S9WM11|S9WM11_9TRYP	R.KLADNC(+57.02)TGLQGFMVFH.A	N	55.56	18368651	1.0	9194408	2	124.86	26951	4	124	139	Y
11	14	tr|S9WM11|S9WM11_9TRYP	R.KLADNC(+57.02)TGLQGFM.V	N	55.48	14536693	1.7	7278432	2	111.13	23171	1	124	136	Y
11	14	tr|S9WM11|S9WM11_9TRYP	K.C(+57.02)GIN(+.98)YQPPTVVPGGDLAK.V	N	55.40	18859243	3.9	9439731	2	108.26	22384	3	353	370	Y
11	14	tr|S9WM11|S9WM11_9TRYP	R.RSLDIERPTYTNVNR.L	N	54.99	18329492	1.9	9174836	2	73.60	12789	5	215	229	N
11	14	tr|S9WM11|S9WM11_9TRYP	K.YMSC(+57.02)C(+57.02)LMYR.G	N	54.52	12824967	1.4	6422565	2	90.30	17419	1	312	320	Y
11	14	tr|S9WM11|S9WM11_9TRYP	Q.LFHPEQLISGK.E	N	53.91	12676924	2.0	4235723	3	96.12	19028	1	86	96	N
11	14	tr|S9WM11|S9WM11_9TRYP	S.EITNSVFEPAGMLTK.C	N	53.42	16358177	3.0	8189186	2	118.07	25106	1	290	304	N
11	14	tr|S9WM11|S9WM11_9TRYP	F.LDLEPTVVDEIR.T	N	52.30	13977401	0.3	6998776	2	117.54	24956	1	68	79	N
11	14	tr|S9WM11|S9WM11_9TRYP	K.TIGVEDDAFNTFFSETGAGKHVPR.A	N	50.45	25942400	0.5	6495676	4	127.92	27802	3	41	64	N
11	14	tr|S9WM11|S9WM11_9TRYP	K.EIVDLC(+57.02)LDR.I	N	50.08	11315593	1.8	5667880	2	101.67	20554	1	113	121	Y
11	14	tr|S9WM11|S9WM11_9TRYP	K.FDLMYSK.R	N	48.99	9024208	0.0	4522177	2	93.76	18371	1	395	401	N
11	14	tr|S9WM11|S9WM11_9TRYP	F.HPEQLISGKEDAANNYAR.G	N	48.90	20119711	1.2	6716651	3	64.88	10386	1	88	105	N
11	14	tr|S9WM11|S9WM11_9TRYP	R.Q(-17.03)LFHPEQLISGK.E	N	47.16	13787245	1.1	6903703	2	123.35	26549	1	85	96	Y
11	14	tr|S9WM11|S9WM11_9TRYP	N.TFFSETGAGK.H	N	47.03	10434923	1.5	5227542	2	77.71	13916	2	51	60	N
11	14	tr|S9WM11|S9WM11_9TRYP	L.DLEPTVVDEIR.T	N	46.87	12846561	0.8	6433359	2	103.94	21192	1	69	79	N
11	14	tr|S9WM11|S9WM11_9TRYP	R.LSVDYGKK.S	N	46.54	9084967	1.0	4552561	2	49.24	6489	2	157	164	N
11	14	tr|S9WM11|S9WM11_9TRYP	R.EDLAALEK.D	N	46.51	8874600	1.3	4447378	2	72.13	12370	1	423	430	N
11	14	tr|S9WM11|S9WM11_9TRYP	K.LGYTVYPSPQVSTAVVEPYNSVLSTH.S	N	46.37	28074019	2.1	9368098	3	131.78	28852	1	167	192	N
11	14	tr|S9WM11|S9WM11_9TRYP	I.VDLC(+57.02)LDR.I	N	46.35	8894327	1.3	4457242	2	78.05	14009	1	115	121	Y
11	14	tr|S9WM11|S9WM11_9TRYP	R.Q(+.98)LFHPEQLISGKEDAANNYAR.G	N	44.90	24011663	4.6	8013997	3	102.85	20886	2	85	105	Y
11	14	tr|S9WM11|S9WM11_9TRYP	L.TSYAPVISAEK.A	N	44.63	11646027	1.1	5833093	2	74.00	12899	1	270	280	N
11	14	tr|S9WM11|S9WM11_9TRYP	M.SC(+57.02)C(+57.02)LMYR.G	N	44.51	9883929	0.6	4952040	2	68.21	11295	1	314	320	Y
11	14	tr|S9WM11|S9WM11_9TRYP	K.EDAANNYAR.G	N	42.34	10224417	4.6	5122305	2	37.52	4495	1	97	105	N
11	14	tr|S9WM11|S9WM11_9TRYP	F.M(+15.99)VFHAVGGGTGSGLGALLLER.L	N	41.61	20570728	2.8	6867001	3	129.45	28216	1	136	156	Y
11	14	tr|S9WM11|S9WM11_9TRYP	R.KLADNC(+57.02)TGLQGFM(+15.99)VFHAVGGGTGSGLGALLLER.L	N	39.76	33616912	2.2	8414319	4	149.27	33654	1	124	156	Y
11	14	tr|S9WM11|S9WM11_9TRYP	R.LSVDYGK.K	N	39.49	7804017	0.6	3912084	2	59.02	8803	1	157	163	N
11	14	tr|S9WM11|S9WM11_9TRYP	Y.MSC(+57.02)C(+57.02)LMYR.G	N	38.66	11194333	1.6	5607249	2	80.23	14608	1	313	320	Y
11	14	tr|S9WM11|S9WM11_9TRYP	K.YMSC(+57.02)C(+57.02)LMYRGDVVPK.D	N	38.40	18778296	2.1	6269518	3	95.70	18908	2	312	326	Y
11	14	tr|S9WM11|S9WM11_9TRYP	R.IDHKFDLM(+15.99)YSK.R	N	38.26	14116805	1.0	4715679	3	72.89	12589	1	391	401	Y
11	14	tr|S9WM11|S9WM11_9TRYP	K.TIGVEDDAFNTFFSETGAGK(+27.99).H	N	37.79	21329539	0.7	10674850	2	143.13	31967	1	41	60	Y
11	14	tr|S9WM11|S9WM11_9TRYP	K.SKLGYTVYPSPQVSTAVVEPYNSVLSTH.S	N	37.54	30225288	-0.3	10085165	3	121.51	26050	1	165	192	N
11	14	tr|S9WM11|S9WM11_9TRYP	K.RAFVHWYVGEGMEEGEFSEAR.E	N	36.96	24851121	1.2	8293790	3	116.12	24559	1	402	422	N
11	14	tr|S9WM11|S9WM11_9TRYP	T.SYAPVISAEK.A	N	35.69	10635549	1.2	5327854	2	70.15	11823	1	271	280	N
11	14	tr|S9WM11|S9WM11_9TRYP	N.YQPPTVVPGGDLAK.V	N	35.19	14407612	-0.6	7213875	2	90.26	17410	1	357	370	N
11	14	tr|S9WM11|S9WM11_9TRYP	R.EAIC(+57.02)IHIGQAGC(+57.02)QVGN(+.98)AC(+57.02)WELFC(+57.02)LEHGIQPDGAMPSDK.T	N	35.16	42688848	4.8	10682336	4	141.25	31426	1	3	40	Y
11	14	tr|S9WM11|S9WM11_9TRYP	R.A(+27.99)VC(+57.02)MIANSTAIAEVFAR.I	N	35.01	18509019	1.5	6179755	3	149.52	33726	2	374	390	Y
11	14	tr|S9WM11|S9WM11_9TRYP	D.IERPTYTNVNR.L	N	34.35	13617051	0.4	4549091	3	57.75	8479	1	219	229	N
11	14	tr|S9WM11|S9WM11_9TRYP	V.GEGMEEGEFSEAR.E	N	34.09	14265670	-0.4	7142905	2	75.18	13225	1	410	422	N
11	14	tr|S9WM11|S9WM11_9TRYP	R.KLADNC(+57.02)TGLQGFMVF.H	N	33.91	16998062	0.3	8509106	2	143.99	32203	1	124	138	Y
11	14	tr|S9WM11|S9WM11_9TRYP	V.LTSYAPVISAEK.A	N	32.03	12776866	1.2	6398514	2	84.75	15877	1	269	280	N
11	14	tr|S9WM11|S9WM11_9TRYP	Y.APVISAEK.A	N	31.61	8134596	0.9	4077374	2	45.06	5641	1	273	280	N
11	14	tr|S9WM11|S9WM11_9TRYP	K.EIVDLCLD(+57.02)RIR.K	N	31.59	14007445	1.2	4679227	3	107.36	22137	1	113	123	Y
11	14	tr|S9WM11|S9WM11_9TRYP	R.GHYTIGK.E	N	30.71	7744024	0.8	3882088	2	37.83	4538	3	106	112	N
11	14	tr|S9WM11|S9WM11_9TRYP	R.ED(-18.01)LAALEK.D	N	29.77	8694494	1.4	4357326	2	72.32	12427	1	423	430	Y
11	14	tr|S9WM11|S9WM11_9TRYP	S.LDIERPTYTNVNR.L	N	27.93	15898162	0.8	7959160	2	79.57	14419	3	217	229	N
11	14	tr|S9WM11|S9WM11_9TRYP	S.YAPVISAEK.A	N	27.34	9765229	1.8	4892696	2	64.02	10134	1	272	280	N
11	14	tr|S9WM11|S9WM11_9TRYP	R.QLFHPEQLISGK(+27.99).E	N	26.89	14237460	1.0	4755897	3	105.67	21661	2	85	96	Y
11	14	tr|S9WM11|S9WM11_9TRYP	R.IDHKFDLM.Y	N	26.14	10174954	2.1	5097560	2	89.33	17148	2	391	398	N
11	14	tr|S9WM11|S9WM11_9TRYP	R.Q(-17.03)LFHPEQLISGKED.A	N	25.99	16227939	0.8	8124049	2	125.00	26993	1	85	98	Y
13	25	tr|Q9BIX5|Q9BIX5_LEIME	K.GHYTEGAELIDSVLDVC(+57.02)R.K	N	93.50	20329524	-0.1	10174833	2	137.66	30467	3	104	121	Y
13	25	tr|Q9BIX5|Q9BIX5_LEIME	K.GHYTEGAELIDSVLDVC(+57.02)RK.E	N	93.39	21610474	0.4	10815314	2	129.02	28100	8	104	122	Y
13	25	tr|Q9BIX5|Q9BIX5_LEIME	R.EIVSC(+57.02)QAGQC(+57.02)GNQIGSK.F	N	90.37	18348302	2.2	9184244	2	61.87	9553	1	3	19	Y
13	25	tr|Q9BIX5|Q9BIX5_LEIME	V.DPTGTYQGDSDLQLER.I	N	85.04	17938068	0.0	8979106	2	87.51	16646	1	31	46	N
13	25	tr|Q9BIX5|Q9BIX5_LEIME	S.HSLGGGTGSGMGTLLISK.L	N	83.69	16718613	1.0	8369388	2	92.33	17977	3	137	154	N
13	25	tr|Q9BIX5|Q9BIX5_LEIME	R.MSTKEVDEQMLNVQNK.N	N	82.51	18928972	0.7	9474565	2	84.46	15797	3	321	336	N
13	25	tr|Q9BIX5|Q9BIX5_LEIME	R.INVYFDESTGGR.Y	N	76.62	13566310	0.5	6793231	2	92.09	17909	2	47	58	N
13	25	tr|Q9BIX5|Q9BIX5_LEIME	MREIVSC(+57.02)QAGQC(+57.02)GNQIGSK.F	N	75.81	21219717	0.4	7083314	3	65.29	10493	2	1	19	Y
13	25	tr|Q9BIX5|Q9BIX5_LEIME	K.MSVTFIGNNTC(+57.02)IQEMFR.R	N	75.74	20469325	1.2	10244747	2	143.04	31940	2	363	379	Y
13	25	tr|Q9BIX5|Q9BIX5_LEIME	R.T(+28.03)LKLTTPTFGDLNHLVAAVMSGVTC(+57.02)C(+57.02)LR.F	N	75.59	31026028	2.6	10352109	3	169.69	39211	1	214	241	Y
13	25	tr|Q9BIX5|Q9BIX5_LEIME	R.EIVSC(+57.02)QAGQC(+57.02)GN(+.98)QIGSK.F	N	73.31	18358142	0.3	9189147	2	62.90	9834	2	3	19	Y
13	25	tr|Q9BIX5|Q9BIX5_LEIME	K.M(+15.99)SVTFIGNNTC(+57.02)IQEMFR.R	N	72.76	20629275	0.5	10324716	2	136.33	30106	1	363	379	Y
13	25	tr|Q9BIX5|Q9BIX5_LEIME	H.SLGGGTGSGMGTLLISK.L	N	72.75	15348025	1.1	7684094	2	105.74	21680	1	138	154	N
13	25	tr|Q9BIX5|Q9BIX5_LEIME	T.FIGNNTC(+57.02)IQEMFR.R	N	71.67	16287439	0.7	8153798	2	123.16	26490	1	367	379	Y
13	25	tr|Q9BIX5|Q9BIX5_LEIME	R.EIVSC(+57.02)QAGQ(+.98)C(+57.02)GNQIGSK.F	N	69.88	18358142	4.4	9189185	2	64.51	10277	1	3	19	Y
13	25	tr|Q9BIX5|Q9BIX5_LEIME	K.EAESC(+57.02)DC(+57.02)LQGFQLSHSLGGGTGSGMGTLLISK.L	N	69.86	32965112	1.9	10998464	3	130.34	28457	3	123	154	Y
13	25	tr|Q9BIX5|Q9BIX5_LEIME	K.LAVNLVPFPR.L	N	69.77	11246705	1.2	5633432	2	121.58	26068	1	253	262	N
13	25	tr|Q9BIX5|Q9BIX5_LEIME	K.MSVTFIGNNTC(+57.02)IQEM(+15.99)FR.R	N	69.46	20629275	0.3	10324713	2	123.57	26604	2	363	379	Y
13	25	tr|Q9BIX5|Q9BIX5_LEIME	R.YLTASALFR.G	N	65.28	10405654	0.8	5212904	2	112.89	23664	1	310	318	N
13	25	tr|Q9BIX5|Q9BIX5_LEIME	K.EVDEQMLNVQNK.N	N	64.98	14456820	1.0	7238490	2	79.20	14318	4	325	336	N
13	25	tr|Q9BIX5|Q9BIX5_LEIME	K.SSIC(+57.02)DIPPKGLK.M	N	63.18	13137013	1.2	6578587	2	70.45	11907	4	351	362	Y
13	25	tr|Q9BIX5|Q9BIX5_LEIME	R.EIVSC(+57.02)QAGQC(+57.02)GN.Q	N	62.28	13215391	-0.1	6617767	2	53.05	7334	1	3	14	Y
13	25	tr|Q9BIX5|Q9BIX5_LEIME	M(+15.99)REIVSC(+57.02)QAGQC(+57.02)GNQIGSK.F	N	62.27	21379668	1.3	7136638	3	58.24	8603	2	1	19	Y
13	25	tr|Q9BIX5|Q9BIX5_LEIME	MREIVSC(+57.02)QAGQC(+57.02)GN(+.98)QIGSK.F	N	61.69	21229558	0.6	7086596	3	68.14	11280	1	1	19	Y
13	25	tr|Q9BIX5|Q9BIX5_LEIME	K.EAESC(+57.02)DC(+57.02)LQGFQLSH.S	N	60.22	17797192	1.3	8908680	2	100.47	20230	1	123	137	Y
13	25	tr|Q9BIX5|Q9BIX5_LEIME	R.KEAESC(+57.02)DC(+57.02)LQGFQLSHSLGGGTGSGMGTLLISK.L	N	59.72	34246062	0.7	11425435	3	123.18	26498	5	122	154	Y
13	25	tr|Q9BIX5|Q9BIX5_LEIME	R.KLAVNLVPFPR.L	N	59.51	12527655	-0.1	6273900	2	108.39	22421	3	252	262	N
13	25	tr|Q9BIX5|Q9BIX5_LEIME	R.INVYFDESTGGRYVPR.A	N	57.19	18719165	1.4	9369669	2	99.67	20009	2	47	62	N
13	25	tr|Q9BIX5|Q9BIX5_LEIME	K.NMMQAADPR.H	N	56.87	10324481	0.3	5172315	2	60.28	9134	1	298	306	N
13	25	tr|Q9BIX5|Q9BIX5_LEIME	K.SSIC(+57.02)DIPPK.G	N	56.29	10155008	1.8	5087586	2	61.09	9340	9	351	359	Y
13	25	tr|Q9BIX5|Q9BIX5_LEIME	R.FPGQLNSDLR.K	N	56.13	11455829	1.0	5737993	2	87.35	16600	5	242	251	N
13	25	tr|Q9BIX5|Q9BIX5_LEIME	R.FPGQLNSDLRK.L	N	56.02	12736779	0.6	6378466	2	74.17	12947	4	242	252	N
13	25	tr|Q9BIX5|Q9BIX5_LEIME	E.VDEQMLNVQNK.N	N	55.87	13166394	1.0	6593276	2	73.64	12796	1	326	336	N
13	25	tr|Q9BIX5|Q9BIX5_LEIME	R.VSDTVVEPYNTTLSVH.Q	N	53.00	17598628	0.1	8809387	2	97.78	19485	1	175	190	N
13	25	tr|Q9BIX5|Q9BIX5_LEIME	K.EAESC(+57.02)DC(+57.02)LQGFQLSHSLGGGTGSGM(+15.99)GTLLISK.L	N	51.86	33125061	0.9	11051770	3	120.86	25867	2	123	154	Y
13	25	tr|Q9BIX5|Q9BIX5_LEIME	C.DC(+57.02)LQGFQLSHSLGGGTGSGMGTLLISK.L	N	51.54	27203262	0.4	9077830	3	131.42	28756	2	128	154	Y
13	25	tr|Q9BIX5|Q9BIX5_LEIME	R.VSDTVVEPYNTTLSVHQ.L	N	49.04	18879214	2.4	9449703	2	96.78	19213	1	175	191	N
13	25	tr|Q9BIX5|Q9BIX5_LEIME	S.DEHGVDPTGTYQGDSDLQLER.I	N	47.96	23310251	0.9	7780164	3	90.01	17338	2	26	46	N
13	25	tr|Q9BIX5|Q9BIX5_LEIME	K.EVDEQM(+15.99)LNVQNK.N	N	47.20	14616770	-0.2	7318456	2	61.74	9515	1	325	336	Y
13	25	tr|Q9BIX5|Q9BIX5_LEIME	K.EVDEQMLNVQN(+.98)K.N	N	46.43	14466660	-1.1	7243395	2	82.31	15184	1	325	336	Y
13	25	tr|Q9BIX5|Q9BIX5_LEIME	R.T(sub A)VLMDLEPGTMDSVR.A	N	45.86	16627957	0.5	8324055	2	126.34	27362	1	63	77	N
13	25	tr|Q9BIX5|Q9BIX5_LEIME	K.NM(+15.99)MQAADPR.H	N	44.89	10484430	0.7	5252291	2	42.97	5278	4	298	306	Y
13	25	tr|Q9BIX5|Q9BIX5_LEIME	MREIVSC(+57.02)QAGQ(+.98)C(+57.02)GNQIGSK.F	N	44.62	21229558	0.7	7086597	3	68.43	11356	1	1	19	Y
13	25	tr|Q9BIX5|Q9BIX5_LEIME	K.NSSYFIEWIPNNV(sub I)K.S	N	44.40	17098413	0.2	8559281	2	137.01	30290	3	337	350	N
13	25	tr|Q9BIX5|Q9BIX5_LEIME	A.VNLVPFPR.L	N	44.14	9405494	1.3	4712826	2	104.67	21387	1	255	262	N
13	25	tr|Q9BIX5|Q9BIX5_LEIME	R.TLKLTTPTFGDLN(+28.03)HLVAAVMSGVTC(+57.02)C(+57.02)LR.F	N	43.26	31026028	3.5	7766607	4	169.65	39199	1	214	241	Y
13	25	tr|Q9BIX5|Q9BIX5_LEIME	Y.LTASALFR.G	N	41.09	8775021	1.8	4397591	2	96.53	19143	1	311	318	N
13	25	tr|Q9BIX5|Q9BIX5_LEIME	MREIVSC(+57.02)Q(+.98)AGQC(+57.02)GNQIGSK.F	N	40.49	21229558	9.1	7086656	3	65.26	10486	1	1	19	Y
13	25	tr|Q9BIX5|Q9BIX5_LEIME	N.SSYFIEWIPNNV(sub I)K.S	N	38.53	15957983	1.4	7989075	2	136.93	30271	1	338	350	N
13	25	tr|Q9BIX5|Q9BIX5_LEIME	M.DLEPGTMDSVR.A	N	38.22	12185551	1.1	6102855	2	78.14	14031	1	67	77	N
13	25	tr|Q9BIX5|Q9BIX5_LEIME	K.LTTPTFGDLNHLVAAVMSGVTC(+57.02)C(+57.02)LR.F	N	37.43	27323447	2.9	9117915	3	170.19	39375	1	217	241	Y
13	25	tr|Q9BIX5|Q9BIX5_LEIME	T.TPTFGDLNHLVAAVMSGVTC(+57.02)C(+57.02)LR.F	N	37.24	25182131	2.7	8404139	3	169.96	39297	2	219	241	Y
13	25	tr|Q9BIX5|Q9BIX5_LEIME	M(+27.99)REIVSC(+57.02)QAGQC(+57.02)GNQIGSK.F	N	37.11	21499668	0.3	7176631	3	67.97	11233	2	1	19	Y
13	25	tr|Q9BIX5|Q9BIX5_LEIME	R.AVLM(+31.99)D(+14.02)LEPGTMDSVR.A	N	36.51	16787905	0.3	8404028	2	124.19	26773	2	63	77	Y
13	25	tr|Q9BIX5|Q9BIX5_LEIME	K.MSVTFIGNNTC(+57.02)IQEMFRR.V	N	36.24	22030337	-0.2	7353517	3	133.32	29268	2	363	380	Y
13	25	tr|Q9BIX5|Q9BIX5_LEIME	K.LREEYPDR.I	N	34.42	10765250	1.0	5392703	2	45.97	5817	1	155	162	N
13	25	tr|Q9BIX5|Q9BIX5_LEIME	L.AVNLVPFPR.L	N	33.37	10115865	1.0	5068010	2	106.56	21909	1	254	262	N
13	25	tr|Q9BIX5|Q9BIX5_LEIME	I.NVYFDESTGGR.Y	N	33.03	12435469	0.9	6227812	2	75.95	13439	1	48	58	N
13	25	tr|Q9BIX5|Q9BIX5_LEIME	F.RPDNFIFGQSGAA(sub G)NNWAK.G	N	31.60	19919602	1.2	9969885	2	108.96	22577	1	86	103	N
13	25	tr|Q9BIX5|Q9BIX5_LEIME	R.AGPYGQLFRPDNFIFGQSGAGNNWP(sub A)K.G	N	30.70	28373672	1.8	9467980	3	142.05	31653	1	78	103	N
13	25	tr|Q9BIX5|Q9BIX5_LEIME	R.AGPYGQLFRPDNFIFGQSGP(sub A)GNNWAK.G	N	30.54	28373672	6.0	14196993	2	142.30	31727	1	78	103	N
13	25	tr|Q9BIX5|Q9BIX5_LEIME	K.N(+.98)SSYFIEWIPNNV(sub I)K.S	N	29.90	17108253	1.6	8564213	2	150.24	33929	1	337	350	Y
13	25	tr|Q9BIX5|Q9BIX5_LEIME	L.FRPDNFIFGQSGAA(sub G)NNWAK.G	N	26.76	21390286	-0.2	7140167	3	122.16	26222	1	85	103	N
13	24	tr|E9AVI3|E9AVI3_LEIMU	K.GHYTEGAELIDSVLDVC(+57.02)R.K	N	93.50	20329524	-0.1	10174833	2	137.66	30467	3	104	121	Y
13	24	tr|E9AVI3|E9AVI3_LEIMU	K.GHYTEGAELIDSVLDVC(+57.02)RK.E	N	93.39	21610474	0.4	10815314	2	129.02	28100	8	104	122	Y
13	24	tr|E9AVI3|E9AVI3_LEIMU	R.EIVSC(+57.02)QAGQC(+57.02)GNQIGSK.F	N	90.37	18348302	2.2	9184244	2	61.87	9553	1	3	19	Y
13	24	tr|E9AVI3|E9AVI3_LEIMU	V.DPTGTYQGDSDLQLER.I	N	85.04	17938068	0.0	8979106	2	87.51	16646	1	31	46	N
13	24	tr|E9AVI3|E9AVI3_LEIMU	S.HSLGGGTGSGMGTLLISK.L	N	83.69	16718613	1.0	8369388	2	92.33	17977	3	137	154	N
13	24	tr|E9AVI3|E9AVI3_LEIMU	R.MSTKEVDEQMLNVQNK.N	N	82.51	18928972	0.7	9474565	2	84.46	15797	3	321	336	N
13	24	tr|E9AVI3|E9AVI3_LEIMU	R.INVYFDESTGGR.Y	N	76.62	13566310	0.5	6793231	2	92.09	17909	2	47	58	N
13	24	tr|E9AVI3|E9AVI3_LEIMU	MREIVSC(+57.02)QAGQC(+57.02)GNQIGSK.F	N	75.81	21219717	0.4	7083314	3	65.29	10493	2	1	19	Y
13	24	tr|E9AVI3|E9AVI3_LEIMU	K.MSVTFIGNNTC(+57.02)IQEMFR.R	N	75.74	20469325	1.2	10244747	2	143.04	31940	2	363	379	Y
13	24	tr|E9AVI3|E9AVI3_LEIMU	R.T(+28.03)LKLTTPTFGDLNHLVAAVMSGVTC(+57.02)C(+57.02)LR.F	N	75.59	31026028	2.6	10352109	3	169.69	39211	1	214	241	Y
13	24	tr|E9AVI3|E9AVI3_LEIMU	R.EIVSC(+57.02)QAGQC(+57.02)GN(+.98)QIGSK.F	N	73.31	18358142	0.3	9189147	2	62.90	9834	2	3	19	Y
13	24	tr|E9AVI3|E9AVI3_LEIMU	K.M(+15.99)SVTFIGNNTC(+57.02)IQEMFR.R	N	72.76	20629275	0.5	10324716	2	136.33	30106	1	363	379	Y
13	24	tr|E9AVI3|E9AVI3_LEIMU	H.SLGGGTGSGMGTLLISK.L	N	72.75	15348025	1.1	7684094	2	105.74	21680	1	138	154	N
13	24	tr|E9AVI3|E9AVI3_LEIMU	T.FIGNNTC(+57.02)IQEMFR.R	N	71.67	16287439	0.7	8153798	2	123.16	26490	1	367	379	Y
13	24	tr|E9AVI3|E9AVI3_LEIMU	R.EIVSC(+57.02)QAGQ(+.98)C(+57.02)GNQIGSK.F	N	69.88	18358142	4.4	9189185	2	64.51	10277	1	3	19	Y
13	24	tr|E9AVI3|E9AVI3_LEIMU	K.EAESC(+57.02)DC(+57.02)LQGFQLSHSLGGGTGSGMGTLLISK.L	N	69.86	32965112	1.9	10998464	3	130.34	28457	3	123	154	Y
13	24	tr|E9AVI3|E9AVI3_LEIMU	K.LAVNLVPFPR.L	N	69.77	11246705	1.2	5633432	2	121.58	26068	1	253	262	N
13	24	tr|E9AVI3|E9AVI3_LEIMU	K.MSVTFIGNNTC(+57.02)IQEM(+15.99)FR.R	N	69.46	20629275	0.3	10324713	2	123.57	26604	2	363	379	Y
13	24	tr|E9AVI3|E9AVI3_LEIMU	R.YLTASALFR.G	N	65.28	10405654	0.8	5212904	2	112.89	23664	1	310	318	N
13	24	tr|E9AVI3|E9AVI3_LEIMU	K.EVDEQMLNVQNK.N	N	64.98	14456820	1.0	7238490	2	79.20	14318	4	325	336	N
13	24	tr|E9AVI3|E9AVI3_LEIMU	K.SSIC(+57.02)DIPPKGLK.M	N	63.18	13137013	1.2	6578587	2	70.45	11907	4	351	362	Y
13	24	tr|E9AVI3|E9AVI3_LEIMU	R.EIVSC(+57.02)QAGQC(+57.02)GN.Q	N	62.28	13215391	-0.1	6617767	2	53.05	7334	1	3	14	Y
13	24	tr|E9AVI3|E9AVI3_LEIMU	M(+15.99)REIVSC(+57.02)QAGQC(+57.02)GNQIGSK.F	N	62.27	21379668	1.3	7136638	3	58.24	8603	2	1	19	Y
13	24	tr|E9AVI3|E9AVI3_LEIMU	MREIVSC(+57.02)QAGQC(+57.02)GN(+.98)QIGSK.F	N	61.69	21229558	0.6	7086596	3	68.14	11280	1	1	19	Y
13	24	tr|E9AVI3|E9AVI3_LEIMU	K.EAESC(+57.02)DC(+57.02)LQGFQLSH.S	N	60.22	17797192	1.3	8908680	2	100.47	20230	1	123	137	Y
13	24	tr|E9AVI3|E9AVI3_LEIMU	R.KEAESC(+57.02)DC(+57.02)LQGFQLSHSLGGGTGSGMGTLLISK.L	N	59.72	34246062	0.7	11425435	3	123.18	26498	5	122	154	Y
13	24	tr|E9AVI3|E9AVI3_LEIMU	R.KLAVNLVPFPR.L	N	59.51	12527655	-0.1	6273900	2	108.39	22421	3	252	262	N
13	24	tr|E9AVI3|E9AVI3_LEIMU	R.INVYFDESTGGRYVPR.A	N	57.19	18719165	1.4	9369669	2	99.67	20009	2	47	62	N
13	24	tr|E9AVI3|E9AVI3_LEIMU	K.NMMQAADPR.H	N	56.87	10324481	0.3	5172315	2	60.28	9134	1	298	306	N
13	24	tr|E9AVI3|E9AVI3_LEIMU	K.SSIC(+57.02)DIPPK.G	N	56.29	10155008	1.8	5087586	2	61.09	9340	9	351	359	Y
13	24	tr|E9AVI3|E9AVI3_LEIMU	R.FPGQLNSDLR.K	N	56.13	11455829	1.0	5737993	2	87.35	16600	5	242	251	N
13	24	tr|E9AVI3|E9AVI3_LEIMU	R.FPGQLNSDLRK.L	N	56.02	12736779	0.6	6378466	2	74.17	12947	4	242	252	N
13	24	tr|E9AVI3|E9AVI3_LEIMU	E.VDEQMLNVQNK.N	N	55.87	13166394	1.0	6593276	2	73.64	12796	1	326	336	N
13	24	tr|E9AVI3|E9AVI3_LEIMU	R.VSDTVVEPYNTTLSVH.Q	N	53.00	17598628	0.1	8809387	2	97.78	19485	1	175	190	N
13	24	tr|E9AVI3|E9AVI3_LEIMU	K.EAESC(+57.02)DC(+57.02)LQGFQLSHSLGGGTGSGM(+15.99)GTLLISK.L	N	51.86	33125061	0.9	11051770	3	120.86	25867	2	123	154	Y
13	24	tr|E9AVI3|E9AVI3_LEIMU	C.DC(+57.02)LQGFQLSHSLGGGTGSGMGTLLISK.L	N	51.54	27203262	0.4	9077830	3	131.42	28756	2	128	154	Y
13	24	tr|E9AVI3|E9AVI3_LEIMU	R.VSDTVVEPYNTTLSVHQ.L	N	49.04	18879214	2.4	9449703	2	96.78	19213	1	175	191	N
13	24	tr|E9AVI3|E9AVI3_LEIMU	S.DEHGVDPTGTYQGDSDLQLER.I	N	47.96	23310251	0.9	7780164	3	90.01	17338	2	26	46	N
13	24	tr|E9AVI3|E9AVI3_LEIMU	K.EVDEQM(+15.99)LNVQNK.N	N	47.20	14616770	-0.2	7318456	2	61.74	9515	1	325	336	Y
13	24	tr|E9AVI3|E9AVI3_LEIMU	K.EVDEQMLNVQN(+.98)K.N	N	46.43	14466660	-1.1	7243395	2	82.31	15184	1	325	336	Y
13	24	tr|E9AVI3|E9AVI3_LEIMU	R.T(sub A)VLMDLEPGTMDSVR.A	N	45.86	16627957	0.5	8324055	2	126.34	27362	1	63	77	N
13	24	tr|E9AVI3|E9AVI3_LEIMU	K.NM(+15.99)MQAADPR.H	N	44.89	10484430	0.7	5252291	2	42.97	5278	4	298	306	Y
13	24	tr|E9AVI3|E9AVI3_LEIMU	MREIVSC(+57.02)QAGQ(+.98)C(+57.02)GNQIGSK.F	N	44.62	21229558	0.7	7086597	3	68.43	11356	1	1	19	Y
13	24	tr|E9AVI3|E9AVI3_LEIMU	K.NSSYFIEWIPNNV(sub I)K.S	N	44.40	17098413	0.2	8559281	2	137.01	30290	3	337	350	N
13	24	tr|E9AVI3|E9AVI3_LEIMU	A.VNLVPFPR.L	N	44.14	9405494	1.3	4712826	2	104.67	21387	1	255	262	N
13	24	tr|E9AVI3|E9AVI3_LEIMU	R.TLKLTTPTFGDLN(+28.03)HLVAAVMSGVTC(+57.02)C(+57.02)LR.F	N	43.26	31026028	3.5	7766607	4	169.65	39199	1	214	241	Y
13	24	tr|E9AVI3|E9AVI3_LEIMU	Y.LTASALFR.G	N	41.09	8775021	1.8	4397591	2	96.53	19143	1	311	318	N
13	24	tr|E9AVI3|E9AVI3_LEIMU	MREIVSC(+57.02)Q(+.98)AGQC(+57.02)GNQIGSK.F	N	40.49	21229558	9.1	7086656	3	65.26	10486	1	1	19	Y
13	24	tr|E9AVI3|E9AVI3_LEIMU	N.SSYFIEWIPNNV(sub I)K.S	N	38.53	15957983	1.4	7989075	2	136.93	30271	1	338	350	N
13	24	tr|E9AVI3|E9AVI3_LEIMU	M.DLEPGTMDSVR.A	N	38.22	12185551	1.1	6102855	2	78.14	14031	1	67	77	N
13	24	tr|E9AVI3|E9AVI3_LEIMU	K.LTTPTFGDLNHLVAAVMSGVTC(+57.02)C(+57.02)LR.F	N	37.43	27323447	2.9	9117915	3	170.19	39375	1	217	241	Y
13	24	tr|E9AVI3|E9AVI3_LEIMU	T.TPTFGDLNHLVAAVMSGVTC(+57.02)C(+57.02)LR.F	N	37.24	25182131	2.7	8404139	3	169.96	39297	2	219	241	Y
13	24	tr|E9AVI3|E9AVI3_LEIMU	M(+27.99)REIVSC(+57.02)QAGQC(+57.02)GNQIGSK.F	N	37.11	21499668	0.3	7176631	3	67.97	11233	2	1	19	Y
13	24	tr|E9AVI3|E9AVI3_LEIMU	R.AVLM(+31.99)D(+14.02)LEPGTMDSVR.A	N	36.51	16787905	0.3	8404028	2	124.19	26773	2	63	77	Y
13	24	tr|E9AVI3|E9AVI3_LEIMU	K.MSVTFIGNNTC(+57.02)IQEMFRR.V	N	36.24	22030337	-0.2	7353517	3	133.32	29268	2	363	380	Y
13	24	tr|E9AVI3|E9AVI3_LEIMU	K.LREEYPDR.I	N	34.42	10765250	1.0	5392703	2	45.97	5817	1	155	162	N
13	24	tr|E9AVI3|E9AVI3_LEIMU	L.AVNLVPFPR.L	N	33.37	10115865	1.0	5068010	2	106.56	21909	1	254	262	N
13	24	tr|E9AVI3|E9AVI3_LEIMU	I.NVYFDESTGGR.Y	N	33.03	12435469	0.9	6227812	2	75.95	13439	1	48	58	N
13	24	tr|E9AVI3|E9AVI3_LEIMU	F.RPDNFIFGQSGAA(sub G)NNWAK.G	N	31.60	19919602	1.2	9969885	2	108.96	22577	1	86	103	N
13	24	tr|E9AVI3|E9AVI3_LEIMU	R.AGPYGQLFRPDNFIFGQSGAGNNWP(sub A)K.G	N	30.70	28373672	1.8	9467980	3	142.05	31653	1	78	103	N
13	24	tr|E9AVI3|E9AVI3_LEIMU	R.AGPYGQLFRPDNFIFGQSGP(sub A)GNNWAK.G	N	30.54	28373672	6.0	14196993	2	142.30	31727	1	78	103	N
13	24	tr|E9AVI3|E9AVI3_LEIMU	K.N(+.98)SSYFIEWIPNNV(sub I)K.S	N	29.90	17108253	1.6	8564213	2	150.24	33929	1	337	350	Y
13	24	tr|E9AVI3|E9AVI3_LEIMU	L.FRPDNFIFGQSGAA(sub G)NNWAK.G	N	26.76	21390286	-0.2	7140167	3	122.16	26222	1	85	103	N
75	73	tr|A4HNM7|A4HNM7_LEIBR	R.YQEAVEDMPC(+57.02)GNVVGLVGVDK.Y	N	95.32	22780610	0.5	11400383	2	119.46	25479	3	442	462	Y
75	73	tr|A4HNM7|A4HNM7_LEIBR	K.SDPLVVC(+57.02)SIEESGEHIVAGAGELHLEIC(+57.02)LK.D	N	94.55	32606057	-0.4	10878754	3	156.68	35683	2	516	545	Y
75	73	tr|A4HNM7|A4HNM7_LEIBR	R.VTDGALVVVDC(+57.02)VEGVC(+57.02)VQTETVLR.Q	N	94.29	26173091	1.2	13096635	2	150.31	33949	2	119	142	Y
75	73	tr|A4HNM7|A4HNM7_LEIBR	R.FLPAAETLLQMIVAHLPSPK.R	N	92.35	21752124	4.9	10886188	2	170.49	39475	2	325	344	N
75	73	tr|A4HNM7|A4HNM7_LEIBR	R.AFC(+57.02)QFC(+57.02)LDPIYQIFDAVMNEK.K	N	91.38	26081799	0.6	13050980	2	170.74	39556	2	270	290	Y
75	73	tr|A4HNM7|A4HNM7_LEIBR	R.AILELQLDPEEAYQGFVK.T	N	88.87	20620623	1.1	10320396	2	146.26	32827	1	161	178	N
75	73	tr|A4HNM7|A4HNM7_LEIBR	K.GTVAIGSGLQAWAFSLTR.F	N	81.36	18339736	2.4	9179963	2	155.36	35320	2	205	222	N
75	73	tr|A4HNM7|A4HNM7_LEIBR	R.DFLINLIDSPGHVDFSSEVTAALR.V	N	80.78	26153230	0.7	13086697	2	165.54	38060	2	95	118	N
75	73	tr|A4HNM7|A4HNM7_LEIBR	R.VFYAC(+57.02)C(+57.02)LTASPR.L	N	79.50	14436638	3.0	7228414	2	96.07	19011	1	715	726	Y
75	73	tr|A4HNM7|A4HNM7_LEIBR	R.NMSVIAHVDHGK.S	N	75.50	13066451	1.2	6543306	2	56.73	8219	2	21	32	N
75	73	tr|A4HNM7|A4HNM7_LEIBR	K.SATITDDGEN(+.98)PYPLR.D	Y	74.80	16487581	0.5	8253867	2	92.93	18146	2	467	481	Y
75	73	tr|A4HNM7|A4HNM7_LEIBR	R.NM(+15.99)SVIAHVDHGK.S	N	71.87	13226401	1.1	6623281	2	42.78	5245	8	21	32	Y
75	73	tr|A4HNM7|A4HNM7_LEIBR	K.STAISMHYHVPK.E	N	70.05	13696813	0.5	6858483	2	68.62	11410	3	72	83	N
75	73	tr|A4HNM7|A4HNM7_LEIBR	K.STLSDSLVGAAGIIK.M	N	69.03	14307980	0.9	7164069	2	124.09	26744	1	33	47	N
75	73	tr|A4HNM7|A4HNM7_LEIBR	R.GPNVVVDVTK.G	N	68.12	10265709	0.5	5142930	2	71.35	12155	1	645	654	N
75	73	tr|A4HNM7|A4HNM7_LEIBR	D.MPC(+57.02)GNVVGLVGVDK.Y	N	65.86	14437214	1.5	7228691	2	103.34	21019	1	449	462	Y
75	73	tr|A4HNM7|A4HNM7_LEIBR	R.F(+27.99)LPAAETLLQMIVAHLPSPK.R	N	64.44	22032075	2.0	11026133	2	173.37	40394	1	325	344	Y
75	73	tr|A4HNM7|A4HNM7_LEIBR	R.LWGDNFFDAK.N	N	63.44	12115610	2.1	6067891	2	129.28	28172	1	242	251	N
75	73	tr|A4HNM7|A4HNM7_LEIBR	R.EGVLC(+57.02)DENMR.G	N	61.04	12215118	0.3	6117634	2	71.08	12076	1	676	685	Y
75	73	tr|A4HNM7|A4HNM7_LEIBR	F.YAC(+57.02)C(+57.02)LTASPR.L	N	59.82	11975271	1.4	5997717	2	64.54	10287	1	717	726	Y
75	73	tr|A4HNM7|A4HNM7_LEIBR	I.MGNNYIYGK.K	N	58.56	10584855	1.6	5302509	2	68.44	11359	1	414	422	N
75	73	tr|A4HNM7|A4HNM7_LEIBR	R.VAVEAKNPSDLPKLVEGLK.R	N	57.91	20061411	1.7	6697221	3	105.47	21609	2	493	511	N
75	73	tr|A4HNM7|A4HNM7_LEIBR	R.IMGNNYIYGK.K	N	56.48	11715696	0.7	5867925	2	82.79	15323	1	413	422	N
75	73	tr|A4HNM7|A4HNM7_LEIBR	K.YSVSPVVR.V	N	55.34	9054971	-0.5	4537556	2	67.40	11081	1	485	492	N
75	73	tr|A4HNM7|A4HNM7_LEIBR	K.GTVAIGSGLQAWAF.S	N	54.85	13767089	2.3	6893633	2	152.46	34529	1	205	218	N
75	73	tr|A4HNM7|A4HNM7_LEIBR	R.ERLWGDNFFDAK.N	N	53.62	14967048	1.9	4999098	3	119.30	25438	2	240	251	N
75	73	tr|A4HNM7|A4HNM7_LEIBR	R.AYLPVAESFGFT(+42.01)ADLR.A	N	50.09	17978937	0.1	8999542	2	150.58	34021	1	773	788	Y
75	73	tr|A4HNM7|A4HNM7_LEIBR	K.S(+27.99)TLSDSLVGAAGIIK.M	N	49.26	14587930	0.9	7304044	2	124.68	26903	2	33	47	Y
75	73	tr|A4HNM7|A4HNM7_LEIBR	D.PIYQIFDAVMNEK.K	N	49.25	15667751	1.4	7843959	2	147.25	33094	1	278	290	N
75	73	tr|A4HNM7|A4HNM7_LEIBR	D.PEEAYQGFVK.T	N	45.05	11665608	-0.3	5842875	2	82.64	15279	1	169	178	N
75	73	tr|A4HNM7|A4HNM7_LEIBR	Q.MIVAHLPSPK.R	N	43.26	10916161	0.6	3648795	3	78.20	14048	1	335	344	N
75	73	tr|A4HNM7|A4HNM7_LEIBR	K.NPSDLPKLVEGLK.R	N	41.62	14087925	1.3	4706054	3	107.67	22224	1	499	511	N
75	73	tr|A4HNM7|A4HNM7_LEIBR	R.VAVEAKNPSDLPK.L	N	39.58	13667456	0.6	4565894	3	58.78	8740	1	493	505	N
75	73	tr|A4HNM7|A4HNM7_LEIBR	K.SDPLVVC(+57.02)SIEESGEHIVAGAGELHLE.I	N	38.29	27463120	6.6	9164506	3	151.01	34134	1	516	541	Y
75	73	tr|A4HNM7|A4HNM7_LEIBR	K.VRIMGNNYIYGK.K	N	36.78	14267391	0.5	7143772	2	88.16	16823	1	411	422	N
75	73	tr|A4HNM7|A4HNM7_LEIBR	Q.AWAFSLTR.F	N	34.31	9504974	1.1	4762565	2	115.93	24508	1	215	222	N
75	73	tr|A4HNM7|A4HNM7_LEIBR	R.GVIIGEENRPGTPIYNVR.A	N	32.36	19830537	-2.7	6620234	3	95.63	18891	1	755	772	N
75	73	tr|A4HNM7|A4HNM7_LEIBR	E.LQLDPEEAYQGFVK.T	N	32.06	16358143	2.9	8189168	2	124.78	26931	1	165	178	N
75	73	tr|A4HNM7|A4HNM7_LEIBR	R.FLPAAETLLQ.M	N	31.06	11016069	2.3	5518120	2	129.91	28342	1	325	334	N
75	73	tr|A4HNM7|A4HNM7_LEIBR	K.STLSDD(sub S)LVGAAGIIK.M	N	29.21	14587930	1.1	7304045	2	132.66	29087	1	33	47	N
75	73	tr|A4HNM7|A4HNM7_LEIBR	K.DLQEDFMNGAPLQ(sub K)ISEPVVSFR.E	N	27.82	24912053	1.6	12466119	2	154.74	35154	1	546	567	N
75	73	tr|A4HNM7|A4HNM7_LEIBR	R.Q(+57.02)ALTER.I	N	26.97	7734031	0.8	3877092	2	35.58	4234	1	143	148	Y
75	73	tr|A4HNM7|A4HNM7_LEIBR	K.NPSDLPK.L	N	26.60	7693970	0.4	3857059	2	40.35	4892	3	499	505	N
75	73	tr|A4HNM7|A4HNM7_LEIBR	R.ADEIAR.G	N	26.50	6733395	0.9	3376773	2	28.94	3384	1	61	66	N
75	72	tr|Q2HZY7|Q2HZY7_LEIBR	R.YQEAVEDMPC(+57.02)GNVVGLVGVDK.Y	N	95.32	22780610	0.5	11400383	2	119.46	25479	3	442	462	Y
75	72	tr|Q2HZY7|Q2HZY7_LEIBR	K.SDPLVVC(+57.02)SIEESGEHIVAGAGELHLEIC(+57.02)LK.D	N	94.55	32606057	-0.4	10878754	3	156.68	35683	2	516	545	Y
75	72	tr|Q2HZY7|Q2HZY7_LEIBR	R.VTDGALVVVDC(+57.02)VEGVC(+57.02)VQTETVLR.Q	N	94.29	26173091	1.2	13096635	2	150.31	33949	2	119	142	Y
75	72	tr|Q2HZY7|Q2HZY7_LEIBR	R.FLPAAETLLQMIVAHLPSPK.R	N	92.35	21752124	4.9	10886188	2	170.49	39475	2	325	344	N
75	72	tr|Q2HZY7|Q2HZY7_LEIBR	R.AFC(+57.02)QFC(+57.02)LDPIYQIFDAVMNEK.K	N	91.38	26081799	0.6	13050980	2	170.74	39556	2	270	290	Y
75	72	tr|Q2HZY7|Q2HZY7_LEIBR	R.AILELQLDPEEAYQGFVK.T	N	88.87	20620623	1.1	10320396	2	146.26	32827	1	161	178	N
75	72	tr|Q2HZY7|Q2HZY7_LEIBR	K.GTVAIGSGLQAWAFSLTR.F	N	81.36	18339736	2.4	9179963	2	155.36	35320	2	205	222	N
75	72	tr|Q2HZY7|Q2HZY7_LEIBR	R.DFLINLIDSPGHVDFSSEVTAALR.V	N	80.78	26153230	0.7	13086697	2	165.54	38060	2	95	118	N
75	72	tr|Q2HZY7|Q2HZY7_LEIBR	R.VFYAC(+57.02)C(+57.02)LTASPR.L	N	79.50	14436638	3.0	7228414	2	96.07	19011	1	715	726	Y
75	72	tr|Q2HZY7|Q2HZY7_LEIBR	R.NMSVIAHVDHGK.S	N	75.50	13066451	1.2	6543306	2	56.73	8219	2	21	32	N
75	72	tr|Q2HZY7|Q2HZY7_LEIBR	K.SATITDDGEN(+.98)PYPLR.D	Y	74.80	16487581	0.5	8253867	2	92.93	18146	2	467	481	Y
75	72	tr|Q2HZY7|Q2HZY7_LEIBR	R.NM(+15.99)SVIAHVDHGK.S	N	71.87	13226401	1.1	6623281	2	42.78	5245	8	21	32	Y
75	72	tr|Q2HZY7|Q2HZY7_LEIBR	K.STAISMHYHVPK.E	N	70.05	13696813	0.5	6858483	2	68.62	11410	3	72	83	N
75	72	tr|Q2HZY7|Q2HZY7_LEIBR	K.STLSDSLVGAAGIIK.M	N	69.03	14307980	0.9	7164069	2	124.09	26744	1	33	47	N
75	72	tr|Q2HZY7|Q2HZY7_LEIBR	R.GPNVVVDVTK.G	N	68.12	10265709	0.5	5142930	2	71.35	12155	1	645	654	N
75	72	tr|Q2HZY7|Q2HZY7_LEIBR	D.MPC(+57.02)GNVVGLVGVDK.Y	N	65.86	14437214	1.5	7228691	2	103.34	21019	1	449	462	Y
75	72	tr|Q2HZY7|Q2HZY7_LEIBR	R.F(+27.99)LPAAETLLQMIVAHLPSPK.R	N	64.44	22032075	2.0	11026133	2	173.37	40394	1	325	344	Y
75	72	tr|Q2HZY7|Q2HZY7_LEIBR	R.LWGDNFFDAK.N	N	63.44	12115610	2.1	6067891	2	129.28	28172	1	242	251	N
75	72	tr|Q2HZY7|Q2HZY7_LEIBR	R.EGVLC(+57.02)DENMR.G	N	61.04	12215118	0.3	6117634	2	71.08	12076	1	676	685	Y
75	72	tr|Q2HZY7|Q2HZY7_LEIBR	F.YAC(+57.02)C(+57.02)LTASPR.L	N	59.82	11975271	1.4	5997717	2	64.54	10287	1	717	726	Y
75	72	tr|Q2HZY7|Q2HZY7_LEIBR	I.MGNNYIYGK.K	N	58.56	10584855	1.6	5302509	2	68.44	11359	1	414	422	N
75	72	tr|Q2HZY7|Q2HZY7_LEIBR	R.VAVEAKNPSDLPKLVEGLK.R	N	57.91	20061411	1.7	6697221	3	105.47	21609	2	493	511	N
75	72	tr|Q2HZY7|Q2HZY7_LEIBR	R.IMGNNYIYGK.K	N	56.48	11715696	0.7	5867925	2	82.79	15323	1	413	422	N
75	72	tr|Q2HZY7|Q2HZY7_LEIBR	K.YSVSPVVR.V	N	55.34	9054971	-0.5	4537556	2	67.40	11081	1	485	492	N
75	72	tr|Q2HZY7|Q2HZY7_LEIBR	K.GTVAIGSGLQAWAF.S	N	54.85	13767089	2.3	6893633	2	152.46	34529	1	205	218	N
75	72	tr|Q2HZY7|Q2HZY7_LEIBR	R.ERLWGDNFFDAK.N	N	53.62	14967048	1.9	4999098	3	119.30	25438	2	240	251	N
75	72	tr|Q2HZY7|Q2HZY7_LEIBR	R.AYLPVAESFGFT(+42.01)ADLR.A	N	50.09	17978937	0.1	8999542	2	150.58	34021	1	773	788	Y
75	72	tr|Q2HZY7|Q2HZY7_LEIBR	K.S(+27.99)TLSDSLVGAAGIIK.M	N	49.26	14587930	0.9	7304044	2	124.68	26903	2	33	47	Y
75	72	tr|Q2HZY7|Q2HZY7_LEIBR	D.PIYQIFDAVMNEK.K	N	49.25	15667751	1.4	7843959	2	147.25	33094	1	278	290	N
75	72	tr|Q2HZY7|Q2HZY7_LEIBR	D.PEEAYQGFVK.T	N	45.05	11665608	-0.3	5842875	2	82.64	15279	1	169	178	N
75	72	tr|Q2HZY7|Q2HZY7_LEIBR	Q.MIVAHLPSPK.R	N	43.26	10916161	0.6	3648795	3	78.20	14048	1	335	344	N
75	72	tr|Q2HZY7|Q2HZY7_LEIBR	K.NPSDLPKLVEGLK.R	N	41.62	14087925	1.3	4706054	3	107.67	22224	1	499	511	N
75	72	tr|Q2HZY7|Q2HZY7_LEIBR	R.VAVEAKNPSDLPK.L	N	39.58	13667456	0.6	4565894	3	58.78	8740	1	493	505	N
75	72	tr|Q2HZY7|Q2HZY7_LEIBR	K.SDPLVVC(+57.02)SIEESGEHIVAGAGELHLE.I	N	38.29	27463120	6.6	9164506	3	151.01	34134	1	516	541	Y
75	72	tr|Q2HZY7|Q2HZY7_LEIBR	K.VRIMGNNYIYGK.K	N	36.78	14267391	0.5	7143772	2	88.16	16823	1	411	422	N
75	72	tr|Q2HZY7|Q2HZY7_LEIBR	Q.AWAFSLTR.F	N	34.31	9504974	1.1	4762565	2	115.93	24508	1	215	222	N
75	72	tr|Q2HZY7|Q2HZY7_LEIBR	R.GVIIGEENRPGTPIYNVR.A	N	32.36	19830537	-2.7	6620234	3	95.63	18891	1	755	772	N
75	72	tr|Q2HZY7|Q2HZY7_LEIBR	E.LQLDPEEAYQGFVK.T	N	32.06	16358143	2.9	8189168	2	124.78	26931	1	165	178	N
75	72	tr|Q2HZY7|Q2HZY7_LEIBR	R.FLPAAETLLQ.M	N	31.06	11016069	2.3	5518120	2	129.91	28342	1	325	334	N
75	72	tr|Q2HZY7|Q2HZY7_LEIBR	K.STLSDD(sub S)LVGAAGIIK.M	N	29.21	14587930	1.1	7304045	2	132.66	29087	1	33	47	N
75	72	tr|Q2HZY7|Q2HZY7_LEIBR	K.DLQEDFMNGAPLQ(sub K)ISEPVVSFR.E	N	27.82	24912053	1.6	12466119	2	154.74	35154	1	546	567	N
75	72	tr|Q2HZY7|Q2HZY7_LEIBR	R.Q(+57.02)ALTER.I	N	26.97	7734031	0.8	3877092	2	35.58	4234	1	143	148	Y
75	72	tr|Q2HZY7|Q2HZY7_LEIBR	K.NPSDLPK.L	N	26.60	7693970	0.4	3857059	2	40.35	4892	3	499	505	N
75	72	tr|Q2HZY7|Q2HZY7_LEIBR	R.ADEIAR.G	N	26.50	6733395	0.9	3376773	2	28.94	3384	1	61	66	N
75	70	tr|A0A088S1C4|A0A088S1C4_9TRYP	R.YQEAVEDMPC(+57.02)GNVVGLVGVDK.Y	N	95.32	22780610	0.5	11400383	2	119.46	25479	3	442	462	Y
75	70	tr|A0A088S1C4|A0A088S1C4_9TRYP	K.SDPLVVC(+57.02)SIEESGEHIVAGAGELHLEIC(+57.02)LK.D	N	94.55	32606057	-0.4	10878754	3	156.68	35683	2	516	545	Y
75	70	tr|A0A088S1C4|A0A088S1C4_9TRYP	R.VTDGALVVVDC(+57.02)VEGVC(+57.02)VQTETVLR.Q	N	94.29	26173091	1.2	13096635	2	150.31	33949	2	119	142	Y
75	70	tr|A0A088S1C4|A0A088S1C4_9TRYP	R.FLPAAETLLQMIVAHLPSPK.R	N	92.35	21752124	4.9	10886188	2	170.49	39475	2	325	344	N
75	70	tr|A0A088S1C4|A0A088S1C4_9TRYP	R.AFC(+57.02)QFC(+57.02)LDPIYQIFDAVMNEK.K	N	91.38	26081799	0.6	13050980	2	170.74	39556	2	270	290	Y
75	70	tr|A0A088S1C4|A0A088S1C4_9TRYP	R.AILELQLDPEEAYQGFVK.T	N	88.87	20620623	1.1	10320396	2	146.26	32827	1	161	178	N
75	70	tr|A0A088S1C4|A0A088S1C4_9TRYP	K.GTVAIGSGLQAWAFSLTR.F	N	81.36	18339736	2.4	9179963	2	155.36	35320	2	205	222	N
75	70	tr|A0A088S1C4|A0A088S1C4_9TRYP	R.DFLINLIDSPGHVDFSSEVTAALR.V	N	80.78	26153230	0.7	13086697	2	165.54	38060	2	95	118	N
75	70	tr|A0A088S1C4|A0A088S1C4_9TRYP	R.VFYAC(+57.02)C(+57.02)LTASPR.L	N	79.50	14436638	3.0	7228414	2	96.07	19011	1	715	726	Y
75	70	tr|A0A088S1C4|A0A088S1C4_9TRYP	R.NMSVIAHVDHGK.S	N	75.50	13066451	1.2	6543306	2	56.73	8219	2	21	32	N
75	70	tr|A0A088S1C4|A0A088S1C4_9TRYP	K.SATITDDGEN(+.98)PYPLR.D	Y	74.80	16487581	0.5	8253867	2	92.93	18146	2	467	481	Y
75	70	tr|A0A088S1C4|A0A088S1C4_9TRYP	R.NM(+15.99)SVIAHVDHGK.S	N	71.87	13226401	1.1	6623281	2	42.78	5245	8	21	32	Y
75	70	tr|A0A088S1C4|A0A088S1C4_9TRYP	K.STAISMHYHVPK.E	N	70.05	13696813	0.5	6858483	2	68.62	11410	3	72	83	N
75	70	tr|A0A088S1C4|A0A088S1C4_9TRYP	K.STLSDSLVGAAGIIK.M	N	69.03	14307980	0.9	7164069	2	124.09	26744	1	33	47	N
75	70	tr|A0A088S1C4|A0A088S1C4_9TRYP	R.GPNVVVDVTK.G	N	68.12	10265709	0.5	5142930	2	71.35	12155	1	645	654	N
75	70	tr|A0A088S1C4|A0A088S1C4_9TRYP	D.MPC(+57.02)GNVVGLVGVDK.Y	N	65.86	14437214	1.5	7228691	2	103.34	21019	1	449	462	Y
75	70	tr|A0A088S1C4|A0A088S1C4_9TRYP	R.F(+27.99)LPAAETLLQMIVAHLPSPK.R	N	64.44	22032075	2.0	11026133	2	173.37	40394	1	325	344	Y
75	70	tr|A0A088S1C4|A0A088S1C4_9TRYP	R.LWGDNFFDAK.N	N	63.44	12115610	2.1	6067891	2	129.28	28172	1	242	251	N
75	70	tr|A0A088S1C4|A0A088S1C4_9TRYP	R.EGVLC(+57.02)DENMR.G	N	61.04	12215118	0.3	6117634	2	71.08	12076	1	676	685	Y
75	70	tr|A0A088S1C4|A0A088S1C4_9TRYP	F.YAC(+57.02)C(+57.02)LTASPR.L	N	59.82	11975271	1.4	5997717	2	64.54	10287	1	717	726	Y
75	70	tr|A0A088S1C4|A0A088S1C4_9TRYP	I.MGNNYIYGK.K	N	58.56	10584855	1.6	5302509	2	68.44	11359	1	414	422	N
75	70	tr|A0A088S1C4|A0A088S1C4_9TRYP	R.VAVEAKNPSDLPKLVEGLK.R	N	57.91	20061411	1.7	6697221	3	105.47	21609	2	493	511	N
75	70	tr|A0A088S1C4|A0A088S1C4_9TRYP	R.IMGNNYIYGK.K	N	56.48	11715696	0.7	5867925	2	82.79	15323	1	413	422	N
75	70	tr|A0A088S1C4|A0A088S1C4_9TRYP	K.YSVSPVVR.V	N	55.34	9054971	-0.5	4537556	2	67.40	11081	1	485	492	N
75	70	tr|A0A088S1C4|A0A088S1C4_9TRYP	K.GTVAIGSGLQAWAF.S	N	54.85	13767089	2.3	6893633	2	152.46	34529	1	205	218	N
75	70	tr|A0A088S1C4|A0A088S1C4_9TRYP	R.ERLWGDNFFDAK.N	N	53.62	14967048	1.9	4999098	3	119.30	25438	2	240	251	N
75	70	tr|A0A088S1C4|A0A088S1C4_9TRYP	R.AYLPVAESFGFT(+42.01)ADLR.A	N	50.09	17978937	0.1	8999542	2	150.58	34021	1	773	788	Y
75	70	tr|A0A088S1C4|A0A088S1C4_9TRYP	K.S(+27.99)TLSDSLVGAAGIIK.M	N	49.26	14587930	0.9	7304044	2	124.68	26903	2	33	47	Y
75	70	tr|A0A088S1C4|A0A088S1C4_9TRYP	D.PIYQIFDAVMNEK.K	N	49.25	15667751	1.4	7843959	2	147.25	33094	1	278	290	N
75	70	tr|A0A088S1C4|A0A088S1C4_9TRYP	D.PEEAYQGFVK.T	N	45.05	11665608	-0.3	5842875	2	82.64	15279	1	169	178	N
75	70	tr|A0A088S1C4|A0A088S1C4_9TRYP	Q.MIVAHLPSPK.R	N	43.26	10916161	0.6	3648795	3	78.20	14048	1	335	344	N
75	70	tr|A0A088S1C4|A0A088S1C4_9TRYP	K.NPSDLPKLVEGLK.R	N	41.62	14087925	1.3	4706054	3	107.67	22224	1	499	511	N
75	70	tr|A0A088S1C4|A0A088S1C4_9TRYP	R.VAVEAKNPSDLPK.L	N	39.58	13667456	0.6	4565894	3	58.78	8740	1	493	505	N
75	70	tr|A0A088S1C4|A0A088S1C4_9TRYP	K.SDPLVVC(+57.02)SIEESGEHIVAGAGELHLE.I	N	38.29	27463120	6.6	9164506	3	151.01	34134	1	516	541	Y
75	70	tr|A0A088S1C4|A0A088S1C4_9TRYP	K.VRIMGNNYIYGK.K	N	36.78	14267391	0.5	7143772	2	88.16	16823	1	411	422	N
75	70	tr|A0A088S1C4|A0A088S1C4_9TRYP	Q.AWAFSLTR.F	N	34.31	9504974	1.1	4762565	2	115.93	24508	1	215	222	N
75	70	tr|A0A088S1C4|A0A088S1C4_9TRYP	R.GVIIGEENRPGTPIYNVR.A	N	32.36	19830537	-2.7	6620234	3	95.63	18891	1	755	772	N
75	70	tr|A0A088S1C4|A0A088S1C4_9TRYP	E.LQLDPEEAYQGFVK.T	N	32.06	16358143	2.9	8189168	2	124.78	26931	1	165	178	N
75	70	tr|A0A088S1C4|A0A088S1C4_9TRYP	R.FLPAAETLLQ.M	N	31.06	11016069	2.3	5518120	2	129.91	28342	1	325	334	N
75	70	tr|A0A088S1C4|A0A088S1C4_9TRYP	K.STLSDD(sub S)LVGAAGIIK.M	N	29.21	14587930	1.1	7304045	2	132.66	29087	1	33	47	N
75	70	tr|A0A088S1C4|A0A088S1C4_9TRYP	K.DLQEDFMNGAPLQ(sub K)ISEPVVSFR.E	N	27.82	24912053	1.6	12466119	2	154.74	35154	1	546	567	N
75	70	tr|A0A088S1C4|A0A088S1C4_9TRYP	R.Q(+57.02)ALTER.I	N	26.97	7734031	0.8	3877092	2	35.58	4234	1	143	148	Y
75	70	tr|A0A088S1C4|A0A088S1C4_9TRYP	K.NPSDLPK.L	N	26.60	7693970	0.4	3857059	2	40.35	4892	3	499	505	N
75	70	tr|A0A088S1C4|A0A088S1C4_9TRYP	R.ADEIAR.G	N	26.50	6733395	0.9	3376773	2	28.94	3384	1	61	66	N
31	85	tr|Q1PCJ6|Q1PCJ6_HERME	R.AVC(+57.02)MIANSTAIAEVFAR.I	N	98.09	18229070	1.1	9124618	2	140.56	31242	2	374	390	Y
31	85	tr|Q1PCJ6|Q1PCJ6_HERME	K.AYHEQLSVAEITNSVFEPAGMLTK.C	N	96.98	26342998	3.8	13181622	2	142.68	31834	7	281	304	N
31	85	tr|Q1PCJ6|Q1PCJ6_HERME	H.SLLEHTDVATMLDNEAIYDLTR.R	N	87.64	25192214	4.1	12606232	2	148.93	33563	2	193	214	N
31	85	tr|Q1PCJ6|Q1PCJ6_HERME	R.IHFVLTSYAPVISAEK.A	N	86.73	17739664	0.2	8879907	2	121.32	25998	2	265	280	N
31	85	tr|Q1PCJ6|Q1PCJ6_HERME	R.IIGQVVSSLTASLR.F	N	85.89	14428457	0.5	7224305	2	140.67	31268	3	230	243	N
31	85	tr|Q1PCJ6|Q1PCJ6_HERME	C.MIANSTAIAEVFAR.I	N	75.72	14927708	2.2	7473943	2	125.45	27110	1	377	390	N
31	85	tr|Q1PCJ6|Q1PCJ6_HERME	R.SLDIERPTYTNVNR.I	N	74.62	16768481	0.3	8394316	2	80.88	14786	3	216	229	N
31	85	tr|Q1PCJ6|Q1PCJ6_HERME	H.EQLSVAEITNSVFEPAGMLTK.C	N	72.19	22631406	1.9	11325797	2	152.11	34435	1	284	304	N
31	85	tr|Q1PCJ6|Q1PCJ6_HERME	R.KLADNC(+57.02)TGLQGF.M	N	71.37	13226289	1.4	6623226	2	94.48	18575	1	124	135	Y
31	85	tr|Q1PCJ6|Q1PCJ6_HERME	L.SVAEITNSVFEPAGMLTK.C	N	71.16	18929553	-8.8	9474766	2	131.09	28664	1	287	304	N
31	85	tr|Q1PCJ6|Q1PCJ6_HERME	K.AYHEQLSVAEITNSVFEPAGM(+15.99)LTK.C	N	70.37	26502949	3.7	13261597	2	134.86	29700	3	281	304	Y
31	85	tr|Q1PCJ6|Q1PCJ6_HERME	R.AVC(+57.02)MIAN(+.98)STAIAEVFAR.I	N	69.01	18238910	-1.2	9129517	2	142.07	31659	2	374	390	Y
31	85	tr|Q1PCJ6|Q1PCJ6_HERME	M.IANSTAIAEVFAR.I	N	65.43	13617302	-0.2	6818723	2	114.45	24101	1	378	390	N
31	85	tr|Q1PCJ6|Q1PCJ6_HERME	K.SKLGYTVYPSPQVSTAVVEPYNSVLSTHSLLEHTDVATMLDNEAIYDLTR.R	N	64.63	55237393	-0.6	13819413	4	157.36	35871	1	165	214	N
31	85	tr|Q1PCJ6|Q1PCJ6_HERME	Y.NSVLSTHSLLEHTDVATMLDNEAIYDLTR.R	N	64.23	32575874	3.7	10868738	3	148.25	33369	2	186	214	N
31	85	tr|Q1PCJ6|Q1PCJ6_HERME	R.AVC(+57.02)M(+15.99)IANSTAIAEVFAR.I	N	60.82	18389019	-0.2	9204580	2	127.66	27731	1	374	390	Y
31	85	tr|Q1PCJ6|Q1PCJ6_HERME	I.IGQVVSSLTASLR.F	N	59.70	13297616	1.0	6658887	2	109.80	22805	1	231	243	N
31	85	tr|Q1PCJ6|Q1PCJ6_HERME	L.DIERPTYTNVNR.I	N	57.32	14767321	-0.1	7393732	2	65.24	10482	2	218	229	N
31	85	tr|Q1PCJ6|Q1PCJ6_HERME	K.AYHEQLSVAEITNSVF.E	N	57.03	18068788	0.3	9044469	2	137.64	30463	1	281	296	N
31	85	tr|Q1PCJ6|Q1PCJ6_HERME	R.IDHKFDLMYSK.R	N	56.32	13956857	-0.2	6988500	2	82.55	15251	4	391	401	N
31	85	tr|Q1PCJ6|Q1PCJ6_HERME	N.STAIAEVFAR.I	N	56.17	10635662	2.6	5327917	2	100.30	20182	1	381	390	N
31	85	tr|Q1PCJ6|Q1PCJ6_HERME	R.KLADNC(+57.02)TGLQGFMVFH.A	N	55.56	18368651	1.0	9194408	2	124.86	26951	4	124	139	Y
31	85	tr|Q1PCJ6|Q1PCJ6_HERME	R.KLADNC(+57.02)TGLQGFM.V	N	55.48	14536693	1.7	7278432	2	111.13	23171	1	124	136	Y
31	85	tr|Q1PCJ6|Q1PCJ6_HERME	R.RSLDIERPTYTNVNR.I	N	54.99	18329492	1.9	9174836	2	73.60	12789	5	215	229	N
31	85	tr|Q1PCJ6|Q1PCJ6_HERME	K.YMSC(+57.02)C(+57.02)LMYR.G	N	54.52	12824967	1.4	6422565	2	90.30	17419	1	312	320	Y
31	85	tr|Q1PCJ6|Q1PCJ6_HERME	A.EITNSVFEPAGMLTK.C	N	53.42	16358177	3.0	8189186	2	118.07	25106	1	290	304	N
31	85	tr|Q1PCJ6|Q1PCJ6_HERME	K.AYHEQLSVAEITNSVFEPAGMLTK(+27.99).C	N	51.19	26622949	5.8	13321625	2	146.19	32811	2	281	304	Y
31	85	tr|Q1PCJ6|Q1PCJ6_HERME	N.SVLSTHSLLEHTDVATMLDNEAIYDLTR.R	N	50.69	31435444	2.3	10488578	3	148.39	33410	1	187	214	N
31	85	tr|Q1PCJ6|Q1PCJ6_HERME	K.AYHEQLSVAEITN(+.98)SVFEPAGMLTK.C	N	50.14	26352839	0.8	8794360	3	130.04	28378	1	281	304	Y
31	85	tr|Q1PCJ6|Q1PCJ6_HERME	K.FDLMYSK.R	N	48.99	9024208	0.0	4522177	2	93.76	18371	1	395	401	N
31	85	tr|Q1PCJ6|Q1PCJ6_HERME	R.Q(-17.03)LFHPEQLVSGK(+42.01)EDAANNYAR.G	Y	48.07	24111506	0.4	8047245	3	120.85	25864	1	85	105	Y
31	85	tr|Q1PCJ6|Q1PCJ6_HERME	R.LSVDYGKK.S	N	46.54	9084967	1.0	4552561	2	49.24	6489	2	157	164	N
31	85	tr|Q1PCJ6|Q1PCJ6_HERME	K.LGYTVYPSPQVSTAVVEPYNSVLSTH.S	N	46.37	28074019	2.1	9368098	3	131.78	28852	1	167	192	N
31	85	tr|Q1PCJ6|Q1PCJ6_HERME	L.TSYAPVISAEK.A	N	44.63	11646027	1.1	5833093	2	74.00	12899	1	270	280	N
31	85	tr|Q1PCJ6|Q1PCJ6_HERME	M.SC(+57.02)C(+57.02)LMYR.G	N	44.51	9883929	0.6	4952040	2	68.21	11295	1	314	320	Y
31	85	tr|Q1PCJ6|Q1PCJ6_HERME	K.EDAANNYAR.G	N	42.34	10224417	4.6	5122305	2	37.52	4495	1	97	105	N
31	85	tr|Q1PCJ6|Q1PCJ6_HERME	F.M(+15.99)VFHAVGGGTGSGLGALLLER.L	N	41.61	20570728	2.8	6867001	3	129.45	28216	1	136	156	Y
31	85	tr|Q1PCJ6|Q1PCJ6_HERME	K.AYHEQLSVAEITN.S	N	40.49	14737100	0.2	7378624	2	91.31	17701	1	281	293	N
31	85	tr|Q1PCJ6|Q1PCJ6_HERME	R.KLADNC(+57.02)TGLQGFM(+15.99)VFHAVGGGTGSGLGALLLER.L	N	39.76	33616912	2.2	8414319	4	149.27	33654	1	124	156	Y
31	85	tr|Q1PCJ6|Q1PCJ6_HERME	R.LSVDYGK.K	N	39.49	7804017	0.6	3912084	2	59.02	8803	1	157	163	N
31	85	tr|Q1PCJ6|Q1PCJ6_HERME	Y.MSC(+57.02)C(+57.02)LMYR.G	N	38.66	11194333	1.6	5607249	2	80.23	14608	1	313	320	Y
31	85	tr|Q1PCJ6|Q1PCJ6_HERME	K.YMSC(+57.02)C(+57.02)LMYRGDVVPK.D	N	38.40	18778296	2.1	6269518	3	95.70	18908	2	312	326	Y
31	85	tr|Q1PCJ6|Q1PCJ6_HERME	R.IDHKFDLM(+15.99)YSK.R	N	38.26	14116805	1.0	4715679	3	72.89	12589	1	391	401	Y
31	85	tr|Q1PCJ6|Q1PCJ6_HERME	K.SKLGYTVYPSPQVSTAVVEPYNSVLSTH.S	N	37.54	30225288	-0.3	10085165	3	121.51	26050	1	165	192	N
31	85	tr|Q1PCJ6|Q1PCJ6_HERME	R.IIGQVVSSLT.A	N	37.10	10155914	0.5	5088032	2	117.89	25058	1	230	239	N
31	85	tr|Q1PCJ6|Q1PCJ6_HERME	T.SYAPVISAEK.A	N	35.69	10635549	1.2	5327854	2	70.15	11823	1	271	280	N
31	85	tr|Q1PCJ6|Q1PCJ6_HERME	N.YQPPTVVPGGDLAK.V	N	35.19	14407612	-0.6	7213875	2	90.26	17410	1	357	370	N
31	85	tr|Q1PCJ6|Q1PCJ6_HERME	R.A(+27.99)VC(+57.02)MIANSTAIAEVFAR.I	N	35.01	18509019	1.5	6179755	3	149.52	33726	2	374	390	Y
31	85	tr|Q1PCJ6|Q1PCJ6_HERME	K.SKLGYTVYPSPQVSTAVVEPYN(+.98)SVLSTHSLLEHTDVATMLDNEAIYDLTRR.S	N	34.79	56808247	4.6	14212200	4	154.90	35200	4	165	215	Y
31	85	tr|Q1PCJ6|Q1PCJ6_HERME	D.IERPTYTNVNR.I	N	34.35	13617051	0.4	4549091	3	57.75	8479	1	219	229	N
31	85	tr|Q1PCJ6|Q1PCJ6_HERME	R.KLADNC(+57.02)TGLQGFMVF.H	N	33.91	16998062	0.3	8509106	2	143.99	32203	1	124	138	Y
31	85	tr|Q1PCJ6|Q1PCJ6_HERME	K.LGYTVYPSPQVSTAVVEPYN(+.98)SVLSTHSLLEHTDVATMLDNEAIYDLTR.R	N	32.24	53095967	2.2	13284093	4	165.90	38153	2	167	214	Y
31	85	tr|Q1PCJ6|Q1PCJ6_HERME	V.LTSYAPVISAEK.A	N	32.03	12776866	1.2	6398514	2	84.75	15877	1	269	280	N
31	85	tr|Q1PCJ6|Q1PCJ6_HERME	Y.APVISAEK.A	N	31.61	8134596	0.9	4077374	2	45.06	5641	1	273	280	N
31	85	tr|Q1PCJ6|Q1PCJ6_HERME	R.QLFHPEQLVS(+42.01)GKEDAANNYAR.G	Y	30.77	24281770	0.7	8104001	3	103.95	21193	1	85	105	Y
31	85	tr|Q1PCJ6|Q1PCJ6_HERME	R.GHYTIGK.E	N	30.71	7744024	0.8	3882088	2	37.83	4538	3	106	112	N
31	85	tr|Q1PCJ6|Q1PCJ6_HERME	S.LDIERPTYTNVNR.I	N	27.93	15898162	0.8	7959160	2	79.57	14419	3	217	229	N
31	85	tr|Q1PCJ6|Q1PCJ6_HERME	S.YAPVISAEK.A	N	27.34	9765229	1.8	4892696	2	64.02	10134	1	272	280	N
31	85	tr|Q1PCJ6|Q1PCJ6_HERME	R.IDHKFDLM.Y	N	26.14	10174954	2.1	5097560	2	89.33	17148	2	391	398	N
14	23	tr|F8QV42|F8QV42_LEIDO	K.GHYTEGAELIDSVLDVC(+57.02)R.K	N	93.50	20329524	-0.1	10174833	2	137.66	30467	3	104	121	Y
14	23	tr|F8QV42|F8QV42_LEIDO	K.GHYTEGAELIDSVLDVC(+57.02)RK.E	N	93.39	21610474	0.4	10815314	2	129.02	28100	8	104	122	Y
14	23	tr|F8QV42|F8QV42_LEIDO	R.EIVSC(+57.02)QAGQC(+57.02)GNQIGSK.F	N	90.37	18348302	2.2	9184244	2	61.87	9553	1	3	19	Y
14	23	tr|F8QV42|F8QV42_LEIDO	S.HSLGGGTGSGMGTLLISK.L	N	83.69	16718613	1.0	8369388	2	92.33	17977	3	137	154	N
14	23	tr|F8QV42|F8QV42_LEIDO	R.MSTKEVDEQMLNVQNK.N	N	82.51	18928972	0.7	9474565	2	84.46	15797	3	321	336	N
14	23	tr|F8QV42|F8QV42_LEIDO	R.INVYFDESTGGR.Y	N	76.62	13566310	0.5	6793231	2	92.09	17909	2	47	58	N
14	23	tr|F8QV42|F8QV42_LEIDO	MREIVSC(+57.02)QAGQC(+57.02)GNQIGSK.F	N	75.81	21219717	0.4	7083314	3	65.29	10493	2	1	19	Y
14	23	tr|F8QV42|F8QV42_LEIDO	K.MSVTFIGNNTC(+57.02)IQEMFR.R	N	75.74	20469325	1.2	10244747	2	143.04	31940	2	363	379	Y
14	23	tr|F8QV42|F8QV42_LEIDO	R.T(+28.03)LKLTTPTFGDLNHLVAAVMSGVTC(+57.02)C(+57.02)LR.F	N	75.59	31026028	2.6	10352109	3	169.69	39211	1	214	241	Y
14	23	tr|F8QV42|F8QV42_LEIDO	R.EIVSC(+57.02)QAGQC(+57.02)GN(+.98)QIGSK.F	N	73.31	18358142	0.3	9189147	2	62.90	9834	2	3	19	Y
14	23	tr|F8QV42|F8QV42_LEIDO	K.M(+15.99)SVTFIGNNTC(+57.02)IQEMFR.R	N	72.76	20629275	0.5	10324716	2	136.33	30106	1	363	379	Y
14	23	tr|F8QV42|F8QV42_LEIDO	H.SLGGGTGSGMGTLLISK.L	N	72.75	15348025	1.1	7684094	2	105.74	21680	1	138	154	N
14	23	tr|F8QV42|F8QV42_LEIDO	T.FIGNNTC(+57.02)IQEMFR.R	N	71.67	16287439	0.7	8153798	2	123.16	26490	1	367	379	Y
14	23	tr|F8QV42|F8QV42_LEIDO	R.EIVSC(+57.02)QAGQ(+.98)C(+57.02)GNQIGSK.F	N	69.88	18358142	4.4	9189185	2	64.51	10277	1	3	19	Y
14	23	tr|F8QV42|F8QV42_LEIDO	K.EAESC(+57.02)DC(+57.02)LQGFQLSHSLGGGTGSGMGTLLISK.L	N	69.86	32965112	1.9	10998464	3	130.34	28457	3	123	154	Y
14	23	tr|F8QV42|F8QV42_LEIDO	K.LAVNLVPFPR.L	N	69.77	11246705	1.2	5633432	2	121.58	26068	1	253	262	N
14	23	tr|F8QV42|F8QV42_LEIDO	K.MSVTFIGNNTC(+57.02)IQEM(+15.99)FR.R	N	69.46	20629275	0.3	10324713	2	123.57	26604	2	363	379	Y
14	23	tr|F8QV42|F8QV42_LEIDO	R.YLTASALFR.G	N	65.28	10405654	0.8	5212904	2	112.89	23664	1	310	318	N
14	23	tr|F8QV42|F8QV42_LEIDO	K.EVDEQMLNVQNK.N	N	64.98	14456820	1.0	7238490	2	79.20	14318	4	325	336	N
14	23	tr|F8QV42|F8QV42_LEIDO	K.FWEVIADEHGVDPTGS(+42.01)YQGDSDLQLER.I	Y	64.12	31043999	-0.2	10358070	3	128.23	27883	1	20	46	Y
14	23	tr|F8QV42|F8QV42_LEIDO	K.SSIC(+57.02)DIPPKGLK.M	N	63.18	13137013	1.2	6578587	2	70.45	11907	4	351	362	Y
14	23	tr|F8QV42|F8QV42_LEIDO	R.EIVSC(+57.02)QAGQC(+57.02)GN.Q	N	62.28	13215391	-0.1	6617767	2	53.05	7334	1	3	14	Y
14	23	tr|F8QV42|F8QV42_LEIDO	M(+15.99)REIVSC(+57.02)QAGQC(+57.02)GNQIGSK.F	N	62.27	21379668	1.3	7136638	3	58.24	8603	2	1	19	Y
14	23	tr|F8QV42|F8QV42_LEIDO	MREIVSC(+57.02)QAGQC(+57.02)GN(+.98)QIGSK.F	N	61.69	21229558	0.6	7086596	3	68.14	11280	1	1	19	Y
14	23	tr|F8QV42|F8QV42_LEIDO	K.EAESC(+57.02)DC(+57.02)LQGFQLSH.S	N	60.22	17797192	1.3	8908680	2	100.47	20230	1	123	137	Y
14	23	tr|F8QV42|F8QV42_LEIDO	R.KEAESC(+57.02)DC(+57.02)LQGFQLSHSLGGGTGSGMGTLLISK.L	N	59.72	34246062	0.7	11425435	3	123.18	26498	5	122	154	Y
14	23	tr|F8QV42|F8QV42_LEIDO	R.KLAVNLVPFPR.L	N	59.51	12527655	-0.1	6273900	2	108.39	22421	3	252	262	N
14	23	tr|F8QV42|F8QV42_LEIDO	R.INVYFDESTGGRYVPR.A	N	57.19	18719165	1.4	9369669	2	99.67	20009	2	47	62	N
14	23	tr|F8QV42|F8QV42_LEIDO	K.NMMQAADPR.H	N	56.87	10324481	0.3	5172315	2	60.28	9134	1	298	306	N
14	23	tr|F8QV42|F8QV42_LEIDO	K.SSIC(+57.02)DIPPK.G	N	56.29	10155008	1.8	5087586	2	61.09	9340	9	351	359	Y
14	23	tr|F8QV42|F8QV42_LEIDO	R.FPGQLNSDLR.K	N	56.13	11455829	1.0	5737993	2	87.35	16600	5	242	251	N
14	23	tr|F8QV42|F8QV42_LEIDO	R.FPGQLNSDLRK.L	N	56.02	12736779	0.6	6378466	2	74.17	12947	4	242	252	N
14	23	tr|F8QV42|F8QV42_LEIDO	E.VDEQMLNVQNK.N	N	55.87	13166394	1.0	6593276	2	73.64	12796	1	326	336	N
14	23	tr|F8QV42|F8QV42_LEIDO	R.VSDTVVEPYNTTLSVH.Q	N	53.00	17598628	0.1	8809387	2	97.78	19485	1	175	190	N
14	23	tr|F8QV42|F8QV42_LEIDO	K.EAESC(+57.02)DC(+57.02)LQGFQLSHSLGGGTGSGM(+15.99)GTLLISK.L	N	51.86	33125061	0.9	11051770	3	120.86	25867	2	123	154	Y
14	23	tr|F8QV42|F8QV42_LEIDO	C.DC(+57.02)LQGFQLSHSLGGGTGSGMGTLLISK.L	N	51.54	27203262	0.4	9077830	3	131.42	28756	2	128	154	Y
14	23	tr|F8QV42|F8QV42_LEIDO	R.VSDTVVEPYNTTLSVHQ.L	N	49.04	18879214	2.4	9449703	2	96.78	19213	1	175	191	N
14	23	tr|F8QV42|F8QV42_LEIDO	K.EVDEQM(+15.99)LNVQNK.N	N	47.20	14616770	-0.2	7318456	2	61.74	9515	1	325	336	Y
14	23	tr|F8QV42|F8QV42_LEIDO	K.EVDEQMLNVQN(+.98)K.N	N	46.43	14466660	-1.1	7243395	2	82.31	15184	1	325	336	Y
14	23	tr|F8QV42|F8QV42_LEIDO	R.T(sub A)VLMDLEPGTMDSVR.A	N	45.86	16627957	0.5	8324055	2	126.34	27362	1	63	77	N
14	23	tr|F8QV42|F8QV42_LEIDO	K.NM(+15.99)MQAADPR.H	N	44.89	10484430	0.7	5252291	2	42.97	5278	4	298	306	Y
14	23	tr|F8QV42|F8QV42_LEIDO	MREIVSC(+57.02)QAGQ(+.98)C(+57.02)GNQIGSK.F	N	44.62	21229558	0.7	7086597	3	68.43	11356	1	1	19	Y
14	23	tr|F8QV42|F8QV42_LEIDO	K.NSSYFIEWIPNNV(sub I)K.S	N	44.40	17098413	0.2	8559281	2	137.01	30290	3	337	350	N
14	23	tr|F8QV42|F8QV42_LEIDO	A.VNLVPFPR.L	N	44.14	9405494	1.3	4712826	2	104.67	21387	1	255	262	N
14	23	tr|F8QV42|F8QV42_LEIDO	R.TLKLTTPTFGDLN(+28.03)HLVAAVMSGVTC(+57.02)C(+57.02)LR.F	N	43.26	31026028	3.5	7766607	4	169.65	39199	1	214	241	Y
14	23	tr|F8QV42|F8QV42_LEIDO	Y.LTASALFR.G	N	41.09	8775021	1.8	4397591	2	96.53	19143	1	311	318	N
14	23	tr|F8QV42|F8QV42_LEIDO	MREIVSC(+57.02)Q(+.98)AGQC(+57.02)GNQIGSK.F	N	40.49	21229558	9.1	7086656	3	65.26	10486	1	1	19	Y
14	23	tr|F8QV42|F8QV42_LEIDO	N.SSYFIEWIPNNV(sub I)K.S	N	38.53	15957983	1.4	7989075	2	136.93	30271	1	338	350	N
14	23	tr|F8QV42|F8QV42_LEIDO	M.DLEPGTMDSVR.A	N	38.22	12185551	1.1	6102855	2	78.14	14031	1	67	77	N
14	23	tr|F8QV42|F8QV42_LEIDO	K.LTTPTFGDLNHLVAAVMSGVTC(+57.02)C(+57.02)LR.F	N	37.43	27323447	2.9	9117915	3	170.19	39375	1	217	241	Y
14	23	tr|F8QV42|F8QV42_LEIDO	T.TPTFGDLNHLVAAVMSGVTC(+57.02)C(+57.02)LR.F	N	37.24	25182131	2.7	8404139	3	169.96	39297	2	219	241	Y
14	23	tr|F8QV42|F8QV42_LEIDO	M(+27.99)REIVSC(+57.02)QAGQC(+57.02)GNQIGSK.F	N	37.11	21499668	0.3	7176631	3	67.97	11233	2	1	19	Y
14	23	tr|F8QV42|F8QV42_LEIDO	R.AVLM(+31.99)D(+14.02)LEPGTMDSVR.A	N	36.51	16787905	0.3	8404028	2	124.19	26773	2	63	77	Y
14	23	tr|F8QV42|F8QV42_LEIDO	K.MSVTFIGNNTC(+57.02)IQEMFRR.V	N	36.24	22030337	-0.2	7353517	3	133.32	29268	2	363	380	Y
14	23	tr|F8QV42|F8QV42_LEIDO	K.LREEYPDR.I	N	34.42	10765250	1.0	5392703	2	45.97	5817	1	155	162	N
14	23	tr|F8QV42|F8QV42_LEIDO	L.AVNLVPFPR.L	N	33.37	10115865	1.0	5068010	2	106.56	21909	1	254	262	N
14	23	tr|F8QV42|F8QV42_LEIDO	I.NVYFDESTGGR.Y	N	33.03	12435469	0.9	6227812	2	75.95	13439	1	48	58	N
14	23	tr|F8QV42|F8QV42_LEIDO	F.RPDNFIFGQSGAA(sub G)NNWAK.G	N	31.60	19919602	1.2	9969885	2	108.96	22577	1	86	103	N
14	23	tr|F8QV42|F8QV42_LEIDO	R.AGPYGQLFRPDNFIFGQSGAGNNWP(sub A)K.G	N	30.70	28373672	1.8	9467980	3	142.05	31653	1	78	103	N
14	23	tr|F8QV42|F8QV42_LEIDO	R.AGPYGQLFRPDNFIFGQSGP(sub A)GNNWAK.G	N	30.54	28373672	6.0	14196993	2	142.30	31727	1	78	103	N
14	23	tr|F8QV42|F8QV42_LEIDO	L.FRPDNFIFGQSGAA(sub G)NNWAK.G	N	26.76	21390286	-0.2	7140167	3	122.16	26222	1	85	103	N
14	10	tr|I3W8N7|I3W8N7_LEIDO	K.GHYTEGAELIDSVLDVC(+57.02)R.K	N	93.50	20329524	-0.1	10174833	2	137.66	30467	3	104	121	Y
14	10	tr|I3W8N7|I3W8N7_LEIDO	K.GHYTEGAELIDSVLDVC(+57.02)RK.E	N	93.39	21610474	0.4	10815314	2	129.02	28100	8	104	122	Y
14	10	tr|I3W8N7|I3W8N7_LEIDO	R.EIVSC(+57.02)QAGQC(+57.02)GNQIGSK.F	N	90.37	18348302	2.2	9184244	2	61.87	9553	1	3	19	Y
14	10	tr|I3W8N7|I3W8N7_LEIDO	S.HSLGGGTGSGMGTLLISK.L	N	83.69	16718613	1.0	8369388	2	92.33	17977	3	137	154	N
14	10	tr|I3W8N7|I3W8N7_LEIDO	R.MSTKEVDEQMLNVQNK.N	N	82.51	18928972	0.7	9474565	2	84.46	15797	3	321	336	N
14	10	tr|I3W8N7|I3W8N7_LEIDO	R.INVYFDESTGGR.Y	N	76.62	13566310	0.5	6793231	2	92.09	17909	2	47	58	N
14	10	tr|I3W8N7|I3W8N7_LEIDO	MREIVSC(+57.02)QAGQC(+57.02)GNQIGSK.F	N	75.81	21219717	0.4	7083314	3	65.29	10493	2	1	19	Y
14	10	tr|I3W8N7|I3W8N7_LEIDO	K.MSVTFIGNNTC(+57.02)IQEMFR.R	N	75.74	20469325	1.2	10244747	2	143.04	31940	2	363	379	Y
14	10	tr|I3W8N7|I3W8N7_LEIDO	R.T(+28.03)LKLTTPTFGDLNHLVAAVMSGVTC(+57.02)C(+57.02)LR.F	N	75.59	31026028	2.6	10352109	3	169.69	39211	1	214	241	Y
14	10	tr|I3W8N7|I3W8N7_LEIDO	R.EIVSC(+57.02)QAGQC(+57.02)GN(+.98)QIGSK.F	N	73.31	18358142	0.3	9189147	2	62.90	9834	2	3	19	Y
14	10	tr|I3W8N7|I3W8N7_LEIDO	K.M(+15.99)SVTFIGNNTC(+57.02)IQEMFR.R	N	72.76	20629275	0.5	10324716	2	136.33	30106	1	363	379	Y
14	10	tr|I3W8N7|I3W8N7_LEIDO	H.SLGGGTGSGMGTLLISK.L	N	72.75	15348025	1.1	7684094	2	105.74	21680	1	138	154	N
14	10	tr|I3W8N7|I3W8N7_LEIDO	T.FIGNNTC(+57.02)IQEMFR.R	N	71.67	16287439	0.7	8153798	2	123.16	26490	1	367	379	Y
14	10	tr|I3W8N7|I3W8N7_LEIDO	R.EIVSC(+57.02)QAGQ(+.98)C(+57.02)GNQIGSK.F	N	69.88	18358142	4.4	9189185	2	64.51	10277	1	3	19	Y
14	10	tr|I3W8N7|I3W8N7_LEIDO	K.EAESC(+57.02)DC(+57.02)LQGFQLSHSLGGGTGSGMGTLLISK.L	N	69.86	32965112	1.9	10998464	3	130.34	28457	3	123	154	Y
14	10	tr|I3W8N7|I3W8N7_LEIDO	K.LAVNLVPFPR.L	N	69.77	11246705	1.2	5633432	2	121.58	26068	1	253	262	N
14	10	tr|I3W8N7|I3W8N7_LEIDO	K.MSVTFIGNNTC(+57.02)IQEM(+15.99)FR.R	N	69.46	20629275	0.3	10324713	2	123.57	26604	2	363	379	Y
14	10	tr|I3W8N7|I3W8N7_LEIDO	R.YLTASALFR.G	N	65.28	10405654	0.8	5212904	2	112.89	23664	1	310	318	N
14	10	tr|I3W8N7|I3W8N7_LEIDO	K.EVDEQMLNVQNK.N	N	64.98	14456820	1.0	7238490	2	79.20	14318	4	325	336	N
14	10	tr|I3W8N7|I3W8N7_LEIDO	K.FWEVIADEHGVDPTGS(+42.01)YQGDSDLQLER.I	Y	64.12	31043999	-0.2	10358070	3	128.23	27883	1	20	46	Y
14	10	tr|I3W8N7|I3W8N7_LEIDO	K.SSIC(+57.02)DIPPKGLK.M	N	63.18	13137013	1.2	6578587	2	70.45	11907	4	351	362	Y
14	10	tr|I3W8N7|I3W8N7_LEIDO	R.EIVSC(+57.02)QAGQC(+57.02)GN.Q	N	62.28	13215391	-0.1	6617767	2	53.05	7334	1	3	14	Y
14	10	tr|I3W8N7|I3W8N7_LEIDO	M(+15.99)REIVSC(+57.02)QAGQC(+57.02)GNQIGSK.F	N	62.27	21379668	1.3	7136638	3	58.24	8603	2	1	19	Y
14	10	tr|I3W8N7|I3W8N7_LEIDO	MREIVSC(+57.02)QAGQC(+57.02)GN(+.98)QIGSK.F	N	61.69	21229558	0.6	7086596	3	68.14	11280	1	1	19	Y
14	10	tr|I3W8N7|I3W8N7_LEIDO	K.EAESC(+57.02)DC(+57.02)LQGFQLSH.S	N	60.22	17797192	1.3	8908680	2	100.47	20230	1	123	137	Y
14	10	tr|I3W8N7|I3W8N7_LEIDO	R.KEAESC(+57.02)DC(+57.02)LQGFQLSHSLGGGTGSGMGTLLISK.L	N	59.72	34246062	0.7	11425435	3	123.18	26498	5	122	154	Y
14	10	tr|I3W8N7|I3W8N7_LEIDO	R.KLAVNLVPFPR.L	N	59.51	12527655	-0.1	6273900	2	108.39	22421	3	252	262	N
14	10	tr|I3W8N7|I3W8N7_LEIDO	R.INVYFDESTGGRYVPR.A	N	57.19	18719165	1.4	9369669	2	99.67	20009	2	47	62	N
14	10	tr|I3W8N7|I3W8N7_LEIDO	K.NMMQAADPR.H	N	56.87	10324481	0.3	5172315	2	60.28	9134	1	298	306	N
14	10	tr|I3W8N7|I3W8N7_LEIDO	K.SSIC(+57.02)DIPPK.G	N	56.29	10155008	1.8	5087586	2	61.09	9340	9	351	359	Y
14	10	tr|I3W8N7|I3W8N7_LEIDO	R.FPGQLNSDLR.K	N	56.13	11455829	1.0	5737993	2	87.35	16600	5	242	251	N
14	10	tr|I3W8N7|I3W8N7_LEIDO	R.FPGQLNSDLRK.L	N	56.02	12736779	0.6	6378466	2	74.17	12947	4	242	252	N
14	10	tr|I3W8N7|I3W8N7_LEIDO	E.VDEQMLNVQNK.N	N	55.87	13166394	1.0	6593276	2	73.64	12796	1	326	336	N
14	10	tr|I3W8N7|I3W8N7_LEIDO	R.VSDTVVEPYNTTLSVH.Q	N	53.00	17598628	0.1	8809387	2	97.78	19485	1	175	190	N
14	10	tr|I3W8N7|I3W8N7_LEIDO	K.EAESC(+57.02)DC(+57.02)LQGFQLSHSLGGGTGSGM(+15.99)GTLLISK.L	N	51.86	33125061	0.9	11051770	3	120.86	25867	2	123	154	Y
14	10	tr|I3W8N7|I3W8N7_LEIDO	C.DC(+57.02)LQGFQLSHSLGGGTGSGMGTLLISK.L	N	51.54	27203262	0.4	9077830	3	131.42	28756	2	128	154	Y
14	10	tr|I3W8N7|I3W8N7_LEIDO	R.VSDTVVEPYNTTLSVHQ.L	N	49.04	18879214	2.4	9449703	2	96.78	19213	1	175	191	N
14	10	tr|I3W8N7|I3W8N7_LEIDO	K.EVDEQM(+15.99)LNVQNK.N	N	47.20	14616770	-0.2	7318456	2	61.74	9515	1	325	336	Y
14	10	tr|I3W8N7|I3W8N7_LEIDO	K.EVDEQMLNVQN(+.98)K.N	N	46.43	14466660	-1.1	7243395	2	82.31	15184	1	325	336	Y
14	10	tr|I3W8N7|I3W8N7_LEIDO	R.T(sub A)VLMDLEPGTMDSVR.A	N	45.86	16627957	0.5	8324055	2	126.34	27362	1	63	77	N
14	10	tr|I3W8N7|I3W8N7_LEIDO	K.NM(+15.99)MQAADPR.H	N	44.89	10484430	0.7	5252291	2	42.97	5278	4	298	306	Y
14	10	tr|I3W8N7|I3W8N7_LEIDO	MREIVSC(+57.02)QAGQ(+.98)C(+57.02)GNQIGSK.F	N	44.62	21229558	0.7	7086597	3	68.43	11356	1	1	19	Y
14	10	tr|I3W8N7|I3W8N7_LEIDO	K.NSSYFIEWIPNNV(sub I)K.S	N	44.40	17098413	0.2	8559281	2	137.01	30290	3	337	350	N
14	10	tr|I3W8N7|I3W8N7_LEIDO	A.VNLVPFPR.L	N	44.14	9405494	1.3	4712826	2	104.67	21387	1	255	262	N
14	10	tr|I3W8N7|I3W8N7_LEIDO	R.TLKLTTPTFGDLN(+28.03)HLVAAVMSGVTC(+57.02)C(+57.02)LR.F	N	43.26	31026028	3.5	7766607	4	169.65	39199	1	214	241	Y
14	10	tr|I3W8N7|I3W8N7_LEIDO	Y.LTASALFR.G	N	41.09	8775021	1.8	4397591	2	96.53	19143	1	311	318	N
14	10	tr|I3W8N7|I3W8N7_LEIDO	MREIVSC(+57.02)Q(+.98)AGQC(+57.02)GNQIGSK.F	N	40.49	21229558	9.1	7086656	3	65.26	10486	1	1	19	Y
14	10	tr|I3W8N7|I3W8N7_LEIDO	N.SSYFIEWIPNNV(sub I)K.S	N	38.53	15957983	1.4	7989075	2	136.93	30271	1	338	350	N
14	10	tr|I3W8N7|I3W8N7_LEIDO	M.DLEPGTMDSVR.A	N	38.22	12185551	1.1	6102855	2	78.14	14031	1	67	77	N
14	10	tr|I3W8N7|I3W8N7_LEIDO	K.LTTPTFGDLNHLVAAVMSGVTC(+57.02)C(+57.02)LR.F	N	37.43	27323447	2.9	9117915	3	170.19	39375	1	217	241	Y
14	10	tr|I3W8N7|I3W8N7_LEIDO	T.TPTFGDLNHLVAAVMSGVTC(+57.02)C(+57.02)LR.F	N	37.24	25182131	2.7	8404139	3	169.96	39297	2	219	241	Y
14	10	tr|I3W8N7|I3W8N7_LEIDO	M(+27.99)REIVSC(+57.02)QAGQC(+57.02)GNQIGSK.F	N	37.11	21499668	0.3	7176631	3	67.97	11233	2	1	19	Y
14	10	tr|I3W8N7|I3W8N7_LEIDO	R.AVLM(+31.99)D(+14.02)LEPGTMDSVR.A	N	36.51	16787905	0.3	8404028	2	124.19	26773	2	63	77	Y
14	10	tr|I3W8N7|I3W8N7_LEIDO	K.MSVTFIGNNTC(+57.02)IQEMFRR.V	N	36.24	22030337	-0.2	7353517	3	133.32	29268	2	363	380	Y
14	10	tr|I3W8N7|I3W8N7_LEIDO	K.LREEYPDR.I	N	34.42	10765250	1.0	5392703	2	45.97	5817	1	155	162	N
14	10	tr|I3W8N7|I3W8N7_LEIDO	L.AVNLVPFPR.L	N	33.37	10115865	1.0	5068010	2	106.56	21909	1	254	262	N
14	10	tr|I3W8N7|I3W8N7_LEIDO	I.NVYFDESTGGR.Y	N	33.03	12435469	0.9	6227812	2	75.95	13439	1	48	58	N
14	10	tr|I3W8N7|I3W8N7_LEIDO	F.RPDNFIFGQSGAA(sub G)NNWAK.G	N	31.60	19919602	1.2	9969885	2	108.96	22577	1	86	103	N
14	10	tr|I3W8N7|I3W8N7_LEIDO	R.AGPYGQLFRPDNFIFGQSGAGNNWP(sub A)K.G	N	30.70	28373672	1.8	9467980	3	142.05	31653	1	78	103	N
14	10	tr|I3W8N7|I3W8N7_LEIDO	R.AGPYGQLFRPDNFIFGQSGP(sub A)GNNWAK.G	N	30.54	28373672	6.0	14196993	2	142.30	31727	1	78	103	N
14	10	tr|I3W8N7|I3W8N7_LEIDO	L.FRPDNFIFGQSGAA(sub G)NNWAK.G	N	26.76	21390286	-0.2	7140167	3	122.16	26222	1	85	103	N
15	42	tr|Q1A5Y1|Q1A5Y1_LEITA	K.GHYTEGAELIDSVLDVC(+57.02)R.K	N	93.50	20329524	-0.1	10174833	2	137.66	30467	3	104	121	Y
15	42	tr|Q1A5Y1|Q1A5Y1_LEITA	K.GHYTEGAELIDSVLDVC(+57.02)RK.E	N	93.39	21610474	0.4	10815314	2	129.02	28100	8	104	122	Y
15	42	tr|Q1A5Y1|Q1A5Y1_LEITA	R.EIVSC(+57.02)QAGQC(+57.02)GNQIGSK.F	N	90.37	18348302	2.2	9184244	2	61.87	9553	1	3	19	Y
15	42	tr|Q1A5Y1|Q1A5Y1_LEITA	V.DPTGTYQGDSDLQLER.I	N	85.04	17938068	0.0	8979106	2	87.51	16646	1	31	46	N
15	42	tr|Q1A5Y1|Q1A5Y1_LEITA	S.HSLGGGTGSGMGTLLISK.L	N	83.69	16718613	1.0	8369388	2	92.33	17977	3	137	154	N
15	42	tr|Q1A5Y1|Q1A5Y1_LEITA	R.MSTKEVDEQMLNVQNK.N	N	82.51	18928972	0.7	9474565	2	84.46	15797	3	321	336	N
15	42	tr|Q1A5Y1|Q1A5Y1_LEITA	MREIVSC(+57.02)QAGQC(+57.02)GNQIGSK.F	N	75.81	21219717	0.4	7083314	3	65.29	10493	2	1	19	Y
15	42	tr|Q1A5Y1|Q1A5Y1_LEITA	K.MSVTFIGNNTC(+57.02)IQEMFR.R	N	75.74	20469325	1.2	10244747	2	143.04	31940	2	363	379	Y
15	42	tr|Q1A5Y1|Q1A5Y1_LEITA	R.T(+28.03)LKLTTPTFGDLNHLVAAVMSGVTC(+57.02)C(+57.02)LR.F	N	75.59	31026028	2.6	10352109	3	169.69	39211	1	214	241	Y
15	42	tr|Q1A5Y1|Q1A5Y1_LEITA	R.EIVSC(+57.02)QAGQC(+57.02)GN(+.98)QIGSK.F	N	73.31	18358142	0.3	9189147	2	62.90	9834	2	3	19	Y
15	42	tr|Q1A5Y1|Q1A5Y1_LEITA	K.M(+15.99)SVTFIGNNTC(+57.02)IQEMFR.R	N	72.76	20629275	0.5	10324716	2	136.33	30106	1	363	379	Y
15	42	tr|Q1A5Y1|Q1A5Y1_LEITA	H.SLGGGTGSGMGTLLISK.L	N	72.75	15348025	1.1	7684094	2	105.74	21680	1	138	154	N
15	42	tr|Q1A5Y1|Q1A5Y1_LEITA	T.FIGNNTC(+57.02)IQEMFR.R	N	71.67	16287439	0.7	8153798	2	123.16	26490	1	367	379	Y
15	42	tr|Q1A5Y1|Q1A5Y1_LEITA	R.EIVSC(+57.02)QAGQ(+.98)C(+57.02)GNQIGSK.F	N	69.88	18358142	4.4	9189185	2	64.51	10277	1	3	19	Y
15	42	tr|Q1A5Y1|Q1A5Y1_LEITA	K.EAESC(+57.02)DC(+57.02)LQGFQLSHSLGGGTGSGMGTLLISK.L	N	69.86	32965112	1.9	10998464	3	130.34	28457	3	123	154	Y
15	42	tr|Q1A5Y1|Q1A5Y1_LEITA	K.LAVNLVPFPR.L	N	69.77	11246705	1.2	5633432	2	121.58	26068	1	253	262	N
15	42	tr|Q1A5Y1|Q1A5Y1_LEITA	K.MSVTFIGNNTC(+57.02)IQEM(+15.99)FR.R	N	69.46	20629275	0.3	10324713	2	123.57	26604	2	363	379	Y
15	42	tr|Q1A5Y1|Q1A5Y1_LEITA	R.YLTASALFR.G	N	65.28	10405654	0.8	5212904	2	112.89	23664	1	310	318	N
15	42	tr|Q1A5Y1|Q1A5Y1_LEITA	K.EVDEQMLNVQNK.N	N	64.98	14456820	1.0	7238490	2	79.20	14318	4	325	336	N
15	42	tr|Q1A5Y1|Q1A5Y1_LEITA	K.SSIC(+57.02)DIPPKGLK.M	N	63.18	13137013	1.2	6578587	2	70.45	11907	4	351	362	Y
15	42	tr|Q1A5Y1|Q1A5Y1_LEITA	R.EIVSC(+57.02)QAGQC(+57.02)GN.Q	N	62.28	13215391	-0.1	6617767	2	53.05	7334	1	3	14	Y
15	42	tr|Q1A5Y1|Q1A5Y1_LEITA	M(+15.99)REIVSC(+57.02)QAGQC(+57.02)GNQIGSK.F	N	62.27	21379668	1.3	7136638	3	58.24	8603	2	1	19	Y
15	42	tr|Q1A5Y1|Q1A5Y1_LEITA	MREIVSC(+57.02)QAGQC(+57.02)GN(+.98)QIGSK.F	N	61.69	21229558	0.6	7086596	3	68.14	11280	1	1	19	Y
15	42	tr|Q1A5Y1|Q1A5Y1_LEITA	K.EAESC(+57.02)DC(+57.02)LQGFQLSH.S	N	60.22	17797192	1.3	8908680	2	100.47	20230	1	123	137	Y
15	42	tr|Q1A5Y1|Q1A5Y1_LEITA	R.KEAESC(+57.02)DC(+57.02)LQGFQLSHSLGGGTGSGMGTLLISK.L	N	59.72	34246062	0.7	11425435	3	123.18	26498	5	122	154	Y
15	42	tr|Q1A5Y1|Q1A5Y1_LEITA	R.KLAVNLVPFPR.L	N	59.51	12527655	-0.1	6273900	2	108.39	22421	3	252	262	N
15	42	tr|Q1A5Y1|Q1A5Y1_LEITA	K.NMMQAADPR.H	N	56.87	10324481	0.3	5172315	2	60.28	9134	1	298	306	N
15	42	tr|Q1A5Y1|Q1A5Y1_LEITA	K.SSIC(+57.02)DIPPK.G	N	56.29	10155008	1.8	5087586	2	61.09	9340	9	351	359	Y
15	42	tr|Q1A5Y1|Q1A5Y1_LEITA	R.FPGQLNSDLR.K	N	56.13	11455829	1.0	5737993	2	87.35	16600	5	242	251	N
15	42	tr|Q1A5Y1|Q1A5Y1_LEITA	R.FPGQLNSDLRK.L	N	56.02	12736779	0.6	6378466	2	74.17	12947	4	242	252	N
15	42	tr|Q1A5Y1|Q1A5Y1_LEITA	E.VDEQMLNVQNK.N	N	55.87	13166394	1.0	6593276	2	73.64	12796	1	326	336	N
15	42	tr|Q1A5Y1|Q1A5Y1_LEITA	R.VSDTVVEPYNTTLSVH.Q	N	53.00	17598628	0.1	8809387	2	97.78	19485	1	175	190	N
15	42	tr|Q1A5Y1|Q1A5Y1_LEITA	K.EAESC(+57.02)DC(+57.02)LQGFQLSHSLGGGTGSGM(+15.99)GTLLISK.L	N	51.86	33125061	0.9	11051770	3	120.86	25867	2	123	154	Y
15	42	tr|Q1A5Y1|Q1A5Y1_LEITA	C.DC(+57.02)LQGFQLSHSLGGGTGSGMGTLLISK.L	N	51.54	27203262	0.4	9077830	3	131.42	28756	2	128	154	Y
15	42	tr|Q1A5Y1|Q1A5Y1_LEITA	R.VSDTVVEPYNTTLSVHQ.L	N	49.04	18879214	2.4	9449703	2	96.78	19213	1	175	191	N
15	42	tr|Q1A5Y1|Q1A5Y1_LEITA	S.DEHGVDPTGTYQGDSDLQLER.I	N	47.96	23310251	0.9	7780164	3	90.01	17338	2	26	46	N
15	42	tr|Q1A5Y1|Q1A5Y1_LEITA	K.EVDEQM(+15.99)LNVQNK.N	N	47.20	14616770	-0.2	7318456	2	61.74	9515	1	325	336	Y
15	42	tr|Q1A5Y1|Q1A5Y1_LEITA	K.EVDEQMLNVQN(+.98)K.N	N	46.43	14466660	-1.1	7243395	2	82.31	15184	1	325	336	Y
15	42	tr|Q1A5Y1|Q1A5Y1_LEITA	R.INVYFDESS(+42.01)GGR.Y	Y	45.89	13846259	1.0	6933209	2	97.18	19319	1	47	58	Y
15	42	tr|Q1A5Y1|Q1A5Y1_LEITA	R.T(sub A)VLMDLEPGTMDSVR.A	N	45.86	16627957	0.5	8324055	2	126.34	27362	1	63	77	N
15	42	tr|Q1A5Y1|Q1A5Y1_LEITA	K.NM(+15.99)MQAADPR.H	N	44.89	10484430	0.7	5252291	2	42.97	5278	4	298	306	Y
15	42	tr|Q1A5Y1|Q1A5Y1_LEITA	MREIVSC(+57.02)QAGQ(+.98)C(+57.02)GNQIGSK.F	N	44.62	21229558	0.7	7086597	3	68.43	11356	1	1	19	Y
15	42	tr|Q1A5Y1|Q1A5Y1_LEITA	K.NSSYFIEWIPNNV(sub I)K.S	N	44.40	17098413	0.2	8559281	2	137.01	30290	3	337	350	N
15	42	tr|Q1A5Y1|Q1A5Y1_LEITA	A.VNLVPFPR.L	N	44.14	9405494	1.3	4712826	2	104.67	21387	1	255	262	N
15	42	tr|Q1A5Y1|Q1A5Y1_LEITA	R.TLKLTTPTFGDLN(+28.03)HLVAAVMSGVTC(+57.02)C(+57.02)LR.F	N	43.26	31026028	3.5	7766607	4	169.65	39199	1	214	241	Y
15	42	tr|Q1A5Y1|Q1A5Y1_LEITA	Y.LTASALFR.G	N	41.09	8775021	1.8	4397591	2	96.53	19143	1	311	318	N
15	42	tr|Q1A5Y1|Q1A5Y1_LEITA	MREIVSC(+57.02)Q(+.98)AGQC(+57.02)GNQIGSK.F	N	40.49	21229558	9.1	7086656	3	65.26	10486	1	1	19	Y
15	42	tr|Q1A5Y1|Q1A5Y1_LEITA	N.SSYFIEWIPNNV(sub I)K.S	N	38.53	15957983	1.4	7989075	2	136.93	30271	1	338	350	N
15	42	tr|Q1A5Y1|Q1A5Y1_LEITA	M.DLEPGTMDSVR.A	N	38.22	12185551	1.1	6102855	2	78.14	14031	1	67	77	N
15	42	tr|Q1A5Y1|Q1A5Y1_LEITA	K.LTTPTFGDLNHLVAAVMSGVTC(+57.02)C(+57.02)LR.F	N	37.43	27323447	2.9	9117915	3	170.19	39375	1	217	241	Y
15	42	tr|Q1A5Y1|Q1A5Y1_LEITA	T.TPTFGDLNHLVAAVMSGVTC(+57.02)C(+57.02)LR.F	N	37.24	25182131	2.7	8404139	3	169.96	39297	2	219	241	Y
15	42	tr|Q1A5Y1|Q1A5Y1_LEITA	M(+27.99)REIVSC(+57.02)QAGQC(+57.02)GNQIGSK.F	N	37.11	21499668	0.3	7176631	3	67.97	11233	2	1	19	Y
15	42	tr|Q1A5Y1|Q1A5Y1_LEITA	R.AVLM(+31.99)D(+14.02)LEPGTMDSVR.A	N	36.51	16787905	0.3	8404028	2	124.19	26773	2	63	77	Y
15	42	tr|Q1A5Y1|Q1A5Y1_LEITA	K.MSVTFIGNNTC(+57.02)IQEMFRR.V	N	36.24	22030337	-0.2	7353517	3	133.32	29268	2	363	380	Y
15	42	tr|Q1A5Y1|Q1A5Y1_LEITA	K.LREEYPDR.I	N	34.42	10765250	1.0	5392703	2	45.97	5817	1	155	162	N
15	42	tr|Q1A5Y1|Q1A5Y1_LEITA	L.AVNLVPFPR.L	N	33.37	10115865	1.0	5068010	2	106.56	21909	1	254	262	N
15	42	tr|Q1A5Y1|Q1A5Y1_LEITA	F.RPDNFIFGQSGAA(sub G)NNWAK.G	N	31.60	19919602	1.2	9969885	2	108.96	22577	1	86	103	N
15	42	tr|Q1A5Y1|Q1A5Y1_LEITA	R.AGPYGQLFRPDNFIFGQSGAGNNWP(sub A)K.G	N	30.70	28373672	1.8	9467980	3	142.05	31653	1	78	103	N
15	42	tr|Q1A5Y1|Q1A5Y1_LEITA	R.AGPYGQLFRPDNFIFGQSGP(sub A)GNNWAK.G	N	30.54	28373672	6.0	14196993	2	142.30	31727	1	78	103	N
15	42	tr|Q1A5Y1|Q1A5Y1_LEITA	K.N(+.98)SSYFIEWIPNNV(sub I)K.S	N	29.90	17108253	1.6	8564213	2	150.24	33929	1	337	350	Y
15	42	tr|Q1A5Y1|Q1A5Y1_LEITA	L.FRPDNFIFGQSGAA(sub G)NNWAK.G	N	26.76	21390286	-0.2	7140167	3	122.16	26222	1	85	103	N
71	75	tr|E9BT80|E9BT80_LEIDB	R.YQEAVEDMPC(+57.02)GNVVGLVGVDK.Y	N	95.32	22780610	0.5	11400383	2	119.46	25479	3	442	462	Y
71	75	tr|E9BT80|E9BT80_LEIDB	K.SDPLVVC(+57.02)SIEESGEHIVAGAGELHLEIC(+57.02)LK.D	N	94.55	32606057	-0.4	10878754	3	156.68	35683	2	516	545	Y
71	75	tr|E9BT80|E9BT80_LEIDB	R.VTDGALVVVDC(+57.02)VEGVC(+57.02)VQTETVLR.Q	N	94.29	26173091	1.2	13096635	2	150.31	33949	2	119	142	Y
71	75	tr|E9BT80|E9BT80_LEIDB	K.FLPAAETLLQMIVAHLPSPK.K	N	92.35	21752124	4.9	10886188	2	170.49	39475	2	325	344	N
71	75	tr|E9BT80|E9BT80_LEIDB	R.AFC(+57.02)QFC(+57.02)LDPIYQIFDAVMNEK.K	N	91.38	26081799	0.6	13050980	2	170.74	39556	2	270	290	Y
71	75	tr|E9BT80|E9BT80_LEIDB	R.AILELQLDPEEAYQGFVK.T	N	88.87	20620623	1.1	10320396	2	146.26	32827	1	161	178	N
71	75	tr|E9BT80|E9BT80_LEIDB	K.GTVAIGSGLQAWAFSLTR.F	N	81.36	18339736	2.4	9179963	2	155.36	35320	2	205	222	N
71	75	tr|E9BT80|E9BT80_LEIDB	R.DFLINLIDSPGHVDFSSEVTAALR.V	N	80.78	26153230	0.7	13086697	2	165.54	38060	2	95	118	N
71	75	tr|E9BT80|E9BT80_LEIDB	R.VFYAC(+57.02)C(+57.02)LTASPR.L	N	79.50	14436638	3.0	7228414	2	96.07	19011	1	715	726	Y
71	75	tr|E9BT80|E9BT80_LEIDB	R.NMSVIAHVDHGK.S	N	75.50	13066451	1.2	6543306	2	56.73	8219	2	21	32	N
71	75	tr|E9BT80|E9BT80_LEIDB	R.NM(+15.99)SVIAHVDHGK.S	N	71.87	13226401	1.1	6623281	2	42.78	5245	8	21	32	Y
71	75	tr|E9BT80|E9BT80_LEIDB	K.STAISMHYHVPK.E	N	70.05	13696813	0.5	6858483	2	68.62	11410	3	72	83	N
71	75	tr|E9BT80|E9BT80_LEIDB	K.STLSDSLVGAAGIIK.M	N	69.03	14307980	0.9	7164069	2	124.09	26744	1	33	47	N
71	75	tr|E9BT80|E9BT80_LEIDB	R.GPNVVVDVTK.G	N	68.12	10265709	0.5	5142930	2	71.35	12155	1	645	654	N
71	75	tr|E9BT80|E9BT80_LEIDB	D.MPC(+57.02)GNVVGLVGVDK.Y	N	65.86	14437214	1.5	7228691	2	103.34	21019	1	449	462	Y
71	75	tr|E9BT80|E9BT80_LEIDB	K.F(+27.99)LPAAETLLQMIVAHLPSPK.K	N	64.44	22032075	2.0	11026133	2	173.37	40394	1	325	344	Y
71	75	tr|E9BT80|E9BT80_LEIDB	R.LWGDNFFDAK.N	N	63.44	12115610	2.1	6067891	2	129.28	28172	1	242	251	N
71	75	tr|E9BT80|E9BT80_LEIDB	R.EGVLC(+57.02)DENMR.G	N	61.04	12215118	0.3	6117634	2	71.08	12076	1	676	685	Y
71	75	tr|E9BT80|E9BT80_LEIDB	F.YAC(+57.02)C(+57.02)LTASPR.L	N	59.82	11975271	1.4	5997717	2	64.54	10287	1	717	726	Y
71	75	tr|E9BT80|E9BT80_LEIDB	R.VAVEAKNPSDLPKLVEGLK.R	N	57.91	20061411	1.7	6697221	3	105.47	21609	2	493	511	N
71	75	tr|E9BT80|E9BT80_LEIDB	K.YSVSPVVR.V	N	55.34	9054971	-0.5	4537556	2	67.40	11081	1	485	492	N
71	75	tr|E9BT80|E9BT80_LEIDB	K.GTVAIGSGLQAWAF.S	N	54.85	13767089	2.3	6893633	2	152.46	34529	1	205	218	N
71	75	tr|E9BT80|E9BT80_LEIDB	R.ERLWGDNFFDAK.N	N	53.62	14967048	1.9	4999098	3	119.30	25438	2	240	251	N
71	75	tr|E9BT80|E9BT80_LEIDB	K.Q(-17.03)DLYEDKPVQR.S	N	52.18	13726622	2.2	6873399	2	72.04	12345	1	424	434	Y
71	75	tr|E9BT80|E9BT80_LEIDB	R.AYLPVAESFGFT(+42.01)ADLR.A	N	50.09	17978937	0.1	8999542	2	150.58	34021	1	773	788	Y
71	75	tr|E9BT80|E9BT80_LEIDB	K.S(+27.99)TLSDSLVGAAGIIK.M	N	49.26	14587930	0.9	7304044	2	124.68	26903	2	33	47	Y
71	75	tr|E9BT80|E9BT80_LEIDB	D.PIYQIFDAVMNEK.K	N	49.25	15667751	1.4	7843959	2	147.25	33094	1	278	290	N
71	75	tr|E9BT80|E9BT80_LEIDB	K.QDLYEDKPVQR.S	N	47.73	13896888	1.5	6958527	2	56.40	8137	1	424	434	N
71	75	tr|E9BT80|E9BT80_LEIDB	Q.DLYEDKPVQR.S	N	45.63	12616302	1.3	6318232	2	56.95	8276	1	425	434	N
71	75	tr|E9BT80|E9BT80_LEIDB	D.PEEAYQGFVK.T	N	45.05	11665608	-0.3	5842875	2	82.64	15279	1	169	178	N
71	75	tr|E9BT80|E9BT80_LEIDB	Q.MIVAHLPSPK.K	N	43.26	10916161	0.6	3648795	3	78.20	14048	1	335	344	N
71	75	tr|E9BT80|E9BT80_LEIDB	R.FANMYAAK.F	N	42.03	9144320	1.3	4582239	2	66.09	10723	1	223	230	N
71	75	tr|E9BT80|E9BT80_LEIDB	K.NPSDLPKLVEGLK.R	N	41.62	14087925	1.3	4706054	3	107.67	22224	1	499	511	N
71	75	tr|E9BT80|E9BT80_LEIDB	R.VAVEAKNPSDLPK.L	N	39.58	13667456	0.6	4565894	3	58.78	8740	1	493	505	N
71	75	tr|E9BT80|E9BT80_LEIDB	K.FLPAAETLLQMIVAHLPSPKK.A	N	39.57	23033074	0.6	5768345	4	169.86	39265	1	325	345	N
71	75	tr|E9BT80|E9BT80_LEIDB	K.SDPLVVC(+57.02)SIEESGEHIVAGAGELHLE.I	N	38.29	27463120	6.6	9164506	3	151.01	34134	1	516	541	Y
71	75	tr|E9BT80|E9BT80_LEIDB	Q.AWAFSLTR.F	N	34.31	9504974	1.1	4762565	2	115.93	24508	1	215	222	N
71	75	tr|E9BT80|E9BT80_LEIDB	R.GVIIGEENRPGTPIYNVR.A	N	32.36	19830537	-2.7	6620234	3	95.63	18891	1	755	772	N
71	75	tr|E9BT80|E9BT80_LEIDB	E.LQLDPEEAYQGFVK.T	N	32.06	16358143	2.9	8189168	2	124.78	26931	1	165	178	N
71	75	tr|E9BT80|E9BT80_LEIDB	K.FLPAAETLLQ.M	N	31.06	11016069	2.3	5518120	2	129.91	28342	1	325	334	N
71	75	tr|E9BT80|E9BT80_LEIDB	K.STLSDD(sub S)LVGAAGIIK.M	N	29.21	14587930	1.1	7304045	2	132.66	29087	1	33	47	N
71	75	tr|E9BT80|E9BT80_LEIDB	K.DLQEDFMNGAPLQ(sub K)ISEPVVSFR.E	N	27.82	24912053	1.6	12466119	2	154.74	35154	1	546	567	N
71	75	tr|E9BT80|E9BT80_LEIDB	R.Q(+57.02)ALTER.I	N	26.97	7734031	0.8	3877092	2	35.58	4234	1	143	148	Y
71	75	tr|E9BT80|E9BT80_LEIDB	K.NPSDLPK.L	N	26.60	7693970	0.4	3857059	2	40.35	4892	3	499	505	N
71	75	tr|E9BT80|E9BT80_LEIDB	R.ADEIAR.G	N	26.50	6733395	0.9	3376773	2	28.94	3384	1	61	66	N
71	74	tr|Q4Q259|Q4Q259_LEIMA	R.YQEAVEDMPC(+57.02)GNVVGLVGVDK.Y	N	95.32	22780610	0.5	11400383	2	119.46	25479	3	442	462	Y
71	74	tr|Q4Q259|Q4Q259_LEIMA	K.SDPLVVC(+57.02)SIEESGEHIVAGAGELHLEIC(+57.02)LK.D	N	94.55	32606057	-0.4	10878754	3	156.68	35683	2	516	545	Y
71	74	tr|Q4Q259|Q4Q259_LEIMA	R.VTDGALVVVDC(+57.02)VEGVC(+57.02)VQTETVLR.Q	N	94.29	26173091	1.2	13096635	2	150.31	33949	2	119	142	Y
71	74	tr|Q4Q259|Q4Q259_LEIMA	K.FLPAAETLLQMIVAHLPSPK.K	N	92.35	21752124	4.9	10886188	2	170.49	39475	2	325	344	N
71	74	tr|Q4Q259|Q4Q259_LEIMA	R.AFC(+57.02)QFC(+57.02)LDPIYQIFDAVMNEK.K	N	91.38	26081799	0.6	13050980	2	170.74	39556	2	270	290	Y
71	74	tr|Q4Q259|Q4Q259_LEIMA	R.AILELQLDPEEAYQGFVK.T	N	88.87	20620623	1.1	10320396	2	146.26	32827	1	161	178	N
71	74	tr|Q4Q259|Q4Q259_LEIMA	K.GTVAIGSGLQAWAFSLTR.F	N	81.36	18339736	2.4	9179963	2	155.36	35320	2	205	222	N
71	74	tr|Q4Q259|Q4Q259_LEIMA	R.DFLINLIDSPGHVDFSSEVTAALR.V	N	80.78	26153230	0.7	13086697	2	165.54	38060	2	95	118	N
71	74	tr|Q4Q259|Q4Q259_LEIMA	R.VFYAC(+57.02)C(+57.02)LTASPR.L	N	79.50	14436638	3.0	7228414	2	96.07	19011	1	715	726	Y
71	74	tr|Q4Q259|Q4Q259_LEIMA	R.NMSVIAHVDHGK.S	N	75.50	13066451	1.2	6543306	2	56.73	8219	2	21	32	N
71	74	tr|Q4Q259|Q4Q259_LEIMA	R.NM(+15.99)SVIAHVDHGK.S	N	71.87	13226401	1.1	6623281	2	42.78	5245	8	21	32	Y
71	74	tr|Q4Q259|Q4Q259_LEIMA	K.STAISMHYHVPK.E	N	70.05	13696813	0.5	6858483	2	68.62	11410	3	72	83	N
71	74	tr|Q4Q259|Q4Q259_LEIMA	K.STLSDSLVGAAGIIK.M	N	69.03	14307980	0.9	7164069	2	124.09	26744	1	33	47	N
71	74	tr|Q4Q259|Q4Q259_LEIMA	R.GPNVVVDVTK.G	N	68.12	10265709	0.5	5142930	2	71.35	12155	1	645	654	N
71	74	tr|Q4Q259|Q4Q259_LEIMA	D.MPC(+57.02)GNVVGLVGVDK.Y	N	65.86	14437214	1.5	7228691	2	103.34	21019	1	449	462	Y
71	74	tr|Q4Q259|Q4Q259_LEIMA	K.F(+27.99)LPAAETLLQMIVAHLPSPK.K	N	64.44	22032075	2.0	11026133	2	173.37	40394	1	325	344	Y
71	74	tr|Q4Q259|Q4Q259_LEIMA	R.LWGDNFFDAK.N	N	63.44	12115610	2.1	6067891	2	129.28	28172	1	242	251	N
71	74	tr|Q4Q259|Q4Q259_LEIMA	R.EGVLC(+57.02)DENMR.G	N	61.04	12215118	0.3	6117634	2	71.08	12076	1	676	685	Y
71	74	tr|Q4Q259|Q4Q259_LEIMA	F.YAC(+57.02)C(+57.02)LTASPR.L	N	59.82	11975271	1.4	5997717	2	64.54	10287	1	717	726	Y
71	74	tr|Q4Q259|Q4Q259_LEIMA	R.VAVEAKNPSDLPKLVEGLK.R	N	57.91	20061411	1.7	6697221	3	105.47	21609	2	493	511	N
71	74	tr|Q4Q259|Q4Q259_LEIMA	K.YSVSPVVR.V	N	55.34	9054971	-0.5	4537556	2	67.40	11081	1	485	492	N
71	74	tr|Q4Q259|Q4Q259_LEIMA	K.GTVAIGSGLQAWAF.S	N	54.85	13767089	2.3	6893633	2	152.46	34529	1	205	218	N
71	74	tr|Q4Q259|Q4Q259_LEIMA	R.ERLWGDNFFDAK.N	N	53.62	14967048	1.9	4999098	3	119.30	25438	2	240	251	N
71	74	tr|Q4Q259|Q4Q259_LEIMA	K.Q(-17.03)DLYEDKPVQR.S	N	52.18	13726622	2.2	6873399	2	72.04	12345	1	424	434	Y
71	74	tr|Q4Q259|Q4Q259_LEIMA	R.AYLPVAESFGFT(+42.01)ADLR.A	N	50.09	17978937	0.1	8999542	2	150.58	34021	1	773	788	Y
71	74	tr|Q4Q259|Q4Q259_LEIMA	K.S(+27.99)TLSDSLVGAAGIIK.M	N	49.26	14587930	0.9	7304044	2	124.68	26903	2	33	47	Y
71	74	tr|Q4Q259|Q4Q259_LEIMA	D.PIYQIFDAVMNEK.K	N	49.25	15667751	1.4	7843959	2	147.25	33094	1	278	290	N
71	74	tr|Q4Q259|Q4Q259_LEIMA	K.QDLYEDKPVQR.S	N	47.73	13896888	1.5	6958527	2	56.40	8137	1	424	434	N
71	74	tr|Q4Q259|Q4Q259_LEIMA	Q.DLYEDKPVQR.S	N	45.63	12616302	1.3	6318232	2	56.95	8276	1	425	434	N
71	74	tr|Q4Q259|Q4Q259_LEIMA	D.PEEAYQGFVK.T	N	45.05	11665608	-0.3	5842875	2	82.64	15279	1	169	178	N
71	74	tr|Q4Q259|Q4Q259_LEIMA	Q.MIVAHLPSPK.K	N	43.26	10916161	0.6	3648795	3	78.20	14048	1	335	344	N
71	74	tr|Q4Q259|Q4Q259_LEIMA	R.FANMYAAK.F	N	42.03	9144320	1.3	4582239	2	66.09	10723	1	223	230	N
71	74	tr|Q4Q259|Q4Q259_LEIMA	K.NPSDLPKLVEGLK.R	N	41.62	14087925	1.3	4706054	3	107.67	22224	1	499	511	N
71	74	tr|Q4Q259|Q4Q259_LEIMA	R.VAVEAKNPSDLPK.L	N	39.58	13667456	0.6	4565894	3	58.78	8740	1	493	505	N
71	74	tr|Q4Q259|Q4Q259_LEIMA	K.FLPAAETLLQMIVAHLPSPKK.A	N	39.57	23033074	0.6	5768345	4	169.86	39265	1	325	345	N
71	74	tr|Q4Q259|Q4Q259_LEIMA	K.SDPLVVC(+57.02)SIEESGEHIVAGAGELHLE.I	N	38.29	27463120	6.6	9164506	3	151.01	34134	1	516	541	Y
71	74	tr|Q4Q259|Q4Q259_LEIMA	Q.AWAFSLTR.F	N	34.31	9504974	1.1	4762565	2	115.93	24508	1	215	222	N
71	74	tr|Q4Q259|Q4Q259_LEIMA	R.GVIIGEENRPGTPIYNVR.A	N	32.36	19830537	-2.7	6620234	3	95.63	18891	1	755	772	N
71	74	tr|Q4Q259|Q4Q259_LEIMA	E.LQLDPEEAYQGFVK.T	N	32.06	16358143	2.9	8189168	2	124.78	26931	1	165	178	N
71	74	tr|Q4Q259|Q4Q259_LEIMA	K.FLPAAETLLQ.M	N	31.06	11016069	2.3	5518120	2	129.91	28342	1	325	334	N
71	74	tr|Q4Q259|Q4Q259_LEIMA	K.STLSDD(sub S)LVGAAGIIK.M	N	29.21	14587930	1.1	7304045	2	132.66	29087	1	33	47	N
71	74	tr|Q4Q259|Q4Q259_LEIMA	K.DLQEDFMNGAPLQ(sub K)ISEPVVSFR.E	N	27.82	24912053	1.6	12466119	2	154.74	35154	1	546	567	N
71	74	tr|Q4Q259|Q4Q259_LEIMA	R.Q(+57.02)ALTER.I	N	26.97	7734031	0.8	3877092	2	35.58	4234	1	143	148	Y
[truncated: 15,052 more rows]

## Sheet: PS1HCD
Protein Group	Protein ID	Protein Accession	Peptide	Unique	-10lgP	Mass	ppm	m/z	z	RT	Scan	#Spec	Start	End	PTM
4	5	tr|H2D0Q0|H2D0Q0_9TRYP	R.KPGYIMLPMDVAVFKVDPPVAPMAVR.Q	Y	89.41	28405154	7.0	7111411	4	141.37	23196	2	162	187	N
4	5	tr|H2D0Q0|H2D0Q0_9TRYP	R.FLDDVVANEKLNWVGC(+57.02)C(+57.02)NELNGAYAADGYAR.C	Y	82.87	35035874	1.8	11688718	3	132.01	21329	2	35	65	Y
4	5	tr|H2D0Q0|H2D0Q0_9TRYP	M.PSETYNVGC(+57.02)YLLDRIVELGC(+57.02)TELFGVPGDYNLR.F	Y	82.01	38188284	8.3	12739607	3	170.01	28858	1	2	34	Y
4	5	tr|H2D0Q0|H2D0Q0_9TRYP	R.FPQVPMALAIEAVFTAAMK.Y	Y	80.83	20340681	8.7	10180502	2	170.99	29103	1	320	338	N
4	5	tr|H2D0Q0|H2D0Q0_9TRYP	G.KGALNEQSESYIGC(+57.02)YFGATC(+57.02)NEYVR.K	Y	79.70	29152854	3.4	9727723	3	116.96	18282	1	248	272	Y
4	5	tr|H2D0Q0|H2D0Q0_9TRYP	R.VVLAVGDGSAQMTVQEWGSFMR.F	Y	78.27	23671350	2.5	11845778	2	146.79	24261	2	430	451	N
4	5	tr|H2D0Q0|H2D0Q0_9TRYP	R.IVELGC(+57.02)TELFGVPGDYNLR.F	Y	77.32	21510669	5.9	10765471	2	138.46	22601	3	16	34	Y
4	5	tr|H2D0Q0|H2D0Q0_9TRYP	R.KTIEESDAC(+57.02)VLIGVK.F	Y	77.04	16608705	4.0	8314459	2	92.57	13205	3	273	287	Y
4	5	tr|H2D0Q0|H2D0Q0_9TRYP	R.KPGYIMLPMDVAVFK.V	Y	75.68	17079092	7.4	8549682	2	132.50	21429	2	162	176	N
4	5	tr|H2D0Q0|H2D0Q0_9TRYP	R.FGLHPLIFLVNNDGYVIER.V	Y	74.59	22151790	6.1	7394048	3	143.10	23535	5	452	470	N
4	5	tr|H2D0Q0|H2D0Q0_9TRYP	D.PPVAPMAVRQPELC(+57.02)PESLK.A	Y	73.77	21180964	4.4	7070425	3	97.62	14269	1	179	197	Y
4	5	tr|H2D0Q0|H2D0Q0_9TRYP	M.PSETYNVGC(+57.02)YLLDR.I	Y	72.74	16857719	6.4	8438986	2	115.69	18021	3	2	15	Y
4	5	tr|H2D0Q0|H2D0Q0_9TRYP	K.GALNEQSESYIGC(+57.02)YFGATC(+57.02)NEYVR.K	Y	72.23	27871904	5.7	13946105	2	127.14	20338	2	249	272	Y
4	5	tr|H2D0Q0|H2D0Q0_9TRYP	K.RPAALVGYLC(+57.02)DR.F	N	71.39	13897186	3.6	6958691	2	91.24	12926	5	212	223	Y
4	5	tr|H2D0Q0|H2D0Q0_9TRYP	I.VELGC(+57.02)TELFGVPGDYNLR.F	Y	71.24	20379829	3.6	10200024	2	132.90	21513	1	17	34	Y
4	5	tr|H2D0Q0|H2D0Q0_9TRYP	R.FPQVPMALAIEAVFTAAMKYC(+57.02)SAWPK.S	Y	70.82	29264583	7.9	9765010	3	170.84	29073	1	320	345	Y
4	5	tr|H2D0Q0|H2D0Q0_9TRYP	K.LNWVGC(+57.02)C(+57.02)NELNGAYAADGYAR.C	Y	70.27	23730266	5.9	11875276	2	115.72	18028	2	45	65	Y
4	5	tr|H2D0Q0|H2D0Q0_9TRYP	R.VAKRPAALVGYLC(+57.02)DR.F	N	70.11	16879192	3.4	5636489	3	85.67	11731	1	209	223	Y
4	5	tr|H2D0Q0|H2D0Q0_9TRYP	K.ALTVKDDPEAVTVQEPGKILPIMER.T	Y	69.56	27484731	3.5	9171682	3	110.97	17054	2	493	517	N
4	5	tr|H2D0Q0|H2D0Q0_9TRYP	R.HEMPVVSLAWKPMN	Y	69.49	16378058	5.0	5469453	3	112.18	17299	1	535	548	N
4	5	tr|H2D0Q0|H2D0Q0_9TRYP	V.VLAVGDGSAQMTVQEWGSFMR.F	Y	68.72	22680667	7.6	11350492	2	142.48	23417	1	431	451	N
4	5	tr|H2D0Q0|H2D0Q0_9TRYP	K.FHDFGTGYFSHK.I	N	68.40	14416415	3.5	7218306	2	86.46	11897	5	288	299	N
4	5	tr|H2D0Q0|H2D0Q0_9TRYP	K.ALTVKDDPEAVTVQEPGK.I	Y	68.17	18959840	3.7	9490027	2	76.53	9753	2	493	510	N
4	5	tr|H2D0Q0|H2D0Q0_9TRYP	D.PEAVTVQEPGKILPIMER.T	Y	67.60	20060870	5.2	10040560	2	107.44	16314	2	500	517	N
4	5	tr|H2D0Q0|H2D0Q0_9TRYP	N.WVGC(+57.02)C(+57.02)NELNGAYAADGYAR.C	N	66.60	21458997	2.4	10739597	2	101.05	14997	1	47	65	Y
4	5	tr|H2D0Q0|H2D0Q0_9TRYP	R.GIGAVLTTYGVGELSALNALAGAYAEFNPVVHIVGAPSTADVDAQLMK.H	Y	66.48	47704575	8.6	11936320	4	170.03	28863	2	68	115	N
4	5	tr|H2D0Q0|H2D0Q0_9TRYP	K.LNWVGC(+57.02)C(+57.02)NELN(+.98)GAYAADGYAR.C	Y	65.88	23740107	5.5	11880192	2	114.43	17766	2	45	65	Y
4	5	tr|H2D0Q0|H2D0Q0_9TRYP	K.SFMKPPSFDKPK.D	Y	65.66	14077220	3.8	7048710	2	75.71	9577	2	346	357	N
4	5	tr|H2D0Q0|H2D0Q0_9TRYP	R.IGLTRFPQVPMALAIEAVFTAAMKYC(+57.02)SAWPK.S	Y	65.25	34667966	6.9	8677124	4	170.34	28948	1	315	345	Y
4	5	tr|H2D0Q0|H2D0Q0_9TRYP	L.AVGDGSAQMTVQEWGSFMR.F	Y	64.23	20559143	5.3	10289698	2	133.72	21680	1	433	451	N
4	5	tr|H2D0Q0|H2D0Q0_9TRYP	MPSETYNVGC(+57.02)YLLDR.I	Y	63.65	18168124	3.5	9094166	2	121.80	19278	1	1	15	Y
4	5	tr|H2D0Q0|H2D0Q0_9TRYP	K.IDSENTID(sub H)ILPFC(+57.02)AR.I	Y	63.51	17628560	3.9	8824387	2	128.11	20543	2	300	314	Y
4	5	tr|H2D0Q0|H2D0Q0_9TRYP	K.SFMKPPSFDKPKDDK.F	Y	62.47	17658708	4.2	4424768	4	70.08	8358	2	346	360	N
4	5	tr|H2D0Q0|H2D0Q0_9TRYP	F.HDFGTGYFSHK.I	N	62.39	12945730	4.5	4325336	3	72.86	8961	2	289	299	N
4	5	tr|H2D0Q0|H2D0Q0_9TRYP	K.LVFVEVMLGR.H	Y	62.16	11616580	5.3	5818394	2	139.13	22739	3	525	534	N
4	5	tr|H2D0Q0|H2D0Q0_9TRYP	N.PVVHIVGAPSTADVDAQLMK.H	Y	61.42	20470771	4.6	6833694	3	104.88	15792	1	96	115	N
4	5	tr|H2D0Q0|H2D0Q0_9TRYP	V.GC(+57.02)C(+57.02)NELNGAYAADGYAR.C	N	60.82	18607520	3.9	9313868	2	82.36	11023	1	49	65	Y
4	5	tr|H2D0Q0|H2D0Q0_9TRYP	H.PLIFLVNNDGYVIER.V	Y	60.48	17609460	6.4	8814860	2	133.65	21667	1	456	470	N
4	5	tr|H2D0Q0|H2D0Q0_9TRYP	R.VIHGWNAVYNDIGAWNWTALIK.A	Y	60.41	25402964	8.2	8477797	3	164.14	27619	3	471	492	N
4	5	tr|H2D0Q0|H2D0Q0_9TRYP	K.IPFAHMLLGK.G	N	60.40	11256368	4.5	5638282	2	112.19	17301	4	239	248	N
4	5	tr|H2D0Q0|H2D0Q0_9TRYP	K.DDPEAVTVQEPGK.I	Y	60.28	13836517	3.6	6928356	2	64.00	7113	1	498	510	N
4	5	tr|H2D0Q0|H2D0Q0_9TRYP	R.PAALVGYLC(+57.02)DR.F	N	60.15	12336176	4.2	6178187	2	103.10	15415	1	213	223	Y
4	5	tr|H2D0Q0|H2D0Q0_9TRYP	K.LVDEAKIPFAHMLLGK.G	Y	59.26	17809910	4.7	5946737	3	125.31	19971	4	233	248	N
4	5	tr|H2D0Q0|H2D0Q0_9TRYP	D.DPEAVTVQEPGKILPIMER.T	Y	59.15	21211140	6.4	7080498	3	112.84	17438	1	499	517	N
4	5	tr|H2D0Q0|H2D0Q0_9TRYP	R.HEMPVVSLAWKPMN(+.98)	Y	59.07	16387898	5.0	8204062	2	116.13	18116	2	535	548	Y
4	5	tr|H2D0Q0|H2D0Q0_9TRYP	R.NAVIEIDRVLTEIR.Y	N	58.85	16399257	8.4	8209770	2	137.30	22369	2	145	158	N
4	5	tr|H2D0Q0|H2D0Q0_9TRYP	R.KPGYIMLPMDVAVFKVD.P	Y	58.44	19220045	4.9	9620143	2	141.28	23180	2	162	178	N
4	5	tr|H2D0Q0|H2D0Q0_9TRYP	K.NGTLIVQC(+57.02)LWGSIGYSIPAAFGAQM(sub I)AKPDR.R	Y	58.21	32206162	7.4	10745540	3	166.38	28032	1	399	428	Y
4	5	tr|H2D0Q0|H2D0Q0_9TRYP	K.LNWVGC(+57.02)C(+57.02)NELNGAYAAD(-18.01)GYAR.C	Y	57.82	23550161	5.4	11785217	2	117.48	18392	1	45	65	Y
4	5	tr|H2D0Q0|H2D0Q0_9TRYP	K.DDPEAVTVQEPS(sub G)K.I	Y	57.05	14136624	1.4	7078394	2	62.29	6775	1	498	510	N
4	5	tr|H2D0Q0|H2D0Q0_9TRYP	K.ALTVKDDPEAVTVQ(+.98)EPGK.I	Y	56.85	18969680	5.5	9494965	2	78.87	10261	1	493	510	Y
4	5	tr|H2D0Q0|H2D0Q0_9TRYP	F.LVNNDGYVIER.V	N	56.03	12906567	2.8	6463375	2	75.10	9441	1	460	470	N
4	5	tr|H2D0Q0|H2D0Q0_9TRYP	R.FLDDVVANEK.L	Y	55.83	11485713	4.2	5752953	2	84.92	11574	1	35	44	N
4	5	tr|H2D0Q0|H2D0Q0_9TRYP	K.RPAALVGYLC(+57.02)D(-18.01)R.F	N	55.35	13717081	4.2	6868642	2	96.90	14116	2	212	223	Y
4	5	tr|H2D0Q0|H2D0Q0_9TRYP	A.VGDGSAQMTVQEWGSFMR.F	Y	54.93	19848771	4.4	9934502	2	132.28	21382	1	434	451	N
4	5	tr|H2D0Q0|H2D0Q0_9TRYP	K.YC(+57.02)SAWPK.S	N	54.82	9104007	3.3	4562091	2	67.95	7918	1	339	345	Y
4	5	tr|H2D0Q0|H2D0Q0_9TRYP	H.IVGAPSTADVDAQLMK.H	Y	54.38	16148286	5.0	8084257	2	98.94	14548	1	100	115	N
4	5	tr|H2D0Q0|H2D0Q0_9TRYP	K.NGTLIVQC(+57.02)LWGSIGYSIPAAFGAQM(sub I)AKPDRR.V	Y	54.20	33767173	7.9	8451932	4	159.56	26746	1	399	429	Y
4	5	tr|H2D0Q0|H2D0Q0_9TRYP	R.KPGYIM(+15.99)LPMDVAVFK.V	Y	54.01	17239041	6.6	5756458	3	126.30	20168	1	162	176	Y
4	5	tr|H2D0Q0|H2D0Q0_9TRYP	K.AFAAGVDEKLR.V	N	53.94	11756298	2.6	3928849	3	69.06	8147	2	198	208	N
4	5	tr|H2D0Q0|H2D0Q0_9TRYP	D.GSAQMTVQEWGSFMR.F	Y	53.15	17137603	3.3	8578902	2	127.67	20446	1	437	451	N
4	5	tr|H2D0Q0|H2D0Q0_9TRYP	K.LNWVGC(+57.02)C(+57.02)NELN(-17.03)GAYAADGYAR.C	Y	52.99	23560000	6.5	11790149	2	118.94	18695	1	45	65	Y
4	5	tr|H2D0Q0|H2D0Q0_9TRYP	P.SETYNVGC(+57.02)YLLDR.I	Y	51.93	15887191	3.7	7953698	2	114.06	17688	1	3	15	Y
4	5	tr|H2D0Q0|H2D0Q0_9TRYP	K.RPAALVGYLC(+57.02)DRFAC(+57.02)NALAQK.L	Y	51.48	23932095	5.3	7987480	3	117.42	18379	1	212	232	Y
4	5	tr|H2D0Q0|H2D0Q0_9TRYP	R.FGLHPLIFL.V	Y	51.31	10556167	8.9	5288203	2	152.68	25417	1	452	460	N
4	5	tr|H2D0Q0|H2D0Q0_9TRYP	Y.AEFNPVVHIVGAPSTADVDAQLMK.H	Y	50.85	25082683	6.6	8371022	3	121.93	19305	1	92	115	N
4	5	tr|H2D0Q0|H2D0Q0_9TRYP	R.FPK(sub Q)VPMALAIEAVFTAAMK.Y	Y	50.60	20341045	-7.9	6790367	3	170.99	29104	1	320	338	N
4	5	tr|H2D0Q0|H2D0Q0_9TRYP	E.SYIGC(+57.02)YFGATC(+57.02)NEYVR.K	Y	49.69	19588291	3.4	9804251	2	116.36	18162	2	257	272	Y
4	5	tr|H2D0Q0|H2D0Q0_9TRYP	K.FNGHHFWSEVQAGLTEGDIVVVDQGTSSAASAGLILPK.N	N	49.55	39369646	6.3	9852546	4	163.77	27552	5	361	398	N
4	5	tr|H2D0Q0|H2D0Q0_9TRYP	N.ELNGAYAADGYAR.C	N	48.62	13696262	4.3	6858233	2	73.80	9162	1	53	65	N
4	5	tr|H2D0Q0|H2D0Q0_9TRYP	K.VDPPVAPMAVR.Q	N	48.44	11506168	4.0	5763180	2	80.04	10508	1	177	187	N
4	5	tr|H2D0Q0|H2D0Q0_9TRYP	R.KPGYIMLPMDVAVF.K	N	47.97	15798142	6.6	7909196	2	152.80	25443	1	162	175	N
4	5	tr|H2D0Q0|H2D0Q0_9TRYP	H.DFGTGYFSHK.I	N	47.96	11575142	3.0	5797661	2	85.68	11733	1	290	299	N
4	5	tr|H2D0Q0|H2D0Q0_9TRYP	D.PPVAPMAVR.Q	N	47.91	9365215	2.1	4692690	2	65.90	7490	2	179	187	N
4	5	tr|H2D0Q0|H2D0Q0_9TRYP	D.VAVFKVDPPVAPMAVR.Q	Y	47.23	16949541	4.5	5659945	3	105.53	15923	1	172	187	N
4	5	tr|H2D0Q0|H2D0Q0_9TRYP	R.FLDD(-18.01)VVANEK.L	Y	46.93	11305608	3.4	5662896	2	90.04	12667	1	35	44	Y
4	5	tr|H2D0Q0|H2D0Q0_9TRYP	L.PMDVAVFK.V	Y	46.86	9054680	5.2	4537436	2	109.59	16767	1	169	176	N
4	5	tr|H2D0Q0|H2D0Q0_9TRYP	C.NELNGAYAADGYAR.C	N	46.52	14836691	3.9	7428447	2	77.32	9928	1	52	65	N
4	5	tr|H2D0Q0|H2D0Q0_9TRYP	R.QPELC(+57.02)PESLK.A	Y	45.57	11995856	3.6	6008022	2	77.49	9966	1	188	197	Y
4	5	tr|H2D0Q0|H2D0Q0_9TRYP	L.VNNDGYVIER.V	N	45.45	11775728	0.1	5897937	2	65.32	7372	1	461	470	N
4	5	tr|H2D0Q0|H2D0Q0_9TRYP	K.RPAALVGY(+15.99)LC(+57.02)DR.F	N	45.35	14057136	2.6	7038659	2	91.45	12968	1	212	223	Y
4	5	tr|H2D0Q0|H2D0Q0_9TRYP	R.FPQVPMALAIEAVFTAAM(+15.99)K.Y	Y	45.28	20500630	7.3	6843666	3	170.44	28981	1	320	338	Y
4	5	tr|H2D0Q0|H2D0Q0_9TRYP	K.TIEESDAC(+57.02)VLIGVK.F	Y	45.17	15327756	2.8	7673972	2	105.65	15948	2	274	287	Y
4	5	tr|H2D0Q0|H2D0Q0_9TRYP	R.FAC(+57.02)NALAQ(+.98)K.L	Y	45.16	10224855	3.2	5122516	2	63.58	7028	2	224	232	Y
4	5	tr|H2D0Q0|H2D0Q0_9TRYP	G.LHPLIFLVNNDGYVIER.V	Y	45.06	20110890	2.1	6713717	3	130.14	20949	1	454	470	N
4	5	tr|H2D0Q0|H2D0Q0_9TRYP	I.PFAHMLLGK.G	N	44.48	10125528	4.0	5072857	2	114.06	17690	2	240	248	N
4	5	tr|H2D0Q0|H2D0Q0_9TRYP	V.DPPVAPMAVR.Q	N	43.54	10515485	3.3	5267833	2	73.61	9119	1	178	187	N
4	5	tr|H2D0Q0|H2D0Q0_9TRYP	R.NAVIEIDR.V	N	43.06	9284977	2.3	4652572	2	69.19	8174	1	145	152	N
4	5	tr|H2D0Q0|H2D0Q0_9TRYP	M.LPMDVAVFK.V	Y	42.93	10185521	5.2	5102860	2	109.38	16722	1	168	176	N
4	5	tr|H2D0Q0|H2D0Q0_9TRYP	M.PSETYNVGC(+57.02)YLLD(-18.01)R.I	Y	42.86	16677614	3.1	8348906	2	122.23	19362	1	2	15	Y
4	5	tr|H2D0Q0|H2D0Q0_9TRYP	R.FAC(+57.02)NALAQKLVDEAKIPFAHMLLGK.G	Y	42.48	27844819	8.0	6971334	4	151.10	25117	2	224	248	Y
4	5	tr|H2D0Q0|H2D0Q0_9TRYP	F.WSEVQAGLTEGDIVVVDQGTSSAASAGLILPK.N	N	42.46	31976455	5.2	10668947	3	143.14	23543	3	367	398	N
4	5	tr|H2D0Q0|H2D0Q0_9TRYP	R.Q(-17.03)PELC(+57.02)PESLK.A	Y	42.30	11825591	3.6	5922889	2	99.02	14563	1	188	197	Y
4	5	tr|H2D0Q0|H2D0Q0_9TRYP	R.DKLVFVEVMLGR.H	Y	42.25	14047799	7.7	7034026	2	138.85	22682	1	523	534	N
4	5	tr|H2D0Q0|H2D0Q0_9TRYP	Y.IMLPMDVAVFK.V	Y	40.78	12626766	6.7	6323499	2	137.06	22323	1	166	176	N
4	5	tr|H2D0Q0|H2D0Q0_9TRYP	K.RPAALVGYLC(+57.02).D	N	39.94	11185906	5.1	5603054	2	100.01	14773	1	212	221	Y
4	5	tr|H2D0Q0|H2D0Q0_9TRYP	R.IGLTRFPQVPMALAIEAVFTAAMK.Y	Y	39.49	25744065	8.4	12882213	2	170.24	28926	2	315	338	N
4	5	tr|H2D0Q0|H2D0Q0_9TRYP	K.ILPIMER.T	Y	39.21	8704997	3.8	4362588	2	88.61	12364	1	511	517	N
4	5	tr|H2D0Q0|H2D0Q0_9TRYP	R.VVLAVGDGS(-18.01)AQMTVQEWGSFMR.F	Y	39.18	23491245	9.8	7840565	3	146.45	24197	1	430	451	Y
4	5	tr|H2D0Q0|H2D0Q0_9TRYP	K.IPFAHMLLG.K	Y	38.41	9975419	5.5	4997809	2	129.45	20813	1	239	247	N
4	5	tr|H2D0Q0|H2D0Q0_9TRYP	S.LAWKPMN	Y	38.32	8584422	4.6	4302303	2	81.09	10744	1	542	548	N
4	5	tr|H2D0Q0|H2D0Q0_9TRYP	L.FGVPGDYNLR.F	N	37.98	11365614	4.2	5692903	2	96.20	13970	1	25	34	N
4	5	tr|H2D0Q0|H2D0Q0_9TRYP	F.AAGVDEKLR.V	N	37.61	9575243	2.5	4797706	2	69.23	8183	1	200	208	N
4	5	tr|H2D0Q0|H2D0Q0_9TRYP	R.FGLHPLIF.L	Y	36.75	9425327	6.7	4722768	2	134.96	21921	1	452	459	N
4	5	tr|H2D0Q0|H2D0Q0_9TRYP	T.TYGVGELSALNALAGAYAEFNPVVHIVGAPSTADVDAQLMK.H	Y	36.63	41590933	8.0	13873828	3	169.09	28608	1	75	115	N
4	5	tr|H2D0Q0|H2D0Q0_9TRYP	W.P(sub V)GCCNELNGAYAADGYAR.C	N	36.53	18437617	3.7	9228915	2	97.14	14162	1	48	65	N
4	5	tr|H2D0Q0|H2D0Q0_9TRYP	L.VFVEVMLGR.H	Y	34.31	10485740	4.1	5252964	2	111.91	17243	1	526	534	N
4	5	tr|H2D0Q0|H2D0Q0_9TRYP	R.HEMPVVSLA.W	Y	34.14	9814954	4.5	4917571	2	89.56	12562	1	535	543	N
4	5	tr|H2D0Q0|H2D0Q0_9TRYP	R.N(+15.99)AVIEIDR.V	N	33.86	9444927	2.3	4732547	2	69.08	8151	2	145	152	Y
4	5	tr|H2D0Q0|H2D0Q0_9TRYP	R.KPGYIMLPMD.V	N	33.38	11635719	5.9	5827966	2	111.50	17164	1	162	171	N
4	5	tr|H2D0Q0|H2D0Q0_9TRYP	K.GALNEQSESYIGCYFGAV(sub T)CNEYVR.K	Y	32.97	26711682	-5.9	13365835	2	132.79	21489	2	249	272	N
4	5	tr|H2D0Q0|H2D0Q0_9TRYP	K.SFMKPPSFD.K	N	32.56	10544794	3.4	5282488	2	99.09	14580	1	346	354	N
4	5	tr|H2D0Q0|H2D0Q0_9TRYP	K.L(+14.02)NWVGC(+57.02)C(+57.02)NELNGAYAADGYAR.C	Y	32.01	23870422	-3.0	11945248	2	116.78	18248	1	45	65	Y
4	5	tr|H2D0Q0|H2D0Q0_9TRYP	V.FVEVMLGR.H	Y	31.51	9495055	5.1	4757625	2	95.39	13798	1	527	534	N
4	5	tr|H2D0Q0|H2D0Q0_9TRYP	E.MPVVSLAWKPMN	Y	30.82	13717043	5.9	6868635	2	122.98	19510	1	537	548	N
4	5	tr|H2D0Q0|H2D0Q0_9TRYP	K.IPFAHMLL.G	Y	30.76	9405204	4.8	4712698	2	130.40	21000	1	239	246	N
4	5	tr|H2D0Q0|H2D0Q0_9TRYP	K.LVDEAKIPFAHML.L	Y	30.56	14827904	4.6	4952730	3	121.83	19285	1	233	245	N
4	5	tr|H2D0Q0|H2D0Q0_9TRYP	M.LPMDVAVFKVDPPVAPMAVR.Q	Y	30.45	21511584	5.7	7180642	3	129.56	20835	1	168	187	N
4	5	tr|H2D0Q0|H2D0Q0_9TRYP	C.DRFAC(+57.02)NALAQK.L	Y	30.13	12926295	1.7	6473231	2	62.25	6768	1	222	232	Y
4	5	tr|H2D0Q0|H2D0Q0_9TRYP	D.PPVAP(+15.99)MAVR.Q	N	29.78	9525164	2.0	4772664	2	66.04	7522	1	179	187	Y
4	5	tr|H2D0Q0|H2D0Q0_9TRYP	K.RPAALVGYLC(+57.02)D.R	N	29.56	12336176	3.9	6178185	2	101.50	15088	1	212	222	Y
4	5	tr|H2D0Q0|H2D0Q0_9TRYP	I.DSENTID(sub H)ILPFC(+57.02)AR.I	Y	29.06	16497719	6.1	8258982	2	127.89	20499	1	301	314	Y
4	5	tr|H2D0Q0|H2D0Q0_9TRYP	R.FLDDVVANEKLK(sub N).W	Y	26.86	13897504	4.1	4642593	3	91.05	12884	1	35	46	N
4	5	tr|H2D0Q0|H2D0Q0_9TRYP	F.LVNNDGY(-18.01)VIER.V	N	26.83	12726462	5.0	6373336	2	77.89	10054	1	460	470	Y
4	5	tr|H2D0Q0|H2D0Q0_9TRYP	R.VIHGWNAVYNDIGAWNWL(sub T)ALIK.A	Y	26.33	25523328	-2.4	8517828	3	165.27	27828	2	471	492	N
4	5	tr|H2D0Q0|H2D0Q0_9TRYP	A.GAYAEFNPVVHIVGAPSTADVDAQLMK.H	Y	26.28	27993901	6.0	9341429	3	129.33	20789	1	89	115	N
4	5	tr|H2D0Q0|H2D0Q0_9TRYP	F.KVDPPVAPMAVR.Q	Y	26.27	12787118	3.8	6403656	2	69.90	8317	1	176	187	N
4	5	tr|H2D0Q0|H2D0Q0_9TRYP	V.IHR(sub G)WNAVYNDIGAWNWTALIK.A	Y	26.10	25403076	5.7	8477813	3	165.68	27903	2	472	492	N
4	5	tr|H2D0Q0|H2D0Q0_9TRYP	R.FLDDVVANEKLNWVGC(+57.02)C(+57.02)NELNGAYAAD(-18.01)GYAR.C	Y	25.72	34855769	3.3	11628701	3	133.04	21545	1	35	65	Y
4	5	tr|H2D0Q0|H2D0Q0_9TRYP	R.IVEH(sub L)GC(+57.02)TELFGVPGDYNLR.F	Y	25.38	21750417	0.6	7260216	3	139.02	22716	2	16	34	Y
4	5	tr|H2D0Q0|H2D0Q0_9TRYP	K.IPFAHML.L	Y	25.18	8274363	4.5	4147273	2	112.44	17354	1	239	245	N
4	5	tr|H2D0Q0|H2D0Q0_9TRYP	A.FAAGVDEKLR.V	N	25.09	11045927	2.5	5533050	2	69.34	8205	1	199	208	N
4	5	tr|H2D0Q0|H2D0Q0_9TRYP	F.KVD(+28.03)PPVAPMAVR.Q	Y	24.03	13067430	1.2	6543796	2	65.94	7503	1	176	187	Y
4	5	tr|H2D0Q0|H2D0Q0_9TRYP	K.LVDEAK.I	Y	23.53	6733646	5.2	3376913	2	24.56	2302	1	233	238	N
4	5	tr|H2D0Q0|H2D0Q0_9TRYP	P.PVAPMAVR.Q	N	22.78	8394688	1.7	4207424	2	66.36	7586	1	180	187	N
4	5	tr|H2D0Q0|H2D0Q0_9TRYP	I.LPIMER.T	Y	22.64	7574156	3.6	3797165	2	66.88	7695	1	512	517	N
4	5	tr|H2D0Q0|H2D0Q0_9TRYP	N.ALAGAYAEFNPVVHIVGAPSTADVDAQLMK.H	Y	22.46	30545483	6.4	10191966	3	137.08	22327	1	86	115	N
4	5	tr|H2D0Q0|H2D0Q0_9TRYP	N.TID(sub H)ILPFC(+57.02)AR.I	Y	21.24	12046274	7.5	6033255	2	121.96	19310	1	305	314	Y
6	28	tr|W6KFN3|W6KFN3_9TRYP	K.DLQEDFMNGAPLTISQPVVSFR.E	N	86.81	24632104	6.1	12326200	2	147.07	24314	3	546	567	N
6	28	tr|W6KFN3|W6KFN3_9TRYP	K.YRAEMLYSGPASEDDKYYMGIK.N	Y	84.91	25861770	5.1	8630707	3	102.94	15384	2	349	370	N
6	28	tr|W6KFN3|W6KFN3_9TRYP	K.YRAEMLYSGPASEDDK.Y	Y	79.07	18308093	4.5	9164160	2	79.00	10289	2	349	364	N
6	28	tr|W6KFN3|W6KFN3_9TRYP	K.STLSDSLVGAAGIIKMEDAGDKR.I	N	78.52	23331897	6.2	5843083	4	123.66	19647	1	33	55	N
6	28	tr|W6KFN3|W6KFN3_9TRYP	R.LMEPM(+15.99)FIVDIQTVESAMGGIYSVLTR.R	Y	78.41	29154482	6.9	9728301	3	171.54	29219	3	727	752	Y
6	28	tr|W6KFN3|W6KFN3_9TRYP	R.AEMLYSGPASEDDKYYMGIK.N	Y	78.30	22670125	3.8	7566810	3	105.13	15843	2	351	370	N
6	28	tr|W6KFN3|W6KFN3_9TRYP	K.AYLPVAESFGFTAELR.S	N	77.55	17698988	7.9	5909782	3	141.19	23161	3	773	788	N
6	28	tr|W6KFN3|W6KFN3_9TRYP	R.DFLINLIDSPGHVDFSSEVTAALR.V	N	76.85	26153230	9.3	13086809	2	162.95	27394	1	95	118	N
6	28	tr|W6KFN3|W6KFN3_9TRYP	K.DLQEDFMN(+.98)GAPLTISQPVVSFR.E	N	76.74	24641943	6.0	12331118	2	143.24	23564	2	546	567	Y
6	28	tr|W6KFN3|W6KFN3_9TRYP	K.STLSDSLVGAAGIIKMEDAGDK.R	N	75.86	21770886	5.2	10895573	2	130.49	21018	2	33	54	N
6	28	tr|W6KFN3|W6KFN3_9TRYP	R.VTDGALVVVDC(+57.02)VEGVC(+57.02)VQTETVLR.Q	N	75.14	26173091	6.3	13096700	2	147.34	24367	1	119	142	Y
6	28	tr|W6KFN3|W6KFN3_9TRYP	R.YQEAVEDMPC(+57.02)GNVVGLVGVDK.Y	N	74.97	22780610	5.4	7603651	3	117.35	18359	3	442	462	Y
6	28	tr|W6KFN3|W6KFN3_9TRYP	R.GVIIGEENRPGTPIYNVK.A	N	74.04	19550476	4.2	9785352	2	88.57	12353	2	755	772	N
6	28	tr|W6KFN3|W6KFN3_9TRYP	K.SATITDDGESPYPLR.D	N	73.97	16207631	5.0	8113928	2	86.57	11922	1	467	481	N
6	28	tr|W6KFN3|W6KFN3_9TRYP	M.EPMFIVDIQTVESAMGGIYSVLTR.R	Y	73.92	26553289	9.6	8861254	3	171.63	29236	2	729	752	N
6	28	tr|W6KFN3|W6KFN3_9TRYP	K.FLPAAETLLQMIVAHLPSPK.K	N	73.02	21752124	7.7	10886218	2	170.14	28899	2	325	344	N
6	28	tr|W6KFN3|W6KFN3_9TRYP	K.GVQNMNEMKDSFIAAWQWATR.E	N	72.01	24821521	9.4	8283991	3	156.70	26211	4	655	675	N
6	28	tr|W6KFN3|W6KFN3_9TRYP	R.AILELQLDPEEAYQGFVK.T	N	71.53	20620623	5.1	10320437	2	143.48	23611	1	161	178	N
6	28	tr|W6KFN3|W6KFN3_9TRYP	R.YLADNFEWDVQEALK.I	N	71.05	18398679	8.1	9209487	2	143.89	23689	1	621	635	N
6	28	tr|W6KFN3|W6KFN3_9TRYP	L.YSGPASEDDKYYMGIK.N	Y	70.98	18228083	5.4	9124164	2	86.08	11817	2	355	370	N
6	28	tr|W6KFN3|W6KFN3_9TRYP	R.AEMLYSGPASEDDK.Y	Y	70.66	15116449	3.7	7568325	2	75.40	9509	1	351	364	N
6	28	tr|W6KFN3|W6KFN3_9TRYP	K.GTVAIGSGLQAWAFSLTR.F	N	70.19	18339736	5.3	9179990	2	152.22	25333	2	205	222	N
6	28	tr|W6KFN3|W6KFN3_9TRYP	L.PAAETLLQMIVAHLPSPK.K	N	69.96	19150601	8.8	6393663	3	170.20	28919	1	327	344	N
6	28	tr|W6KFN3|W6KFN3_9TRYP	K.SATITDDGESPYPLRDMK.Y	N	69.78	19949255	4.6	9984746	2	89.54	12559	2	467	484	N
6	28	tr|W6KFN3|W6KFN3_9TRYP	L.MEPMFIVDIQTVESAMGGIYSVLTR.R	Y	68.73	27863694	1.7	9297986	3	171.86	29286	2	728	752	N
6	28	tr|W6KFN3|W6KFN3_9TRYP	R.RGVIIGEENRPGTPIYNVK.A	N	67.20	21111487	4.0	7047263	3	80.09	10522	3	754	772	N
6	28	tr|W6KFN3|W6KFN3_9TRYP	K.IMC(+57.02)YGPDNRGPNVVVDVTK.G	N	66.92	21330347	5.2	10675302	2	92.58	13207	2	636	654	Y
6	28	tr|W6KFN3|W6KFN3_9TRYP	K.FLPAAETLLQMIVAHLPSPKK.A	N	65.30	23033074	8.5	5768390	4	169.34	28685	2	325	345	N
6	28	tr|W6KFN3|W6KFN3_9TRYP	K.NPSDLPKLVEGLK.R	N	65.17	14087925	4.2	7054065	2	105.41	15899	2	499	511	N
6	28	tr|W6KFN3|W6KFN3_9TRYP	D.PIYQIFDAVMNEK.T	N	65.11	15667751	8.4	7844014	2	143.96	23701	1	278	290	N
6	28	tr|W6KFN3|W6KFN3_9TRYP	K.DSFIAAWQWATR.E	N	63.63	14506993	6.7	7263618	2	144.98	23898	1	664	675	N
6	28	tr|W6KFN3|W6KFN3_9TRYP	D.MPC(+57.02)GNVVGLVGVDK.Y	N	63.42	14437214	4.1	7228710	2	100.81	14945	1	449	462	Y
6	28	tr|W6KFN3|W6KFN3_9TRYP	R.NLMDYADQIR.N	Y	63.35	12375760	4.4	6197980	2	109.23	16692	1	11	20	N
6	28	tr|W6KFN3|W6KFN3_9TRYP	K.STLSDSLVGAAGIIK.M	N	63.06	14307980	4.5	7164095	2	121.51	19217	2	33	47	N
6	28	tr|W6KFN3|W6KFN3_9TRYP	Y.SGPASEDDKYYMGIK.N	Y	62.72	16597450	5.0	8308839	2	79.36	10364	1	356	370	N
6	28	tr|W6KFN3|W6KFN3_9TRYP	R.VAVEAKNPSDLPKLVEGLK.R	N	62.57	20061411	4.6	6697241	3	103.17	15430	1	493	511	N
6	28	tr|W6KFN3|W6KFN3_9TRYP	M.VNFTVDEVRNLMDYADQIR.N	Y	60.90	22971111	5.1	11495687	2	152.25	25339	1	2	20	N
6	28	tr|W6KFN3|W6KFN3_9TRYP	A.VEDMPC(+57.02)GNVVGLVGVDK.Y	N	60.87	17868594	4.3	8944408	2	109.66	16783	1	446	462	Y
6	28	tr|W6KFN3|W6KFN3_9TRYP	Y.LADNFEWDVQEALK.I	N	60.20	16768046	2.4	8394116	2	133.93	21722	1	622	635	N
6	28	tr|W6KFN3|W6KFN3_9TRYP	D.PC(+57.02)MGDVQVAPEK.G	N	60.05	13296057	4.1	6658129	2	69.62	8259	1	193	204	Y
6	28	tr|W6KFN3|W6KFN3_9TRYP	R.IC(+57.02)PVVFINKVDR.A	N	59.93	14588016	3.9	4872764	3	99.54	14673	3	149	160	Y
6	28	tr|W6KFN3|W6KFN3_9TRYP	K.TLQNVNVVIATYKD.P	N	59.12	15768461	3.4	7894330	2	103.77	15560	1	179	192	N
6	28	tr|W6KFN3|W6KFN3_9TRYP	R.IMGNNYIYGK.K	N	59.10	11715696	4.7	5867948	2	81.09	10741	1	413	422	N
6	28	tr|W6KFN3|W6KFN3_9TRYP	K.IMC(+57.02)YGPDNR.G	N	59.02	11244742	3.1	5632462	2	62.53	6822	1	636	644	Y
6	28	tr|W6KFN3|W6KFN3_9TRYP	Q.EDFMNGAPLTISQPVVSFR.E	N	58.83	21070408	5.5	10545334	2	133.69	21675	1	549	567	N
6	28	tr|W6KFN3|W6KFN3_9TRYP	K.SDPLVVC(+57.02)SIEESGEHIVAGAGELHLEIC(+57.02)LK.D	N	58.56	32606057	9.8	10878865	3	153.02	25488	1	516	545	Y
6	28	tr|W6KFN3|W6KFN3_9TRYP	K.STAISMHYHVPK.D	N	58.20	13696813	2.3	6858495	2	66.56	7625	3	72	83	N
6	28	tr|W6KFN3|W6KFN3_9TRYP	N.GAPLTISQPVVSFR.E	N	58.18	14708195	6.7	7364219	2	110.30	16915	1	554	567	N
6	28	tr|W6KFN3|W6KFN3_9TRYP	K.SATITDD(-18.01)GESPYPLR.D	N	58.04	16027526	6.2	8023885	2	87.52	12127	1	467	481	Y
6	28	tr|W6KFN3|W6KFN3_9TRYP	R.EGVLC(+57.02)DENMR.G	N	57.80	12215118	2.1	6117645	2	69.20	8176	1	676	685	Y
6	28	tr|W6KFN3|W6KFN3_9TRYP	K.YSVSPVVR.V	N	57.38	9054971	2.6	4537570	2	65.65	7440	1	485	492	N
6	28	tr|W6KFN3|W6KFN3_9TRYP	K.DLQEDFMN(-17.03)GAPLTISQPVVSFR.E	N	56.91	24461838	7.0	12241078	2	151.01	25100	1	546	567	Y
6	28	tr|W6KFN3|W6KFN3_9TRYP	R.LMEPMFIVDIK(sub Q)TVESAMGGIYSVLTR.R	Y	56.12	28994897	-1.5	7258786	4	171.98	29313	2	727	752	N
6	28	tr|W6KFN3|W6KFN3_9TRYP	D.PEEAYQGFVK.T	N	55.62	11665608	4.4	5842902	2	80.16	10538	1	169	178	N
6	28	tr|W6KFN3|W6KFN3_9TRYP	D.PC(+57.02)MGDVQVAPEKGTVAIGSGLQAWAFSLTR.F	N	55.11	31455688	4.8	10495353	3	149.95	24893	1	193	222	Y
6	28	tr|W6KFN3|W6KFN3_9TRYP	K.GVQNMNEMKDSFIAAWQWATREGVLC(+57.02)DENMR.G	N	54.98	36856533	9.4	9224293	4	162.96	27397	1	655	685	Y
6	28	tr|W6KFN3|W6KFN3_9TRYP	R.ERLWGDNFFDAK.N	N	54.82	14967048	4.5	4999111	3	116.38	18167	2	240	251	N
6	28	tr|W6KFN3|W6KFN3_9TRYP	R.IMDTRADEIAR.G	N	54.45	12896398	5.0	4308893	3	60.86	6508	2	56	66	N
6	28	tr|W6KFN3|W6KFN3_9TRYP	R.AFC(+57.02)QFC(+57.02)LDPIYQIFDAVMNEK.T	N	53.85	26081799	7.5	8704071	3	170.43	28976	2	270	290	Y
6	28	tr|W6KFN3|W6KFN3_9TRYP	R.YLAD(-18.01)NFEWDVQEALK.I	N	53.27	18218573	6.1	9119415	2	142.62	23442	1	621	635	Y
6	28	tr|W6KFN3|W6KFN3_9TRYP	R.NMSVIAHVDHGK.S	N	53.16	13066451	3.8	4365573	3	55.94	5603	1	21	32	N
6	28	tr|W6KFN3|W6KFN3_9TRYP	K.SDPLVVC(+57.02)SIEESGEHIVAGAGELHL.E	N	52.23	26172693	5.0	8734348	3	152.21	25330	2	516	540	Y
6	28	tr|W6KFN3|W6KFN3_9TRYP	R.VAVEAKNPSDLPK.L	N	51.82	13667456	5.5	6843839	2	58.07	5984	2	493	505	N
6	28	tr|W6KFN3|W6KFN3_9TRYP	K.SAT(-18.01)ITDDGESPYPLRDMK.Y	N	51.65	19769149	3.9	6599815	3	89.73	12601	4	467	484	Y
6	28	tr|W6KFN3|W6KFN3_9TRYP	F.YAC(+57.02)C(+57.02)LTASPR.L	N	51.30	11975271	2.4	5997723	2	62.93	6901	1	717	726	Y
6	28	tr|W6KFN3|W6KFN3_9TRYP	K.NC(+57.02)DPNAS(sub P)LILYISK.M	Y	51.20	16068025	4.2	8044119	2	120.98	19114	1	371	384	Y
6	28	tr|W6KFN3|W6KFN3_9TRYP	R.LWGDNFFDAK.N	N	51.18	12115610	5.0	6067908	2	126.87	20284	1	242	251	N
6	28	tr|W6KFN3|W6KFN3_9TRYP	N.FEWDVQEALK.I	N	50.30	12636135	4.8	6328171	2	119.97	18912	1	626	635	N
6	28	tr|W6KFN3|W6KFN3_9TRYP	D.SPGHVDFSSEVTAALR.V	N	49.67	16718217	4.2	5582835	3	109.42	16733	1	103	118	N
6	28	tr|W6KFN3|W6KFN3_9TRYP	R.IC(+57.02)PVVFINK.V	N	49.12	10886052	4.1	5453121	2	97.21	14175	1	149	157	Y
6	28	tr|W6KFN3|W6KFN3_9TRYP	E.TLLQMIVAHLPSPK.K	N	48.40	15468905	7.7	5166414	3	155.19	25916	1	331	344	N
6	28	tr|W6KFN3|W6KFN3_9TRYP	K.STLSDD(sub S)LVGAAGIIK.M	N	47.61	14587930	4.9	7304073	2	130.24	20966	1	33	47	N
6	28	tr|W6KFN3|W6KFN3_9TRYP	F.LINLIDSPGHVDFSSEVTAALR.V	N	47.34	23532278	5.9	7854211	3	138.22	22555	1	97	118	N
6	28	tr|W6KFN3|W6KFN3_9TRYP	R.GAPLTEELSTAIED(sub E)GHAAADVDRK.V	N	46.96	24652034	5.3	6173114	4	116.10	18108	2	593	616	N
6	28	tr|W6KFN3|W6KFN3_9TRYP	K.FLPAAETLLQM(+15.99)IVAHLPSPK.K	N	45.68	21912075	8.1	7314157	3	169.39	28695	1	325	344	Y
6	28	tr|W6KFN3|W6KFN3_9TRYP	R.YQEAVEDMPC(+57.02)GN(+.98)VVGLVGVDK.Y	N	45.21	22790449	4.8	11405352	2	123.69	19652	1	442	462	Y
6	28	tr|W6KFN3|W6KFN3_9TRYP	I.MGNNYIYGK.K	N	45.10	10584855	2.9	5302515	2	66.62	7639	1	414	422	N
6	28	tr|W6KFN3|W6KFN3_9TRYP	S.GPASEDDKYYMGIQ(sub K).N	Y	43.97	15726766	-9.0	7873385	2	105.51	15920	1	357	370	N
6	28	tr|W6KFN3|W6KFN3_9TRYP	Q.MIVAHLPSPK.K	N	43.88	10916161	3.4	3648806	3	75.90	9618	1	335	344	N
6	28	tr|W6KFN3|W6KFN3_9TRYP	K.TLQNVNVVIATYKDPC(+57.02)MGDVQVAPEK.G	N	43.47	28884412	5.0	9638258	3	113.94	17665	1	179	204	Y
6	28	tr|W6KFN3|W6KFN3_9TRYP	K.STAISMHYHVPKD(+14.02)MIK.D	Y	42.89	18709434	4.1	4687450	4	81.43	10815	1	72	87	Y
6	28	tr|W6KFN3|W6KFN3_9TRYP	W.GDNFFDAK.N	N	42.84	9123977	4.3	4572081	2	79.92	10485	1	244	251	N
6	28	tr|W6KFN3|W6KFN3_9TRYP	R.ETVTELSS(+14.02)VQC(+57.02)LSK.S	N	42.84	15937920	4.2	7979066	2	101.10	15005	1	568	581	Y
6	28	tr|W6KFN3|W6KFN3_9TRYP	K.S(+27.99)ATITDDGESPYPLR.D	N	41.85	16487581	4.0	8253896	2	89.66	12585	1	467	481	Y
6	28	tr|W6KFN3|W6KFN3_9TRYP	R.FFAFGR.I	N	41.02	7433754	4.1	3726965	2	100.92	14969	1	394	399	N
6	28	tr|W6KFN3|W6KFN3_9TRYP	L.ELQLDPEEAYQGFVK.T	N	40.95	17648569	5.5	8834406	2	125.67	20044	1	164	178	N
6	28	tr|W6KFN3|W6KFN3_9TRYP	M.VNFTVDEVRNLMDYADK(sub Q)IR.N	Y	40.50	22971475	-4.6	7667195	3	152.33	25353	1	2	20	N
6	28	tr|W6KFN3|W6KFN3_9TRYP	K.FGVDEMK.M	N	40.49	8243738	3.8	4131958	2	70.32	8408	1	231	237	N
6	28	tr|W6KFN3|W6KFN3_9TRYP	K.TLQNVNVVIATYKDPC(+57.02)MGDVQ(+.98)VAPEKGTVAIGSGLQAWAFSLTR.F	N	40.35	47053882	9.6	11773656	4	153.43	25567	1	179	222	Y
6	28	tr|W6KFN3|W6KFN3_9TRYP	N.LIDSPGHVDFSSEVTAALR.V	N	40.28	20130166	-1.3	6720120	3	120.34	18984	1	100	118	N
6	28	tr|W6KFN3|W6KFN3_9TRYP	R.RAFC(+57.02)QFC(+57.02)LDPIYQIFDAVMNEK.T	N	40.00	27642810	6.4	9224402	3	169.48	28716	1	269	290	Y
6	28	tr|W6KFN3|W6KFN3_9TRYP	K.Q(-17.03)DLYEDKPVQR.T	N	39.96	13726622	4.4	6873414	2	70.54	8455	1	424	434	Y
6	28	tr|W6KFN3|W6KFN3_9TRYP	M.VNFTVDEVR.N	N	39.62	10775454	3.3	5397817	2	84.70	11530	1	2	10	N
6	28	tr|W6KFN3|W6KFN3_9TRYP	K.DPC(+57.02)MGDVQVAPEK.G	N	39.37	14446326	4.5	7233268	2	74.48	9305	1	192	204	Y
6	28	tr|W6KFN3|W6KFN3_9TRYP	R.RRGVIIGEENRPGTPIYNVK.A	N	38.01	22672498	3.9	5678219	4	77.79	10030	1	753	772	N
6	28	tr|W6KFN3|W6KFN3_9TRYP	A.DNFEWDVQEALK.I	N	35.62	14926833	3.5	7473516	2	129.98	20918	1	624	635	N
6	28	tr|W6KFN3|W6KFN3_9TRYP	D.PLVVC(+57.02)SIEESGEHIVAGAGELHLEIC(+57.02)LK.D	N	34.28	30585466	5.9	7656484	4	148.10	24523	2	518	545	Y
6	28	tr|W6KFN3|W6KFN3_9TRYP	K.SLNISLTMEER.D	N	33.85	12916442	4.6	6468323	2	105.19	15855	1	300	310	N
6	28	tr|W6KFN3|W6KFN3_9TRYP	K.Y(+15.99)SVSPVVR.V	N	33.36	9214919	1.8	4617541	2	65.97	7509	1	485	492	Y
6	28	tr|W6KFN3|W6KFN3_9TRYP	P.ANTTVLGIR.T	Y	32.04	9435450	2.4	4727809	2	74.54	9318	1	818	826	N
6	28	tr|W6KFN3|W6KFN3_9TRYP	D.FSSEVTAALR.V	N	27.75	10795610	4.2	5407900	2	84.15	11413	1	109	118	N
6	28	tr|W6KFN3|W6KFN3_9TRYP	G.EENRPGTPIYNVK.A	N	26.08	15157681	4.4	5062655	3	62.42	6801	1	760	772	N
6	28	tr|W6KFN3|W6KFN3_9TRYP	R.ADEIAR.G	N	25.91	6733395	5.1	3376787	2	26.58	2493	1	61	66	N
6	28	tr|W6KFN3|W6KFN3_9TRYP	K.S(+27.05)ATITDDGESPYPLR.D	N	25.84	16478104	6.6	8249179	2	89.30	12507	1	467	481	Y
6	28	tr|W6KFN3|W6KFN3_9TRYP	R.DFLINLIDSPGHVD.F	N	25.71	15537726	5.5	7778978	2	147.38	24375	1	95	108	N
6	28	tr|W6KFN3|W6KFN3_9TRYP	P.DL(sub N)RGPNVVVDVTK.G	N	25.63	14107831	-4.9	7063954	2	69.74	8286	1	642	654	N
6	28	tr|W6KFN3|W6KFN3_9TRYP	K.YRAEML.Y	Y	25.21	7813793	3.2	3916982	2	71.06	8566	1	349	354	N
6	28	tr|W6KFN3|W6KFN3_9TRYP	R.SSTGGQAFPQC(+57.02)VFDHWQEYPGNPLEPK.S	N	24.88	30753821	5.6	10261404	3	137.81	22472	5	789	815	Y
6	28	tr|W6KFN3|W6KFN3_9TRYP	M.C(+57.02)YGPDN(-17.03)RGPNVVVDVTK.G	N	24.53	18718835	3.5	9369523	2	99.72	14714	1	638	654	Y
6	28	tr|W6KFN3|W6KFN3_9TRYP	Q.ALT(+159.93)ERIC(+57.02)PVVFINKVDR.A	N	23.04	21890469	6.8	7306945	3	99.89	14751	1	144	160	Y
6	28	tr|W6KFN3|W6KFN3_9TRYP	R.AEMLYSGPASEDDKY.Y	Y	22.25	16747083	3.6	8383644	2	90.33	12728	1	351	365	N
6	28	tr|W6KFN3|W6KFN3_9TRYP	R.YQEAVED(+21.98)MPC(+57.02)GNVVGLVGVDK.Y	N	21.70	23000430	3.9	7676912	3	117.32	18355	1	442	462	Y
6	28	tr|W6KFN3|W6KFN3_9TRYP	D.NRGPNVVVDVTK.G	N	21.30	12967150	3.7	4332472	3	62.45	6807	1	643	654	N
3	2	tr|W6LH32|W6LH32_9TRYP	K.AYHEQLSVAEITNSVFEPAGMLTK.C	N	86.91	26342998	6.2	8791127	3	139.57	22831	7	281	304	N
3	2	tr|W6LH32|W6LH32_9TRYP	K.LADNC(+57.02)TGLQGFMVFHSVGGGTGSGLGALLLER.L	N	84.59	32335962	9.2	10788826	3	153.87	25662	3	125	156	Y
3	2	tr|W6LH32|W6LH32_9TRYP	R.KLADNC(+57.02)TGLQGFMVFHSVGGGTGSGLGALLLER.L	N	82.73	33616912	4.8	11215764	3	146.16	24131	1	124	156	Y
3	2	tr|W6LH32|W6LH32_9TRYP	K.AYHEQLSVAEITN(+.98)SVFEPAGMLTK.C	N	79.25	26352839	6.0	8794405	3	127.02	20315	3	281	304	Y
3	2	tr|W6LH32|W6LH32_9TRYP	H.SLLEHTDVATMLDNEAIYDLTR.R	N	78.31	25192214	4.3	8407513	3	145.87	24073	2	193	214	N
3	2	tr|W6LH32|W6LH32_9TRYP	R.AFVHWYVGEGMEEGEFSEAR.E	N	77.51	23290110	5.4	11655190	2	120.75	19070	5	403	422	N
3	2	tr|W6LH32|W6LH32_9TRYP	R.AVC(+57.02)MIANSTAIAEVFAR.I	N	75.86	18229070	8.8	6086483	3	137.33	22375	3	374	390	Y
3	2	tr|W6LH32|W6LH32_9TRYP	K.TIGVEDDAFNTFFSETGAGK.H	N	74.91	21049590	6.3	10534934	2	139.21	22756	2	41	60	N
3	2	tr|W6LH32|W6LH32_9TRYP	F.HSVGGGTGSGLGALLLER.L	N	74.11	16798954	4.6	5609750	3	109.23	16693	1	139	156	N
3	2	tr|W6LH32|W6LH32_9TRYP	K.TIGVEDDAFNTFFSETGAGKHVPR.C	N	74.08	25942400	7.6	6495722	4	124.66	19845	2	41	64	N
3	2	tr|W6LH32|W6LH32_9TRYP	L.LEHTDVATMLDNEAIYDLTRR.S	N	73.91	24752063	4.6	6198117	4	130.52	21023	2	195	215	N
3	2	tr|W6LH32|W6LH32_9TRYP	R.SLDIERPTYTNVNR.L	N	73.76	16768481	4.1	8394348	2	78.82	10253	2	216	229	N
3	2	tr|W6LH32|W6LH32_9TRYP	Q.GFMVFHSVGGGTGSGLGALLLER.L	N	73.60	22611626	8.8	7547348	3	140.60	23046	2	134	156	N
3	2	tr|W6LH32|W6LH32_9TRYP	L.LEHTDVATMLDNEAIYDLTR.R	N	73.43	23191052	3.3	7740449	3	136.20	22161	1	195	214	N
3	2	tr|W6LH32|W6LH32_9TRYP	R.FDGALNVDLSEFQTNLVPYPR.I	N	73.28	23941855	4.7	11981057	2	148.34	24575	3	244	264	N
3	2	tr|W6LH32|W6LH32_9TRYP	D.VATMLDNEAIYDLTR.R	N	71.78	17238451	3.1	8629325	2	127.64	20439	1	200	214	N
3	2	tr|W6LH32|W6LH32_9TRYP	R.QLFHPEQLISGKEDAANNYAR.G	N	70.97	24001821	3.9	12011030	2	98.61	14478	4	85	105	N
3	2	tr|W6LH32|W6LH32_9TRYP	A.YHEQLSVAEITNSVFEPAGMLTK.C	N	70.50	25632627	7.8	8554349	3	139.78	22876	2	282	304	N
3	2	tr|W6LH32|W6LH32_9TRYP	R.RSLDIERPTYTNVNR.L	N	70.02	18329492	4.3	6119930	3	70.91	8533	3	215	229	N
3	2	tr|W6LH32|W6LH32_9TRYP	R.FDGALNVDLSEFQ(+.98)TNLVPYPR.I	N	69.42	23951694	8.3	11986019	2	156.35	26145	1	244	264	Y
3	2	tr|W6LH32|W6LH32_9TRYP	R.LIGQVVSSLTASLR.F	N	68.34	14428457	8.3	7224361	2	137.27	22363	2	230	243	N
3	2	tr|W6LH32|W6LH32_9TRYP	K.RTIQFVDWSPTGFK.C	N	68.09	16808623	4.6	8414423	2	118.25	18551	3	339	352	N
3	2	tr|W6LH32|W6LH32_9TRYP	R.GHYTIGKEIVDLC(+57.02)LDR.I	N	68.05	18879513	3.5	6303266	3	108.22	16479	3	106	121	Y
3	2	tr|W6LH32|W6LH32_9TRYP	F.DW(sub G)ALNVDLSEFQTNLVPYPR.I	N	67.91	23761750	10.2	11891069	2	150.87	25072	1	245	264	N
3	2	tr|W6LH32|W6LH32_9TRYP	Y.NSVLSTHSLLEHTDVATMLDNEAIYDLTR.R	N	67.82	32575874	7.7	10868781	3	145.72	24044	2	186	214	N
3	2	tr|W6LH32|W6LH32_9TRYP	R.C(+57.02)VMLDLEPTVVDEIR.T	Y	67.23	17878798	4.9	8949515	2	132.92	21518	2	65	79	Y
3	2	tr|W6LH32|W6LH32_9TRYP	R.QLFHPEQLISGK.E	N	66.46	13957510	3.8	6988854	2	98.56	14469	2	85	96	N
3	2	tr|W6LH32|W6LH32_9TRYP	S.VAEITNSVFEPAGMLTK.C	N	65.40	18059233	4.4	9039729	2	120.62	19041	1	288	304	N
3	2	tr|W6LH32|W6LH32_9TRYP	L.SVAEITNSVFEPAGMLTK.C	N	64.73	18929553	5.6	9474902	2	127.81	20480	1	287	304	N
3	2	tr|W6LH32|W6LH32_9TRYP	R.Q(-17.03)LFHPEQLISGKEDAANNYAR.G	N	64.56	23831555	4.2	11925901	2	114.84	17854	6	85	105	Y
3	2	tr|W6LH32|W6LH32_9TRYP	M.VFHSVGGGTGSGLGALLLER.L	N	63.89	19260322	7.2	6430226	3	118.32	18568	2	137	156	N
3	2	tr|W6LH32|W6LH32_9TRYP	D.VATMLDNEAIYDLTRR.S	N	63.82	18799462	5.7	6276595	3	119.20	18752	1	200	215	N
3	2	tr|W6LH32|W6LH32_9TRYP	D.GALNVDLSEFQTNLVPYPR.I	N	63.71	21320901	5.4	10670581	2	141.01	23128	1	246	264	N
3	2	tr|W6LH32|W6LH32_9TRYP	K.C(+57.02)GINYQPPTVVPGGDLAK.V	N	63.71	18849403	3.0	9434802	2	102.66	15328	2	353	370	Y
3	2	tr|W6LH32|W6LH32_9TRYP	R.Q(-17.03)LFHPEQLISGKEDAAN(+.98)NYAR.G	N	63.57	23841396	7.6	7957266	3	117.11	18311	1	85	105	Y
3	2	tr|W6LH32|W6LH32_9TRYP	R.KLADNC(+57.02)TGLQGFMVFH.S	N	63.47	18368651	6.9	6132999	3	121.90	19299	3	124	139	Y
3	2	tr|W6LH32|W6LH32_9TRYP	W.YVGEGMEEGEFSEAR.E	N	63.22	16886987	3.3	8453594	2	90.05	12671	1	408	422	N
3	2	tr|W6LH32|W6LH32_9TRYP	R.GDVVPKDVNAAIATIK.T	N	62.74	16099038	5.7	8059637	2	104.40	15690	2	321	336	N
3	2	tr|W6LH32|W6LH32_9TRYP	A.EITNSVFEPAGMLTK.C	N	62.13	16358177	3.6	8189191	2	115.30	17943	1	290	304	N
3	2	tr|W6LH32|W6LH32_9TRYP	R.C(+58.01)VMLDLEPTVVDEIR.T	Y	62.05	17888638	5.0	8954436	2	139.93	22909	1	65	79	Y
3	2	tr|W6LH32|W6LH32_9TRYP	K.AYHEQLSVAEITNSVFEPAGM(+15.99)LTK.C	N	61.79	26502949	5.4	13261619	2	131.50	21228	2	281	304	Y
3	2	tr|W6LH32|W6LH32_9TRYP	R.TIQFVDWSPTGFK.C	N	61.55	15247612	5.8	7633923	2	131.48	21222	2	340	352	N
3	2	tr|W6LH32|W6LH32_9TRYP	H.SVGGGTGSGLGALLLER.L	N	60.84	15428365	3.9	7724286	2	122.16	19348	1	140	156	N
3	2	tr|W6LH32|W6LH32_9TRYP	Y.VGEGMEEGEFSEAR.E	N	60.34	15256355	3.7	7638278	2	79.43	10379	1	409	422	N
3	2	tr|W6LH32|W6LH32_9TRYP	M.IANSTAIAEVFAR.I	N	60.03	13617302	3.9	6818751	2	111.68	17198	1	378	390	N
3	2	tr|W6LH32|W6LH32_9TRYP	H.SLLEHTDVATMLDNEAIYDLTRR.S	N	59.59	26753225	8.2	8927888	3	140.32	22993	2	193	215	N
3	2	tr|W6LH32|W6LH32_9TRYP	R.AVC(+57.02)M(+15.99)IANSTAIAEVFAR.I	N	59.54	18389019	2.8	9204608	2	125.09	19929	1	374	390	Y
3	2	tr|W6LH32|W6LH32_9TRYP	K.SKLGYTVYPSPQ(+.98)VSTAVVEPYN(+.98)SVLSTHSLLEHTDVATMLDNEAIYDLTRR.S	N	59.38	56818086	9.2	14214725	4	150.77	25055	1	165	215	Y
3	2	tr|W6LH32|W6LH32_9TRYP	C.MIANSTAIAEVFAR.I	N	58.10	14927708	3.5	7473953	2	122.46	19406	1	377	390	N
3	2	tr|W6LH32|W6LH32_9TRYP	D.DAFNTFFSETGAGK.H	N	57.96	14906677	4.4	7463444	2	124.79	19868	1	47	60	N
3	2	tr|W6LH32|W6LH32_9TRYP	L.DIERPTYTNVNR.L	N	57.70	14767321	-0.9	7393726	2	64.50	7211	1	218	229	N
3	2	tr|W6LH32|W6LH32_9TRYP	K.SKLGYTVYPSPQVSTAVVEPYNSVLSTH.S	N	57.59	30225288	5.6	10085225	3	118.61	18627	1	165	192	N
3	2	tr|W6LH32|W6LH32_9TRYP	H.EQLSVAEITNSVFEPAGMLTK.C	N	57.45	22631406	4.8	11325830	2	149.10	24732	1	284	304	N
3	2	tr|W6LH32|W6LH32_9TRYP	T.IQFVDWSPTGFK.C	N	56.97	14237136	5.0	7128677	2	129.43	20809	1	341	352	N
3	2	tr|W6LH32|W6LH32_9TRYP	C.VMLDLEPTVVDEIR.T	Y	56.48	16278491	7.6	8149380	2	129.28	20778	1	66	79	N
3	2	tr|W6LH32|W6LH32_9TRYP	K.SKLGYTVYPSPQVSTAVVEPYNSVLSTHSLLEHTD.V	N	54.79	38179050	3.8	9554872	4	126.40	20191	2	165	199	N
3	2	tr|W6LH32|W6LH32_9TRYP	R.IDHKFDLMYSK.R	N	54.54	13956857	4.4	6988531	2	80.42	10592	2	391	401	N
3	2	tr|W6LH32|W6LH32_9TRYP	H.WYVGEGMEEGEFSEAR.E	N	54.51	18747781	4.4	9384005	2	115.64	18013	1	407	422	N
3	2	tr|W6LH32|W6LH32_9TRYP	F.HPEQLISGKEDAANNYAR.G	N	54.12	20119711	7.2	6716691	3	63.34	6982	1	88	105	N
3	2	tr|W6LH32|W6LH32_9TRYP	R.KLADNC(+57.02)TGLQGF.M	N	54.12	13226289	4.5	6623247	2	92.16	13122	1	124	135	Y
3	2	tr|W6LH32|W6LH32_9TRYP	K.EIVDLC(+57.02)LDR.I	N	53.40	11315593	4.7	5667896	2	99.64	14698	1	113	121	Y
3	2	tr|W6LH32|W6LH32_9TRYP	K.AYHEQLSVAEITNSVFEPAGMLTK(+27.99).C	N	53.08	26622949	7.5	8884456	3	142.60	23438	1	281	304	Y
3	2	tr|W6LH32|W6LH32_9TRYP	K.TIGVED(-18.01)DAFNTFFSETGAGK.H	N	52.41	20869482	5.2	10444868	2	135.02	21934	1	41	60	Y
3	2	tr|W6LH32|W6LH32_9TRYP	K.AYHEQLSVAEITN.S	N	51.92	14737100	5.1	7378660	2	89.24	12496	1	281	293	N
3	2	tr|W6LH32|W6LH32_9TRYP	T.IGVEDDAFNTFFSETGAGK.H	N	51.86	20039111	5.4	10029683	2	138.98	22706	1	42	60	N
3	2	tr|W6LH32|W6LH32_9TRYP	K.AYHEQLSVAEITN(+28.03)SVFEPAGMLTK.C	N	51.73	26623313	-7.1	8884447	3	144.45	23798	2	281	304	Y
3	2	tr|W6LH32|W6LH32_9TRYP	R.FDGALNVD(+21.98)LSEFQTNLVPYPR.I	N	51.05	24161675	4.3	8063999	3	148.77	24667	1	244	264	Y
3	2	tr|W6LH32|W6LH32_9TRYP	K.DVNAAIATIK.T	N	50.67	10145709	3.8	5082947	2	84.08	11394	1	327	336	N
3	2	tr|W6LH32|W6LH32_9TRYP	S.LDIERPTYTNVNR.L	N	49.86	15898162	4.0	5309481	3	77.44	9956	1	217	229	N
3	2	tr|W6LH32|W6LH32_9TRYP	R.FD(-18.01)GALNVDLSEFQTNLVPYPR.I	N	49.55	23761750	7.6	7930717	3	151.05	25108	1	244	264	Y
3	2	tr|W6LH32|W6LH32_9TRYP	L.DLEPTVVDEIR.T	N	49.35	12846561	3.7	6433377	2	102.02	15194	1	69	79	N
3	2	tr|W6LH32|W6LH32_9TRYP	D.IERPTYTNVNR.L	N	49.26	13617051	1.5	4549097	3	56.42	5690	3	219	229	N
3	2	tr|W6LH32|W6LH32_9TRYP	N.SVLSTHSLLEHTDVATMLDNEAIYDLTR.R	N	49.11	31435444	5.4	10488611	3	145.56	24015	3	187	214	N
3	2	tr|W6LH32|W6LH32_9TRYP	M.LDLEPTVVDEIR.T	N	48.79	13977401	5.0	6998809	2	115.06	17897	2	68	79	N
3	2	tr|W6LH32|W6LH32_9TRYP	K.SKLGYTVYPSPQVSTAVVEPYNSVLSTHSLLEHTDVATMLDNEAIYDLTR.R	N	48.17	55237393	7.1	11057629	5	155.40	25956	2	165	214	N
3	2	tr|W6LH32|W6LH32_9TRYP	K.SKLGYTVYPSPQ(+.98)VSTAVVEPYNSVLSTHSLLEHTDVATMLDNEAIYDLTRR.S	N	46.27	56808247	4.3	14212196	4	150.64	25026	2	165	215	Y
3	2	tr|W6LH32|W6LH32_9TRYP	K.SKLGYTVYPSPQVSTAVVEPYNSVLSTHSL.L	N	46.02	32226448	5.4	10752280	3	126.89	20289	1	165	194	N
3	2	tr|W6LH32|W6LH32_9TRYP	K.YMSC(+57.02)C(+57.02)LMYR.G	N	45.57	12824967	3.7	6422580	2	88.09	12252	1	312	320	Y
3	2	tr|W6LH32|W6LH32_9TRYP	K.AYHEQLSVAEITNSVFEPAGMLT.K	N	45.53	25062048	8.4	12541202	2	150.13	24926	1	281	303	N
3	2	tr|W6LH32|W6LH32_9TRYP	R.Q(-17.03)LFHPEQLISGK.E	N	45.39	13787245	4.6	6903727	2	120.98	19116	2	85	96	Y
3	2	tr|W6LH32|W6LH32_9TRYP	F.VDWSPTGFK.C	N	45.18	10355026	4.5	5187609	2	97.56	14253	1	344	352	N
3	2	tr|W6LH32|W6LH32_9TRYP	N.STAIAEVFAR.I	N	45.08	10635662	3.4	5327922	2	98.05	14363	1	381	390	N
3	2	tr|W6LH32|W6LH32_9TRYP	K.YMSC(+57.02)C(+57.02)LMYRGDVVPK.D	N	44.65	18778296	3.0	9399249	2	93.42	13386	2	312	326	Y
3	2	tr|W6LH32|W6LH32_9TRYP	E.HGIQPDGAMPSDK(+42.01)TIGVEDDAFNTFFSETGAGK.H	N	44.56	34805779	5.1	11612058	3	143.54	23624	1	28	60	Y
3	2	tr|W6LH32|W6LH32_9TRYP	R.EDLAALEK.D	N	44.19	8874600	3.6	4447389	2	70.17	8375	1	423	430	N
3	2	tr|W6LH32|W6LH32_9TRYP	K.FDLMYSK.R	N	43.56	9024208	4.6	4522197	2	91.89	13062	1	395	401	N
3	2	tr|W6LH32|W6LH32_9TRYP	K.C(+57.02)GIN(+.98)YQPPTVVPGGDLAK.V	N	43.03	18859243	3.1	9439724	2	106.30	16084	1	353	370	Y
3	2	tr|W6LH32|W6LH32_9TRYP	Q.LFHPEQLISGK.E	N	42.90	12676924	5.2	4235736	3	93.87	13479	1	86	96	N
3	2	tr|W6LH32|W6LH32_9TRYP	R.EAIC(+57.02)IHIGQAGC(+57.02)QVGN.A	N	42.58	17257927	4.3	8639073	2	96.53	14040	1	3	18	Y
3	2	tr|W6LH32|W6LH32_9TRYP	R.FDGALNVDLSE(+21.98)FQTNLVPYPR.I	N	42.47	24161675	2.2	8063982	3	148.55	24622	1	244	264	Y
3	2	tr|W6LH32|W6LH32_9TRYP	K.EIVDLC(+57.02)LDRIR.K	N	42.42	14007445	5.0	4679244	3	105.00	15817	1	113	123	Y
3	2	tr|W6LH32|W6LH32_9TRYP	K.AYHEQLSVAEITNSVF.E	N	42.39	18068788	4.7	9044509	2	134.29	21792	1	281	296	N
3	2	tr|W6LH32|W6LH32_9TRYP	R.KLADNC(+57.02)TGLQGFMVF.H	N	42.36	16998062	5.3	8509149	2	140.81	23086	1	124	138	Y
3	2	tr|W6LH32|W6LH32_9TRYP	K.SKLGYTVYPSPQVSTAVVEPYNSVLSTHSLLEHTDVATMLDNEAIYDLTRR.S	N	42.22	56798408	2.3	11369780	5	151.94	25279	2	165	215	N
3	2	tr|W6LH32|W6LH32_9TRYP	R.KLADNC(+57.02)TGLQGFM(+15.99)VFHSVGGGTGSGLGALLLER.L	N	41.53	33776860	5.8	8454337	4	139.28	22770	2	124	156	Y
3	2	tr|W6LH32|W6LH32_9TRYP	K.LGYTVYPSPQVSTAVVEPYN(+.98)SVLSTHSLLEHTDVATMLDNEAIYDLTR.R	N	41.02	53095967	8.6	13284178	4	160.89	26995	2	167	214	Y
3	2	tr|W6LH32|W6LH32_9TRYP	K.LGYTVYPSPQVSTAVVEPYNSVLSTH.S	N	40.45	28074019	7.3	9368147	3	129.01	20727	1	167	192	N
3	2	tr|W6LH32|W6LH32_9TRYP	D.WSPTGFK.C	N	40.15	8214072	4.1	4117125	2	81.14	10755	1	346	352	N
3	2	tr|W6LH32|W6LH32_9TRYP	L.FC(+57.02)LEHGIQPDGAMPSDK(+42.01)TIGVEDDAFNTFFSETGAGK.H	N	40.07	40298037	5.4	13442825	3	150.41	24980	1	24	60	Y
3	2	tr|W6LH32|W6LH32_9TRYP	V.YPSPQVSTAVVEPYNSVLSTHSLLEHTDVATMLDNEAIYDLTR.R	N	39.87	47753276	5.7	11948459	4	157.02	26275	1	172	214	N
3	2	tr|W6LH32|W6LH32_9TRYP	D.NC(+57.02)TGLQGFMVFHSVGGGTGSGLGALLLER.L	N	39.71	29344480	7.2	9791636	3	151.08	25113	1	128	156	Y
3	2	tr|W6LH32|W6LH32_9TRYP	C.V(+162.05)MLDLEPTVVDEIR.T	Y	39.47	17899019	4.4	8959622	2	133.63	21663	1	66	79	Y
3	2	tr|W6LH32|W6LH32_9TRYP	S.LLEHT(+87.05)DVATMLDNEAIYDLTR.R	N	38.49	25192400	3.0	12606311	2	146.02	24105	1	194	214	Y
3	2	tr|W6LH32|W6LH32_9TRYP	K.LADNC(+57.02)TGLQGFMVFHSVGGGTGSGLGALLLG(sub E)RLS.V	N	38.00	33616912	6.9	8414359	4	143.72	23657	1	125	158	Y
3	2	tr|W6LH32|W6LH32_9TRYP	D.LEPTVVDEIR.T	N	37.88	11696292	3.4	5858239	2	89.82	12621	1	70	79	N
3	2	tr|W6LH32|W6LH32_9TRYP	N.SVFEPAGMLTK.C	N	37.61	11786005	5.5	5903107	2	101.48	15084	1	294	304	N
3	2	tr|W6LH32|W6LH32_9TRYP	Y.TVYPSPQVSTAVVEPYN(+.98)SVLSTHSLLEHTDVATMLDNEAIYDLTR.R	N	37.37	49764277	9.1	12451255	4	157.69	26399	1	170	214	Y
3	2	tr|W6LH32|W6LH32_9TRYP	N.TFFSETGAGK.H	N	37.20	10434923	3.6	5227553	2	75.50	9532	1	51	60	N
3	2	tr|W6LH32|W6LH32_9TRYP	M.SC(+57.02)C(+57.02)LMYR.G	N	37.01	9883929	1.3	4952043	2	66.03	7521	1	314	320	Y
3	2	tr|W6LH32|W6LH32_9TRYP	D.VNAAIATIK.T	N	37.01	8995440	3.0	4507806	2	64.40	7192	1	328	336	N
3	2	tr|W6LH32|W6LH32_9TRYP	R.LIGQVVSSLTAD(sub S)LR.F	N	35.89	14708406	10.1	7364350	2	150.92	25082	1	230	243	N
3	2	tr|W6LH32|W6LH32_9TRYP	I.RKF(sub L)ADN(+.98)CTGM(sub L)QGFMVFHSVGGGTGSGLGALLLER.L	N	35.34	35136956	3.0	11722427	3	147.16	24334	1	123	156	Y
3	2	tr|W6LH32|W6LH32_9TRYP	T.VYPSPQVSTAVVEPYNSVLSTHSLLEHTDVATMLDNEAIYDLTR.R	N	34.80	48743960	8.6	12196167	4	157.52	26368	1	171	214	N
3	2	tr|W6LH32|W6LH32_9TRYP	R.QLFHPEQLIS(-18.01)GKEDAANNYAR.G	N	34.31	23821716	4.0	5965526	4	98.46	14447	2	85	105	Y
3	2	tr|W6LH32|W6LH32_9TRYP	R.Q(-17.03)LFHPEQ(+.98)LISGKEDAANNYAR.G	N	34.02	23841396	4.0	7957236	3	118.77	18664	1	85	105	Y
3	2	tr|W6LH32|W6LH32_9TRYP	K.LADNC(+57.02)TGLQGFMVFH.S	N	33.58	17087701	5.7	8553972	2	133.25	21587	1	125	139	Y
3	2	tr|W6LH32|W6LH32_9TRYP	L.IGQVVSSLTASLR.F	N	33.55	13297616	3.9	6658907	2	107.15	16255	1	231	243	N
3	2	tr|W6LH32|W6LH32_9TRYP	Y.MSC(+57.02)C(+57.02)LMYR.G	N	32.55	11194333	4.1	5607263	2	77.96	10069	1	313	320	Y
3	2	tr|W6LH32|W6LH32_9TRYP	R.KLADNC(+57.02)TGLQGFM.V	N	32.03	14536693	5.4	7278458	2	108.57	16550	1	124	136	Y
3	2	tr|W6LH32|W6LH32_9TRYP	K.LGYTVYPSPQVSTAVVEPYN(+.98)SVLSTHSLLEHTDVATM(+15.99)LDNEAIYDLTR.R	N	32.03	53255913	4.0	13324104	4	154.59	25802	1	167	214	Y
3	2	tr|W6LH32|W6LH32_9TRYP	R.SLDIERPTY(+15.99)TNVNR.L	N	31.19	16928431	2.0	5652894	3	79.19	10328	1	216	229	Y
3	2	tr|W6LH32|W6LH32_9TRYP	R.QLFHPEQL.I	N	30.46	10105185	4.4	5062687	2	96.07	13941	1	85	92	N
3	2	tr|W6LH32|W6LH32_9TRYP	R.IDHKFDLM.Y	N	29.66	10174954	4.9	5097574	2	87.14	12046	2	391	398	N
3	2	tr|W6LH32|W6LH32_9TRYP	I.VDLC(+57.02)LDR.I	N	29.29	8894327	3.5	4457252	2	76.29	9705	1	115	121	Y
3	2	tr|W6LH32|W6LH32_9TRYP	R.QLFHPEQLISGKED.A	N	28.87	16398206	5.9	8209224	2	100.92	14968	1	85	98	N
3	2	tr|W6LH32|W6LH32_9TRYP	K.LADNC(+57.02)TGLQGFMVF.H	N	28.23	15717112	9.0	7868699	2	156.49	26171	1	125	138	Y
3	2	tr|W6LH32|W6LH32_9TRYP	L.NVDLSEFQTNLVPYPR.I	N	27.82	18909475	3.3	9464842	2	129.23	20770	1	249	264	N
3	2	tr|W6LH32|W6LH32_9TRYP	K.LGYTVYPSPQVSTAVVEPYN(+.98)SVLSTHSLLEHTDVATMLDNEAIYDLTRR.S	N	27.26	54656978	9.4	9119655	6	156.60	26193	1	167	215	Y
3	2	tr|W6LH32|W6LH32_9TRYP	R.AFVHWYVGEGMEEGEF.S	N	26.63	18857981	4.3	9439104	2	136.79	22272	1	403	418	N
3	2	tr|W6LH32|W6LH32_9TRYP	E.KAYHEQM(sub L)SVM(sub A)EITNSVFEPAGMLTK.C	N	26.59	28403547	6.0	9477979	3	128.67	20659	1	280	304	N
3	2	tr|W6LH32|W6LH32_9TRYP	G.YTVYPSPQVSTAVVEPYNSVLSTHSLLEHTDVATMLDNEAIYDLTR.R	N	26.46	51385068	8.4	12856448	4	159.49	26733	1	169	214	N
3	2	tr|W6LH32|W6LH32_9TRYP	K.LGYTVYPSPQVSTAVVEPYNSVLSTHSLLEHTD.V	N	26.25	36027781	6.5	12019412	3	135.06	21941	2	167	199	N
3	2	tr|W6LH32|W6LH32_9TRYP	D.G(+42.01)AMPSDKTIGVEDDAFNTFFSETGAGK.H	N	24.72	28332751	5.7	14176530	2	148.75	24662	1	34	60	Y
3	2	tr|W6LH32|W6LH32_9TRYP	R.KLADNC(+57.02)TGLQGFMVFHSVGGGTGSGLGAL.L	N	23.27	28503792	8.2	9511415	3	139.50	22817	1	124	152	Y
3	2	tr|W6LH32|W6LH32_9TRYP	T.VYPSPQVSTAVVEPYNSVLSTHSLLEHTDVATMLDNEAIYDLTRR.S	N	21.42	50304971	8.4	12586421	4	153.28	25537	1	171	215	N
3	2	tr|W6LH32|W6LH32_9TRYP	R.FDGALNVD(+37.95)LSEFQTNLVPYPR.I	N	20.96	24321326	4.8	8117220	3	148.66	24643	1	244	264	Y
5	1	tr|W6KH24|W6KH24_9TRYP	K.AYHEQLSVAEITNSVFEPAGMLTK.C	N	86.91	26342998	6.2	8791127	3	139.57	22831	7	215	238	N
5	1	tr|W6KH24|W6KH24_9TRYP	K.LADNC(+57.02)TGLQGFMVFHSVGGGTGSGLGALLLER.L	N	84.59	32335962	9.2	10788826	3	153.87	25662	3	59	90	Y
5	1	tr|W6KH24|W6KH24_9TRYP	R.KLADNC(+57.02)TGLQGFMVFHSVGGGTGSGLGALLLER.L	N	82.73	33616912	4.8	11215764	3	146.16	24131	1	58	90	Y
5	1	tr|W6KH24|W6KH24_9TRYP	K.AYHEQLSVAEITN(+.98)SVFEPAGMLTK.C	N	79.25	26352839	6.0	8794405	3	127.02	20315	3	215	238	Y
5	1	tr|W6KH24|W6KH24_9TRYP	H.SLLEHTDVATMLDNEAIYDLTR.R	N	78.31	25192214	4.3	8407513	3	145.87	24073	2	127	148	N
5	1	tr|W6KH24|W6KH24_9TRYP	R.AFVHWYVGEGMEEGEFSEAR.E	N	77.51	23290110	5.4	11655190	2	120.75	19070	5	337	356	N
5	1	tr|W6KH24|W6KH24_9TRYP	R.AVC(+57.02)MIANSTAIAEVFAR.I	N	75.86	18229070	8.8	6086483	3	137.33	22375	3	308	324	Y
5	1	tr|W6KH24|W6KH24_9TRYP	F.HSVGGGTGSGLGALLLER.L	N	74.11	16798954	4.6	5609750	3	109.23	16693	1	73	90	N
5	1	tr|W6KH24|W6KH24_9TRYP	L.LEHTDVATMLDNEAIYDLTRR.S	N	73.91	24752063	4.6	6198117	4	130.52	21023	2	129	149	N
5	1	tr|W6KH24|W6KH24_9TRYP	R.SLDIERPTYTNVNR.L	N	73.76	16768481	4.1	8394348	2	78.82	10253	2	150	163	N
5	1	tr|W6KH24|W6KH24_9TRYP	Q.GFMVFHSVGGGTGSGLGALLLER.L	N	73.60	22611626	8.8	7547348	3	140.60	23046	2	68	90	N
5	1	tr|W6KH24|W6KH24_9TRYP	L.LEHTDVATMLDNEAIYDLTR.R	N	73.43	23191052	3.3	7740449	3	136.20	22161	1	129	148	N
5	1	tr|W6KH24|W6KH24_9TRYP	R.FDGALNVDLSEFQTNLVPYPR.I	N	73.28	23941855	4.7	11981057	2	148.34	24575	3	178	198	N
5	1	tr|W6KH24|W6KH24_9TRYP	R.IHFVLTSYAPVISAEK.A	N	72.69	17739664	3.9	8879940	2	118.46	18597	3	199	214	N
5	1	tr|W6KH24|W6KH24_9TRYP	D.VATMLDNEAIYDLTR.R	N	71.78	17238451	3.1	8629325	2	127.64	20439	1	134	148	N
5	1	tr|W6KH24|W6KH24_9TRYP	R.QLFHPEQLISGKEDAANNYAR.G	N	70.97	24001821	3.9	12011030	2	98.61	14478	4	19	39	N
5	1	tr|W6KH24|W6KH24_9TRYP	A.YHEQLSVAEITNSVFEPAGMLTK.C	N	70.50	25632627	7.8	8554349	3	139.78	22876	2	216	238	N
5	1	tr|W6KH24|W6KH24_9TRYP	R.RSLDIERPTYTNVNR.L	N	70.02	18329492	4.3	6119930	3	70.91	8533	3	149	163	N
5	1	tr|W6KH24|W6KH24_9TRYP	R.FDGALNVDLSEFQ(+.98)TNLVPYPR.I	N	69.42	23951694	8.3	11986019	2	156.35	26145	1	178	198	Y
5	1	tr|W6KH24|W6KH24_9TRYP	R.LIGQVVSSLTASLR.F	N	68.34	14428457	8.3	7224361	2	137.27	22363	2	164	177	N
5	1	tr|W6KH24|W6KH24_9TRYP	K.RTIQFVDWSPTGFK.C	N	68.09	16808623	4.6	8414423	2	118.25	18551	3	273	286	N
5	1	tr|W6KH24|W6KH24_9TRYP	R.GHYTIGKEIVDLC(+57.02)LDR.I	N	68.05	18879513	3.5	6303266	3	108.22	16479	3	40	55	Y
5	1	tr|W6KH24|W6KH24_9TRYP	F.DW(sub G)ALNVDLSEFQTNLVPYPR.I	N	67.91	23761750	10.2	11891069	2	150.87	25072	1	179	198	N
5	1	tr|W6KH24|W6KH24_9TRYP	Y.NSVLSTHSLLEHTDVATMLDNEAIYDLTR.R	N	67.82	32575874	7.7	10868781	3	145.72	24044	2	120	148	N
5	1	tr|W6KH24|W6KH24_9TRYP	R.QLFHPEQLISGK.E	N	66.46	13957510	3.8	6988854	2	98.56	14469	2	19	30	N
5	1	tr|W6KH24|W6KH24_9TRYP	S.VAEITNSVFEPAGMLTK.C	N	65.40	18059233	4.4	9039729	2	120.62	19041	1	222	238	N
5	1	tr|W6KH24|W6KH24_9TRYP	L.SVAEITNSVFEPAGMLTK.C	N	64.73	18929553	5.6	9474902	2	127.81	20480	1	221	238	N
5	1	tr|W6KH24|W6KH24_9TRYP	R.Q(-17.03)LFHPEQLISGKEDAANNYAR.G	N	64.56	23831555	4.2	11925901	2	114.84	17854	6	19	39	Y
5	1	tr|W6KH24|W6KH24_9TRYP	M.VFHSVGGGTGSGLGALLLER.L	N	63.89	19260322	7.2	6430226	3	118.32	18568	2	71	90	N
5	1	tr|W6KH24|W6KH24_9TRYP	D.VATMLDNEAIYDLTRR.S	N	63.82	18799462	5.7	6276595	3	119.20	18752	1	134	149	N
5	1	tr|W6KH24|W6KH24_9TRYP	D.GALNVDLSEFQTNLVPYPR.I	N	63.71	21320901	5.4	10670581	2	141.01	23128	1	180	198	N
5	1	tr|W6KH24|W6KH24_9TRYP	K.C(+57.02)GINYQPPTVVPGGDLAK.V	N	63.71	18849403	3.0	9434802	2	102.66	15328	2	287	304	Y
5	1	tr|W6KH24|W6KH24_9TRYP	R.Q(-17.03)LFHPEQLISGKEDAAN(+.98)NYAR.G	N	63.57	23841396	7.6	7957266	3	117.11	18311	1	19	39	Y
5	1	tr|W6KH24|W6KH24_9TRYP	R.KLADNC(+57.02)TGLQGFMVFH.S	N	63.47	18368651	6.9	6132999	3	121.90	19299	3	58	73	Y
5	1	tr|W6KH24|W6KH24_9TRYP	W.YVGEGMEEGEFSEAR.E	N	63.22	16886987	3.3	8453594	2	90.05	12671	1	342	356	N
5	1	tr|W6KH24|W6KH24_9TRYP	R.GDVVPKDVNAAIATIK.T	N	62.74	16099038	5.7	8059637	2	104.40	15690	2	255	270	N
5	1	tr|W6KH24|W6KH24_9TRYP	A.EITNSVFEPAGMLTK.C	N	62.13	16358177	3.6	8189191	2	115.30	17943	1	224	238	N
5	1	tr|W6KH24|W6KH24_9TRYP	K.AYHEQLSVAEITNSVFEPAGM(+15.99)LTK.C	N	61.79	26502949	5.4	13261619	2	131.50	21228	2	215	238	Y
5	1	tr|W6KH24|W6KH24_9TRYP	R.TIQFVDWSPTGFK.C	N	61.55	15247612	5.8	7633923	2	131.48	21222	2	274	286	N
5	1	tr|W6KH24|W6KH24_9TRYP	H.SVGGGTGSGLGALLLER.L	N	60.84	15428365	3.9	7724286	2	122.16	19348	1	74	90	N
5	1	tr|W6KH24|W6KH24_9TRYP	Y.VGEGMEEGEFSEAR.E	N	60.34	15256355	3.7	7638278	2	79.43	10379	1	343	356	N
5	1	tr|W6KH24|W6KH24_9TRYP	M.IANSTAIAEVFAR.I	N	60.03	13617302	3.9	6818751	2	111.68	17198	1	312	324	N
5	1	tr|W6KH24|W6KH24_9TRYP	H.SLLEHTDVATMLDNEAIYDLTRR.S	N	59.59	26753225	8.2	8927888	3	140.32	22993	2	127	149	N
5	1	tr|W6KH24|W6KH24_9TRYP	R.AVC(+57.02)M(+15.99)IANSTAIAEVFAR.I	N	59.54	18389019	2.8	9204608	2	125.09	19929	1	308	324	Y
5	1	tr|W6KH24|W6KH24_9TRYP	K.SKLGYTVYPSPQ(+.98)VSTAVVEPYN(+.98)SVLSTHSLLEHTDVATMLDNEAIYDLTRR.S	N	59.38	56818086	9.2	14214725	4	150.77	25055	1	99	149	Y
5	1	tr|W6KH24|W6KH24_9TRYP	C.MIANSTAIAEVFAR.I	N	58.10	14927708	3.5	7473953	2	122.46	19406	1	311	324	N
5	1	tr|W6KH24|W6KH24_9TRYP	L.DIERPTYTNVNR.L	N	57.70	14767321	-0.9	7393726	2	64.50	7211	1	152	163	N
5	1	tr|W6KH24|W6KH24_9TRYP	K.SKLGYTVYPSPQVSTAVVEPYNSVLSTH.S	N	57.59	30225288	5.6	10085225	3	118.61	18627	1	99	126	N
5	1	tr|W6KH24|W6KH24_9TRYP	H.EQLSVAEITNSVFEPAGMLTK.C	N	57.45	22631406	4.8	11325830	2	149.10	24732	1	218	238	N
5	1	tr|W6KH24|W6KH24_9TRYP	T.IQFVDWSPTGFK.C	N	56.97	14237136	5.0	7128677	2	129.43	20809	1	275	286	N
5	1	tr|W6KH24|W6KH24_9TRYP	K.SKLGYTVYPSPQVSTAVVEPYNSVLSTHSLLEHTD.V	N	54.79	38179050	3.8	9554872	4	126.40	20191	2	99	133	N
5	1	tr|W6KH24|W6KH24_9TRYP	R.IDHKFDLMYSK.R	N	54.54	13956857	4.4	6988531	2	80.42	10592	2	325	335	N
5	1	tr|W6KH24|W6KH24_9TRYP	H.WYVGEGMEEGEFSEAR.E	N	54.51	18747781	4.4	9384005	2	115.64	18013	1	341	356	N
5	1	tr|W6KH24|W6KH24_9TRYP	F.HPEQLISGKEDAANNYAR.G	N	54.12	20119711	7.2	6716691	3	63.34	6982	1	22	39	N
5	1	tr|W6KH24|W6KH24_9TRYP	R.KLADNC(+57.02)TGLQGF.M	N	54.12	13226289	4.5	6623247	2	92.16	13122	1	58	69	Y
5	1	tr|W6KH24|W6KH24_9TRYP	K.EIVDLC(+57.02)LDR.I	N	53.40	11315593	4.7	5667896	2	99.64	14698	1	47	55	Y
5	1	tr|W6KH24|W6KH24_9TRYP	K.AYHEQLSVAEITNSVFEPAGMLTK(+27.99).C	N	53.08	26622949	7.5	8884456	3	142.60	23438	1	215	238	Y
5	1	tr|W6KH24|W6KH24_9TRYP	L.TSYAPVISAEK.A	N	52.38	11646027	4.3	5833111	2	72.29	8844	1	204	214	N
5	1	tr|W6KH24|W6KH24_9TRYP	K.AYHEQLSVAEITN.S	N	51.92	14737100	5.1	7378660	2	89.24	12496	1	215	227	N
5	1	tr|W6KH24|W6KH24_9TRYP	K.AYHEQLSVAEITN(+28.03)SVFEPAGMLTK.C	N	51.73	26623313	-7.1	8884447	3	144.45	23798	2	215	238	Y
5	1	tr|W6KH24|W6KH24_9TRYP	R.FDGALNVD(+21.98)LSEFQTNLVPYPR.I	N	51.05	24161675	4.3	8063999	3	148.77	24667	1	178	198	Y
5	1	tr|W6KH24|W6KH24_9TRYP	K.DVNAAIATIK.T	N	50.67	10145709	3.8	5082947	2	84.08	11394	1	261	270	N
5	1	tr|W6KH24|W6KH24_9TRYP	S.LDIERPTYTNVNR.L	N	49.86	15898162	4.0	5309481	3	77.44	9956	1	151	163	N
5	1	tr|W6KH24|W6KH24_9TRYP	R.FD(-18.01)GALNVDLSEFQTNLVPYPR.I	N	49.55	23761750	7.6	7930717	3	151.05	25108	1	178	198	Y
5	1	tr|W6KH24|W6KH24_9TRYP	L.DLEPTVVDEIR.T	N	49.35	12846561	3.7	6433377	2	102.02	15194	1	3	13	N
5	1	tr|W6KH24|W6KH24_9TRYP	D.IERPTYTNVNR.L	N	49.26	13617051	1.5	4549097	3	56.42	5690	3	153	163	N
5	1	tr|W6KH24|W6KH24_9TRYP	N.SVLSTHSLLEHTDVATMLDNEAIYDLTR.R	N	49.11	31435444	5.4	10488611	3	145.56	24015	3	121	148	N
5	1	tr|W6KH24|W6KH24_9TRYP	M.LDLEPTVVDEIR.T	N	48.79	13977401	5.0	6998809	2	115.06	17897	2	2	13	N
5	1	tr|W6KH24|W6KH24_9TRYP	K.SKLGYTVYPSPQVSTAVVEPYNSVLSTHSLLEHTDVATMLDNEAIYDLTR.R	N	48.17	55237393	7.1	11057629	5	155.40	25956	2	99	148	N
5	1	tr|W6KH24|W6KH24_9TRYP	K.SKLGYTVYPSPQ(+.98)VSTAVVEPYNSVLSTHSLLEHTDVATMLDNEAIYDLTRR.S	N	46.27	56808247	4.3	14212196	4	150.64	25026	2	99	149	Y
5	1	tr|W6KH24|W6KH24_9TRYP	K.SKLGYTVYPSPQVSTAVVEPYNSVLSTHSL.L	N	46.02	32226448	5.4	10752280	3	126.89	20289	1	99	128	N
5	1	tr|W6KH24|W6KH24_9TRYP	K.YMSC(+57.02)C(+57.02)LMYR.G	N	45.57	12824967	3.7	6422580	2	88.09	12252	1	246	254	Y
5	1	tr|W6KH24|W6KH24_9TRYP	K.AYHEQLSVAEITNSVFEPAGMLT.K	N	45.53	25062048	8.4	12541202	2	150.13	24926	1	215	237	N
5	1	tr|W6KH24|W6KH24_9TRYP	M(+226.08)(+15.99)LDLEPTVVDEIRTGTYR.Q	Y	45.42	23491345	7.0	11755828	2	157.81	26422	1	1	18	Y
5	1	tr|W6KH24|W6KH24_9TRYP	R.Q(-17.03)LFHPEQLISGK.E	N	45.39	13787245	4.6	6903727	2	120.98	19116	2	19	30	Y
5	1	tr|W6KH24|W6KH24_9TRYP	F.VDWSPTGFK.C	N	45.18	10355026	4.5	5187609	2	97.56	14253	1	278	286	N
5	1	tr|W6KH24|W6KH24_9TRYP	N.STAIAEVFAR.I	N	45.08	10635662	3.4	5327922	2	98.05	14363	1	315	324	N
5	1	tr|W6KH24|W6KH24_9TRYP	K.YMSC(+57.02)C(+57.02)LMYRGDVVPK.D	N	44.65	18778296	3.0	9399249	2	93.42	13386	2	246	260	Y
5	1	tr|W6KH24|W6KH24_9TRYP	R.EDLAALEK.D	N	44.19	8874600	3.6	4447389	2	70.17	8375	1	357	364	N
5	1	tr|W6KH24|W6KH24_9TRYP	M(+226.08)(+15.99)LDLEPTVVDEIR.T	Y	43.91	17708531	7.7	8864407	2	161.70	27148	1	1	13	Y
5	1	tr|W6KH24|W6KH24_9TRYP	K.FDLMYSK.R	N	43.56	9024208	4.6	4522197	2	91.89	13062	1	329	335	N
5	1	tr|W6KH24|W6KH24_9TRYP	V.LTSYAPVISAEK.A	N	43.10	12776866	3.8	6398530	2	82.69	11094	1	203	214	N
5	1	tr|W6KH24|W6KH24_9TRYP	K.C(+57.02)GIN(+.98)YQPPTVVPGGDLAK.V	N	43.03	18859243	3.1	9439724	2	106.30	16084	1	287	304	Y
5	1	tr|W6KH24|W6KH24_9TRYP	Q.LFHPEQLISGK.E	N	42.90	12676924	5.2	4235736	3	93.87	13479	1	20	30	N
5	1	tr|W6KH24|W6KH24_9TRYP	R.FDGALNVDLSE(+21.98)FQTNLVPYPR.I	N	42.47	24161675	2.2	8063982	3	148.55	24622	1	178	198	Y
5	1	tr|W6KH24|W6KH24_9TRYP	K.EIVDLC(+57.02)LDRIR.K	N	42.42	14007445	5.0	4679244	3	105.00	15817	1	47	57	Y
5	1	tr|W6KH24|W6KH24_9TRYP	K.AYHEQLSVAEITNSVF.E	N	42.39	18068788	4.7	9044509	2	134.29	21792	1	215	230	N
5	1	tr|W6KH24|W6KH24_9TRYP	R.KLADNC(+57.02)TGLQGFMVF.H	N	42.36	16998062	5.3	8509149	2	140.81	23086	1	58	72	Y
5	1	tr|W6KH24|W6KH24_9TRYP	K.SKLGYTVYPSPQVSTAVVEPYNSVLSTHSLLEHTDVATMLDNEAIYDLTRR.S	N	42.22	56798408	2.3	11369780	5	151.94	25279	2	99	149	N
5	1	tr|W6KH24|W6KH24_9TRYP	R.KLADNC(+57.02)TGLQGFM(+15.99)VFHSVGGGTGSGLGALLLER.L	N	41.53	33776860	5.8	8454337	4	139.28	22770	2	58	90	Y
5	1	tr|W6KH24|W6KH24_9TRYP	K.LGYTVYPSPQVSTAVVEPYN(+.98)SVLSTHSLLEHTDVATMLDNEAIYDLTR.R	N	41.02	53095967	8.6	13284178	4	160.89	26995	2	101	148	Y
5	1	tr|W6KH24|W6KH24_9TRYP	K.LGYTVYPSPQVSTAVVEPYNSVLSTH.S	N	40.45	28074019	7.3	9368147	3	129.01	20727	1	101	126	N
5	1	tr|W6KH24|W6KH24_9TRYP	D.WSPTGFK.C	N	40.15	8214072	4.1	4117125	2	81.14	10755	1	280	286	N
5	1	tr|W6KH24|W6KH24_9TRYP	V.YPSPQVSTAVVEPYNSVLSTHSLLEHTDVATMLDNEAIYDLTR.R	N	39.87	47753276	5.7	11948459	4	157.02	26275	1	106	148	N
5	1	tr|W6KH24|W6KH24_9TRYP	D.NC(+57.02)TGLQGFMVFHSVGGGTGSGLGALLLER.L	N	39.71	29344480	7.2	9791636	3	151.08	25113	1	62	90	Y
5	1	tr|W6KH24|W6KH24_9TRYP	S.LLEHT(+87.05)DVATMLDNEAIYDLTR.R	N	38.49	25192400	3.0	12606311	2	146.02	24105	1	128	148	Y
5	1	tr|W6KH24|W6KH24_9TRYP	K.LADNC(+57.02)TGLQGFMVFHSVGGGTGSGLGALLLG(sub E)RLS.V	N	38.00	33616912	6.9	8414359	4	143.72	23657	1	59	92	Y
5	1	tr|W6KH24|W6KH24_9TRYP	D.LEPTVVDEIR.T	N	37.88	11696292	3.4	5858239	2	89.82	12621	1	4	13	N
5	1	tr|W6KH24|W6KH24_9TRYP	N.SVFEPAGMLTK.C	N	37.61	11786005	5.5	5903107	2	101.48	15084	1	228	238	N
5	1	tr|W6KH24|W6KH24_9TRYP	Y.TVYPSPQVSTAVVEPYN(+.98)SVLSTHSLLEHTDVATMLDNEAIYDLTR.R	N	37.37	49764277	9.1	12451255	4	157.69	26399	1	104	148	Y
5	1	tr|W6KH24|W6KH24_9TRYP	M.SC(+57.02)C(+57.02)LMYR.G	N	37.01	9883929	1.3	4952043	2	66.03	7521	1	248	254	Y
5	1	tr|W6KH24|W6KH24_9TRYP	D.VNAAIATIK.T	N	37.01	8995440	3.0	4507806	2	64.40	7192	1	262	270	N
5	1	tr|W6KH24|W6KH24_9TRYP	T.SYAPVISAEK.A	N	36.84	10635549	4.6	5327872	2	68.42	8014	1	205	214	N
5	1	tr|W6KH24|W6KH24_9TRYP	I.RKF(sub L)ADN(+.98)CTGM(sub L)QGFMVFHSVGGGTGSGLGALLLER.L	N	35.34	35136956	3.0	11722427	3	147.16	24334	1	57	90	Y
5	1	tr|W6KH24|W6KH24_9TRYP	T.VYPSPQVSTAVVEPYNSVLSTHSLLEHTDVATMLDNEAIYDLTR.R	N	34.80	48743960	8.6	12196167	4	157.52	26368	1	105	148	N
5	1	tr|W6KH24|W6KH24_9TRYP	R.QLFHPEQLIS(-18.01)GKEDAANNYAR.G	N	34.31	23821716	4.0	5965526	4	98.46	14447	2	19	39	Y
5	1	tr|W6KH24|W6KH24_9TRYP	R.Q(-17.03)LFHPEQ(+.98)LISGKEDAANNYAR.G	N	34.02	23841396	4.0	7957236	3	118.77	18664	1	19	39	Y
5	1	tr|W6KH24|W6KH24_9TRYP	K.LADNC(+57.02)TGLQGFMVFH.S	N	33.58	17087701	5.7	8553972	2	133.25	21587	1	59	73	Y
5	1	tr|W6KH24|W6KH24_9TRYP	L.IGQVVSSLTASLR.F	N	33.55	13297616	3.9	6658907	2	107.15	16255	1	165	177	N
5	1	tr|W6KH24|W6KH24_9TRYP	Y.MSC(+57.02)C(+57.02)LMYR.G	N	32.55	11194333	4.1	5607263	2	77.96	10069	1	247	254	Y
5	1	tr|W6KH24|W6KH24_9TRYP	R.KLADNC(+57.02)TGLQGFM.V	N	32.03	14536693	5.4	7278458	2	108.57	16550	1	58	70	Y
5	1	tr|W6KH24|W6KH24_9TRYP	K.LGYTVYPSPQVSTAVVEPYN(+.98)SVLSTHSLLEHTDVATM(+15.99)LDNEAIYDLTR.R	N	32.03	53255913	4.0	13324104	4	154.59	25802	1	101	148	Y
5	1	tr|W6KH24|W6KH24_9TRYP	R.SLDIERPTY(+15.99)TNVNR.L	N	31.19	16928431	2.0	5652894	3	79.19	10328	1	150	163	Y
5	1	tr|W6KH24|W6KH24_9TRYP	R.QLFHPEQL.I	N	30.46	10105185	4.4	5062687	2	96.07	13941	1	19	26	N
5	1	tr|W6KH24|W6KH24_9TRYP	R.IDHKFDLM.Y	N	29.66	10174954	4.9	5097574	2	87.14	12046	2	325	332	N
5	1	tr|W6KH24|W6KH24_9TRYP	I.VDLC(+57.02)LDR.I	N	29.29	8894327	3.5	4457252	2	76.29	9705	1	49	55	Y
5	1	tr|W6KH24|W6KH24_9TRYP	R.QLFHPEQLISGKED.A	N	28.87	16398206	5.9	8209224	2	100.92	14968	1	19	32	N
5	1	tr|W6KH24|W6KH24_9TRYP	K.LADNC(+57.02)TGLQGFMVF.H	N	28.23	15717112	9.0	7868699	2	156.49	26171	1	59	72	Y
5	1	tr|W6KH24|W6KH24_9TRYP	L.NVDLSEFQTNLVPYPR.I	N	27.82	18909475	3.3	9464842	2	129.23	20770	1	183	198	N
5	1	tr|W6KH24|W6KH24_9TRYP	K.LGYTVYPSPQVSTAVVEPYN(+.98)SVLSTHSLLEHTDVATMLDNEAIYDLTRR.S	N	27.26	54656978	9.4	9119655	6	156.60	26193	1	101	149	Y
5	1	tr|W6KH24|W6KH24_9TRYP	R.AFVHWYVGEGMEEGEF.S	N	26.63	18857981	4.3	9439104	2	136.79	22272	1	337	352	N
5	1	tr|W6KH24|W6KH24_9TRYP	E.KAYHEQM(sub L)SVM(sub A)EITNSVFEPAGMLTK.C	N	26.59	28403547	6.0	9477979	3	128.67	20659	1	214	238	N
5	1	tr|W6KH24|W6KH24_9TRYP	G.YTVYPSPQVSTAVVEPYNSVLSTHSLLEHTDVATMLDNEAIYDLTR.R	N	26.46	51385068	8.4	12856448	4	159.49	26733	1	103	148	N
5	1	tr|W6KH24|W6KH24_9TRYP	K.LGYTVYPSPQVSTAVVEPYNSVLSTHSLLEHTD.V	N	26.25	36027781	6.5	12019412	3	135.06	21941	2	101	133	N
5	1	tr|W6KH24|W6KH24_9TRYP	R.IHFVLT.S	N	23.76	7284221	3.7	3652197	2	96.55	14044	1	199	204	N
5	1	tr|W6KH24|W6KH24_9TRYP	R.KLADNC(+57.02)TGLQGFMVFHSVGGGTGSGLGAL.L	N	23.27	28503792	8.2	9511415	3	139.50	22817	1	58	86	Y
5	1	tr|W6KH24|W6KH24_9TRYP	T.VYPSPQVSTAVVEPYNSVLSTHSLLEHTDVATMLDNEAIYDLTRR.S	N	21.42	50304971	8.4	12586421	4	153.28	25537	1	105	149	N
5	1	tr|W6KH24|W6KH24_9TRYP	R.FDGALNVD(+37.95)LSEFQTNLVPYPR.I	N	20.96	24321326	4.8	8117220	3	148.66	24643	1	178	198	Y
7	64	tr|W6KV96|W6KV96_9TRYP	K.TLC(+57.02)LEDNGIGMTKADLVNNLGTIAR.S	Y	85.71	26883574	3.4	8971295	3	127.67	20445	2	73	97	Y
7	64	tr|W6KV96|W6KV96_9TRYP	K.DLVYLLFDTALLTSGFSLDDPVAYADR.I	Y	85.27	29894961	3.1	14957600	2	171.89	29295	1	637	663	N
7	64	tr|W6KV96|W6KV96_9TRYP	K.TLC(+57.02)LEDN(+.98)GIGMTKADLVNNLGTIAR.S	Y	81.73	26893416	6.3	8974601	3	131.87	21302	1	73	97	Y
7	64	tr|W6KV96|W6KV96_9TRYP	K.KALELFEEIAENKEDYK.Q	N	80.65	20680364	4.9	10350305	2	116.15	18120	3	395	411	N
7	64	tr|W6KV96|W6KV96_9TRYP	R.RGFEVLFMTEPIDEYVMQQVR.D	Y	80.30	25862610	7.3	8631006	3	158.51	26551	1	490	510	N
7	64	tr|W6KV96|W6KV96_9TRYP	K.ALELFEEIAENKEDYKQFYEQFSK.N	Y	80.02	29974282	8.0	7503704	4	146.93	24288	4	396	419	N
7	64	tr|W6KV96|W6KV96_9TRYP	R.GFEVLFMTEPIDEYVMQQVR.D	Y	79.64	24301599	7.4	12160962	2	169.07	28603	2	491	510	N
7	64	tr|W6KV96|W6KV96_9TRYP	R.ITLHLKEDQQEYLEER.R	N	79.61	20430272	7.2	10225282	2	89.01	12450	8	171	186	N
7	64	tr|W6KV96|W6KV96_9TRYP	R.GFEVLFM(+15.99)TEPIDEYVMQQVR.D	Y	79.12	24461548	7.5	12240939	2	159.46	26727	1	491	510	Y
7	64	tr|W6KV96|W6KV96_9TRYP	K.HSEFIGYDIELMVQK.T	Y	77.51	18078815	5.3	6036376	3	130.37	20994	3	195	209	N
7	64	tr|W6KV96|W6KV96_9TRYP	K.GVVDSEDLPLNISR.E	N	71.78	15127783	2.6	7573984	2	106.25	16071	1	363	376	N
7	64	tr|W6KV96|W6KV96_9TRYP	K.ALELFEEIAENKEDYK.Q	N	71.52	19399414	6.8	6476588	3	125.57	20023	3	396	411	N
7	64	tr|W6KV96|W6KV96_9TRYP	L.FMTEPIDEYVMQQVR.D	Y	70.74	18848750	6.3	9434507	2	132.75	21483	1	496	510	N
7	64	tr|W6KV96|W6KV96_9TRYP	I.NQLMSLIINTFYSNKEIFLR.E	N	69.95	24432932	2.1	12226565	2	173.08	29534	1	12	31	N
7	64	tr|W6KV96|W6KV96_9TRYP	K.DILGDKVEKVQLSER.L	N	69.16	17279417	4.0	8649816	2	86.55	11917	3	553	567	N
7	64	tr|W6KV96|W6KV96_9TRYP	K.HFSVEGQLEFR.S	N	67.00	13476571	3.3	6748381	2	98.05	14364	6	304	314	N
7	64	tr|W6KV96|W6KV96_9TRYP	F.EEIAENKEDYKQFYEQFSK.N	Y	66.58	24241121	4.7	8090484	3	103.04	15403	1	401	419	N
7	64	tr|W6KV96|W6KV96_9TRYP	K.EGVHFEETEEEK.K	N	66.55	14616260	2.0	7318217	2	59.76	6299	2	523	534	N
7	64	tr|W6KV96|W6KV96_9TRYP	R.APFDMFEPNK.K	N	66.25	11945378	5.3	5982794	2	110.25	16904	1	323	332	N
7	64	tr|W6KV96|W6KV96_9TRYP	F.DTALLTSGFSLDDPVAYADR.I	Y	65.44	21260166	6.1	10640221	2	138.19	22548	1	644	663	N
7	64	tr|W6KV96|W6KV96_9TRYP	K.IRYQS(sub G)LTDASVLGEDTHLR.I	Y	65.37	21731128	4.1	5442877	4	98.95	14549	4	44	62	N
7	64	tr|W6KV96|W6KV96_9TRYP	R.DSSMAQYMMSKK.T	N	65.06	14056040	2.2	7038108	2	81.53	10837	1	597	608	N
7	64	tr|W6KV96|W6KV96_9TRYP	E.VLFMTEPIDEYVMQQVR.D	Y	64.79	20970273	2.3	10495233	2	150.65	25028	2	494	510	N
7	64	tr|W6KV96|W6KV96_9TRYP	H.LKEDQQEYLEER.R	N	63.98	15787526	7.4	7903894	2	65.17	7342	1	175	186	N
7	64	tr|W6KV96|W6KV96_9TRYP	L.LFDTALLTSGFSLDDPVAYADR.I	Y	62.33	23861692	8.1	11941016	2	156.73	26216	1	642	663	N
7	64	tr|W6KV96|W6KV96_9TRYP	R.APFDMFEPNKK.R	N	62.19	13226328	3.5	4418864	3	96.89	14114	2	323	333	N
7	64	tr|W6KV96|W6KV96_9TRYP	K.RAPFDMFEPNKK.R	N	62.00	14787340	4.1	4939207	3	90.55	12772	2	322	333	N
7	64	tr|W6KV96|W6KV96_9TRYP	T.SGFSLDDPVAYADR.I	Y	61.49	15116892	4.8	7568555	2	111.78	17216	1	650	663	N
7	64	tr|W6KV96|W6KV96_9TRYP	V.VDSEDLPLNISR.E	N	61.42	13566885	4.7	6793547	2	97.67	14279	1	365	376	N
7	64	tr|W6KV96|W6KV96_9TRYP	S.TSPC(+57.02)ILVTSEFGWSAHMEQIMR.N	N	61.36	25791970	6.2	8607449	3	142.70	23457	1	570	591	Y
7	64	tr|W6KV96|W6KV96_9TRYP	F.MTEPIDEYVMQQVR.D	Y	61.01	17378066	4.4	8699144	2	120.21	18958	1	497	510	N
7	64	tr|W6KV96|W6KV96_9TRYP	K.TLC(+57.02)LEDNGIGMTKV(sub A)DLVNNLGTIAR.S	Y	60.48	27163887	6.9	9064764	3	130.91	21105	1	73	97	Y
7	64	tr|W6KV96|W6KV96_9TRYP	K.EVTTEYEVQNK.H	Y	59.66	13386302	7.7	6703276	2	57.82	5940	1	258	268	N
7	64	tr|W6KV96|W6KV96_9TRYP	M.TEPIDEYVMQQVR.D	Y	59.56	16067661	6.4	8043955	2	115.97	18080	2	498	510	N
7	64	tr|W6KV96|W6KV96_9TRYP	K.KALELFEEIAENKEDYKQFYEQFSK.N	Y	59.07	31255232	7.8	7823942	4	139.97	22917	3	395	419	N
7	64	tr|W6KV96|W6KV96_9TRYP	K.GIYYITGDSKK.K	Y	58.93	12436448	4.5	6228325	2	67.62	7848	2	466	476	N
7	64	tr|W6KV96|W6KV96_9TRYP	K.EVTTEYEVQ(+.98)NK.H	Y	58.91	13396143	3.3	6708166	2	60.74	6484	1	258	268	Y
7	64	tr|W6KV96|W6KV96_9TRYP	R.DSSMAQYMMSK.K	N	58.80	12775090	4.7	6397648	2	92.48	13185	2	597	607	N
7	64	tr|W6KV96|W6KV96_9TRYP	Y.LLFDTALLTSGFSLDDPVAYADR.I	Y	58.44	24992532	5.7	12506410	2	167.78	28292	2	641	663	N
7	64	tr|W6KV96|W6KV96_9TRYP	M.S(+42.01)ETFAFQAE(+21.98)INQLMSLIINTFYSNKEIFLR.E	Y	58.20	36308044	1.9	12112777	3	172.98	29514	1	2	31	Y
7	64	tr|W6KV96|W6KV96_9TRYP	K.TLC(+57.02)LEDNGIGMTK.A	Y	57.68	14506796	4.6	7263504	2	94.59	13627	1	73	85	Y
7	64	tr|W6KV96|W6KV96_9TRYP	M.S(+42.01)ETFAFQAEINQLMSLIINTFYSNK.E	Y	57.05	29504421	7.5	9844954	3	173.94	29695	2	2	26	Y
7	64	tr|W6KV96|W6KV96_9TRYP	L.TSGFSLDDPVAYADR.I	Y	56.03	16127368	3.2	8073782	2	111.17	17094	1	649	663	N
7	64	tr|W6KV96|W6KV96_9TRYP	K.GIYYITGDSK.K	Y	56.00	11155498	4.8	5587849	2	81.11	10748	1	466	475	N
7	64	tr|W6KV96|W6KV96_9TRYP	K.GVVDSEDLPLNISRENLQQNK.I	N	55.87	23672029	4.5	7900784	3	104.24	15657	2	363	383	N
7	64	tr|W6KV96|W6KV96_9TRYP	R.YQS(sub G)LTDASVLGEDTHLR.I	Y	54.91	19039275	3.4	9529743	2	98.52	14459	4	46	62	N
7	64	tr|W6KV96|W6KV96_9TRYP	R.NQALRDSSMAQYMMSK.K	N	54.84	18598328	4.3	6209542	3	92.50	13191	1	592	607	N
7	64	tr|W6KV96|W6KV96_9TRYP	L.TDASVLGEDTHLR.I	Y	54.76	14126896	3.4	7073544	2	75.47	9525	1	50	62	N
7	64	tr|W6KV96|W6KV96_9TRYP	K.TLC(+57.02)LEDN(+.98)GIGMTK.A	Y	54.27	14516636	3.7	7268417	2	98.28	14410	1	73	85	Y
7	64	tr|W6KV96|W6KV96_9TRYP	L.FDTALLTSGFSLDDPVAYADR.I	Y	54.03	22730852	1.7	11375518	2	148.13	24531	1	643	663	N
7	64	tr|W6KV96|W6KV96_9TRYP	L.FEEIAENKEDYK.Q	N	53.96	15136936	4.6	7578575	2	63.74	7059	2	400	411	N
7	64	tr|W6KV96|W6KV96_9TRYP	R.GFEVLFMTEPIDEYVM(+15.99)QQVR.D	Y	53.95	24461548	3.3	12240887	2	163.26	27457	2	491	510	Y
7	64	tr|W6KV96|W6KV96_9TRYP	R.ITLHLKEDQQEYLEERR.L	N	53.92	21991284	3.1	5507911	4	84.99	11594	2	171	187	N
7	64	tr|W6KV96|W6KV96_9TRYP	K.EDQQEYLEER.R	N	53.24	13375735	3.5	6697964	2	66.69	7654	1	177	186	N
7	64	tr|W6KV96|W6KV96_9TRYP	K.AISNDWEDPLV(sub A)TK.H	N	53.20	14867303	4.6	7443759	2	108.90	16617	1	291	303	N
7	64	tr|W6KV96|W6KV96_9TRYP	K.QFYEQFSK.N	N	52.94	10754974	3.0	5387576	2	81.45	10819	1	412	419	N
7	64	tr|W6KV96|W6KV96_9TRYP	K.ADLVN(+.98)NLGTIAR.S	N	52.62	12566725	4.5	6293464	2	93.98	13502	1	86	97	Y
7	64	tr|W6KV96|W6KV96_9TRYP	D.SEDLPLNISR.E	N	50.43	11425931	4.7	5723065	2	90.74	12817	1	367	376	N
7	64	tr|W6KV96|W6KV96_9TRYP	M.S(+42.01)ETFAFQAEINQLMSLIINTFYSNKEIFLR.E	Y	50.42	36088225	7.9	12039576	3	172.98	29513	3	2	31	Y
7	64	tr|W6KV96|W6KV96_9TRYP	Y.SSESGEEMTTLKDYVTR.M	N	49.58	19318782	5.9	6449705	3	99.91	14755	1	443	459	N
7	64	tr|W6KV96|W6KV96_9TRYP	G.IYYITGDSK.K	N	48.57	10585284	9.1	5302763	2	74.69	9352	1	467	475	N
7	64	tr|W6KV96|W6KV96_9TRYP	K.ADLVNNLGTIAR.S	N	48.33	12556885	4.9	6288546	2	98.92	14543	1	86	97	N
7	64	tr|W6KV96|W6KV96_9TRYP	E.LFEEIAENKEDYK.Q	N	47.60	16267776	4.3	8143996	2	86.35	11875	1	399	411	N
7	64	tr|W6KV96|W6KV96_9TRYP	D.TALLTSGFSLDDPVAYADR.I	Y	47.33	20109897	3.6	10065057	2	132.91	21516	1	645	663	N
7	64	tr|W6KV96|W6KV96_9TRYP	H.FSVEGQLEFR.S	N	46.97	12105981	5.4	6063096	2	108.71	16581	1	305	314	N
7	64	tr|W6KV96|W6KV96_9TRYP	T.DASVLGEDTHLR.I	Y	46.46	13116418	4.0	6568308	2	75.79	9593	1	51	62	N
7	64	tr|W6KV96|W6KV96_9TRYP	K.DEEGAE(+43.99)GE(+14.02)PKVEEVKEDEEK.E	Y	45.57	23320076	3.9	7783461	3	62.39	6795	1	227	246	Y
7	64	tr|W6KV96|W6KV96_9TRYP	D.ASVLGEDTHLR.I	Y	45.46	11966149	4.2	3998806	3	66.98	7713	2	52	62	N
7	64	tr|W6KV96|W6KV96_9TRYP	E.GAED(sub G)EPKVEEVKEDEEK.E	Y	44.87	19588955	1.7	6539736	3	55.45	5512	1	230	246	N
7	64	tr|W6KV96|W6KV96_9TRYP	K.E(-18.01)VTTEYEVQNK.H	Y	44.85	13206198	4.1	6613199	2	76.45	9740	1	258	268	Y
7	64	tr|W6KV96|W6KV96_9TRYP	K.TLC(+57.02)LEDNGIGMTKAD.L	Y	42.99	16367437	4.4	8193827	2	96.86	14108	1	73	87	Y
7	64	tr|W6KV96|W6KV96_9TRYP	K.NNA(sub S)DEAYVWESSAGGTFTITPAPDC(+57.02)DLKR.G	Y	42.66	31844407	4.9	10624927	3	120.48	19012	1	139	167	Y
7	64	tr|W6KV96|W6KV96_9TRYP	K.RAPFDMFEPNK.K	N	40.31	13506390	3.9	6763294	2	102.12	15213	2	322	332	N
7	64	tr|W6KV96|W6KV96_9TRYP	M.S(+42.01)ETFAFQAEINQLM(+15.99)SLIINTFYSNKEIFLR.E	Y	39.65	36248174	1.9	12092820	3	171.86	29285	1	2	31	Y
7	64	tr|W6KV96|W6KV96_9TRYP	K.KHSEFIGYDIELMVQK.T	Y	39.08	19359764	4.3	6463355	3	120.89	19098	3	194	209	N
7	64	tr|W6KV96|W6KV96_9TRYP	K.VKEVTTEYEVQNK.H	Y	39.03	15657937	4.6	5229409	3	55.86	5587	1	256	268	N
7	64	tr|W6KV96|W6KV96_9TRYP	Y.QGLN(sub T)DASVLGEDTHLR.I	Y	38.86	17238489	-3.6	8629286	2	108.74	16587	1	47	62	N
7	64	tr|W6KV96|W6KV96_9TRYP	L.VTSEFGWSAHMEQIMR.N	N	38.45	19078658	5.1	6369658	3	117.28	18347	1	576	591	N
7	64	tr|W6KV96|W6KV96_9TRYP	K.E(-18.01)GVHFEETEEEK.K	N	38.01	14436154	2.0	7228164	2	72.70	8929	1	523	534	Y
7	64	tr|W6KV96|W6KV96_9TRYP	L.FMTEPIDEYVM(+15.99)QQVR.D	Y	36.79	19008699	4.3	9514463	2	120.41	19000	1	496	510	Y
7	64	tr|W6KV96|W6KV96_9TRYP	K.E(-18.01)GVHFEETEEEKK.Q	N	36.61	15717103	5.5	5249136	3	62.88	6891	1	523	535	Y
7	64	tr|W6KV96|W6KV96_9TRYP	S.VEGQLEFR.S	N	35.96	9764977	3.3	4892578	2	74.40	9288	1	307	314	N
7	64	tr|W6KV96|W6KV96_9TRYP	R.ITLHLKEDQQEY.L	N	34.48	15157568	3.4	7588883	2	80.87	10692	1	171	182	N
7	64	tr|W6KV96|W6KV96_9TRYP	F.MTEPIDEYVMQQVRDFEN(+.98)KK.F	Y	32.69	25001614	7.9	6260526	4	144.10	23732	1	497	516	Y
7	64	tr|W6KV96|W6KV96_9TRYP	C.ILVTSEFGWSAHMEQIMR.N	N	32.00	21340339	3.4	7123544	3	132.07	21342	1	574	591	N
7	64	tr|W6KV96|W6KV96_9TRYP	K.TLC(+57.02)LEDNGIGM(+15.99)TK.A	Y	31.01	14666746	5.0	7343482	2	83.08	11181	1	73	85	Y
7	64	tr|W6KV96|W6KV96_9TRYP	D.EEGAED(sub G)EPKVEEVKEDEEK.E	Y	29.83	22169807	4.7	7400043	3	59.02	6160	2	228	246	N
7	64	tr|W6KV96|W6KV96_9TRYP	E.LFEEIAENKEDYKQFYEQFSK.N	Y	28.52	26842644	3.6	8957653	3	124.09	19733	1	399	419	N
7	64	tr|W6KV96|W6KV96_9TRYP	K.AISNDWE(+14.02)D(+14.02)PLATKHFSVEGQLEFR.S	Y	28.02	28163770	5.2	7051052	4	127.32	20380	1	291	314	Y
7	64	tr|W6KV96|W6KV96_9TRYP	R.YQD(sub G)LTDASVLGEDTHLR.I	Y	28.02	19319225	4.8	6449846	3	103.57	15517	1	46	62	N
7	64	tr|W6KV96|W6KV96_9TRYP	G.EEH(sub M)TTLKDYVTR.M	N	27.22	14907365	-3.2	7463731	2	79.93	10488	1	448	459	N
7	64	tr|W6KV96|W6KV96_9TRYP	K.LMELLR.Y	N	27.13	7734469	3.4	3877321	2	93.25	13349	1	435	440	N
7	64	tr|W6KV96|W6KV96_9TRYP	K.DEEGAE(+43.99)GE(+14.02)PKVEEVK.E	Y	26.03	17017581	5.3	5682629	3	58.75	6110	1	227	241	Y
7	64	tr|W6KV96|W6KV96_9TRYP	K.AISN(+28.03)DWEDPLATKHFSVEGQLEFR.S	Y	25.76	28163770	3.4	7051039	4	127.40	20394	1	291	314	Y
7	64	tr|W6KV96|W6KV96_9TRYP	K.DEEGAED(sub G)EPKVEEVK.E	Y	25.10	17017581	4.2	8518899	2	58.76	6112	1	227	241	N
7	64	tr|W6KV96|W6KV96_9TRYP	R.YQ(+.98)S(sub G)LTDASVLGEDTHLR.I	Y	24.76	19049115	3.0	9534659	2	101.85	15155	1	46	62	Y
7	64	tr|W6KV96|W6KV96_9TRYP	K.DEE(+43.99)GAEGE(+14.02)PKVEEVKEDEEK.E	Y	24.21	23320076	2.3	5840105	4	62.93	6902	1	227	246	Y
7	64	tr|W6KV96|W6KV96_9TRYP	L.FEEIAENKEDYKQFYEQFSK.N	Y	23.65	25711804	4.4	8580712	3	110.87	17031	2	400	419	N
7	64	tr|W6KV96|W6KV96_9TRYP	D.LPLNISR.E	N	22.74	8114916	3.7	4067545	2	77.37	9938	1	370	376	N
7	64	tr|W6KV96|W6KV96_9TRYP	R.VIPDKASK(+42.01)T(+79.97)LC(+57.02)LEDNGIGMTK.A	Y	21.95	24111477	-3.8	8047201	3	97.53	14248	1	65	85	Y
7	64	tr|W6KV96|W6KV96_9TRYP	K.VQLSER.L	N	21.88	7303973	3.4	3662072	2	39.81	3727	1	562	567	N
1	529	tr|W6KPN2|W6KPN2_9TRYP	R.LRDIGEALGVNTVGMSDMC(+57.02)AADAALEAIR.A	Y	93.26	30184573	7.7	10071675	3	146.65	24235	3	310	338	Y
1	529	tr|W6KPN2|W6KPN2_9TRYP	R.LRDIGEALGVNTVGM(+15.99)SDMC(+57.02)AADAALEAIR.A	Y	89.71	30344521	8.6	10125000	3	139.46	22810	2	310	338	Y
1	529	tr|W6KPN2|W6KPN2_9TRYP	R.DIGEALGVNTVGMSDMC(+57.02)AADAALEAIR.A	Y	84.49	27492720	6.9	13756527	2	157.27	26321	5	312	338	Y
1	529	tr|W6KPN2|W6KPN2_9TRYP	R.DIGEALGVNTVGM(+15.99)SDMC(+57.02)AADAALEAIR.A	Y	83.34	27652671	6.3	13836495	2	149.21	24752	3	312	338	Y
1	529	tr|W6KPN2|W6KPN2_9TRYP	R.LRDIGEALGVNTVGMSDM(+15.99)C(+57.02)AADAALEAIR.A	Y	81.26	30344521	3.4	10124948	3	134.84	21899	1	310	338	Y
1	529	tr|W6KPN2|W6KPN2_9TRYP	K.AAKPQFPLVAVNTTAGTASELTR.F	N	81.23	23422593	5.6	7817647	3	110.50	16955	9	136	158	N
1	529	tr|W6KPN2|W6KPN2_9TRYP	R.LRDIGEALGVNTVGMS(+42.01)DMC(+57.02)AADAALEAIR.A	Y	80.28	30604678	-1.3	10211619	3	150.72	25044	1	310	338	Y
1	529	tr|W6KPN2|W6KPN2_9TRYP	H.AC(+57.02)AHQMGGVYNLPHGVC(+57.02)NAILLPR.V	Y	79.16	26472935	3.9	8834418	3	110.28	16911	2	274	297	Y
1	529	tr|W6KPN2|W6KPN2_9TRYP	K.AAKPQFPLVAVN(+.98)TTAGTASELTR.F	N	78.76	23432434	5.4	7820927	3	115.05	17895	3	136	158	Y
1	529	tr|W6KPN2|W6KPN2_9TRYP	R.LRDIGEALGVN(+.98)TVGMSDMC(+57.02)AADAALEAIR.A	Y	77.61	30194412	9.7	10074974	3	148.48	24606	2	310	338	Y
1	529	tr|W6KPN2|W6KPN2_9TRYP	K.SNGGKIEDFEGLDK.A	Y	77.39	15077153	3.5	7548676	2	80.86	10689	3	122	135	N
1	529	tr|W6KPN2|W6KPN2_9TRYP	R.LRDIGEALGVNTVGMSD(-18.01)MC(+57.02)AADAALEAIR.A	Y	76.32	30004468	3.8	10011600	3	148.72	24654	1	310	338	Y
1	529	tr|W6KPN2|W6KPN2_9TRYP	K.LADAAMKDVC(+57.02)AC(+57.02)FNPR.T	Y	75.62	18378273	3.4	9199241	2	97.71	14288	2	364	379	Y
1	529	tr|W6KPN2|W6KPN2_9TRYP	R.LRDIGEALGVNTVGMSDMC(+57.02)AAD(-18.01)AALEAIR.A	Y	73.69	30004468	6.2	10011624	3	135.25	21978	1	310	338	Y
1	529	tr|W6KPN2|W6KPN2_9TRYP	K.SN(+.98)GGKIEDFEGLDK.A	Y	73.31	15086995	3.6	7553597	2	85.08	11614	6	122	135	Y
1	529	tr|W6KPN2|W6KPN2_9TRYP	R.LRDIGEALGVNTVGM(+15.99)SDM(+15.99)C(+57.02)AADAALEAIR.A	Y	72.46	30504470	0.8	10178237	3	149.04	24719	4	310	338	Y
1	529	tr|W6KPN2|W6KPN2_9TRYP	R.DGMC(+57.02)YAQSLAGMAFN(+.98)SAGLGYVHAC(+57.02)AHQMGGVYNLPHGVC(+57.02)NAILLPR.V	Y	71.19	50493062	10.1	10108787	5	149.51	24809	2	251	297	Y
1	529	tr|W6KPN2|W6KPN2_9TRYP	L.GVNTVGMSDMC(+57.02)AADAALEAIR.A	Y	70.41	21509758	4.9	10765005	2	136.33	22186	2	318	338	Y
1	529	tr|W6KPN2|W6KPN2_9TRYP	K.PQFPLVAVNTTAGTASELTR.F	N	70.20	20720901	2.0	10370544	2	121.21	19160	3	139	158	N
1	529	tr|W6KPN2|W6KPN2_9TRYP	M.SDMC(+57.02)AADAALEAIR.A	Y	70.01	14926650	2.9	7473420	2	113.48	17571	1	325	338	Y
1	529	tr|W6KPN2|W6KPN2_9TRYP	R.DIGEALGVNTVGMSD(+21.98)MC(+57.02)AADAALEAIR.A	Y	69.39	27712539	4.7	9247629	3	157.66	26393	1	312	338	Y
1	529	tr|W6KPN2|W6KPN2_9TRYP	R.DGMC(+57.02)YAQSLAGM(+15.99)AFN(+.98)SAGLGYVHAC(+57.02)AHQMGGVYNLPHGVC(+57.02)NAILLPR.V	Y	67.19	50653013	6.2	10140739	5	145.19	23939	2	251	297	Y
1	529	tr|W6KPN2|W6KPN2_9TRYP	H.QMGGVYNLPHGVC(+57.02)NAILLPR.V	Y	67.02	22081296	4.7	7370540	3	118.96	18701	1	278	297	Y
1	529	tr|W6KPN2|W6KPN2_9TRYP	R.DGMC(+57.02)YAQSLAGMAFNSAGLGYVHAC(+57.02)AHQMGGVYNLPHGVC(+57.02)NAILLPR.V	Y	66.93	50483223	4.1	12630930	4	156.58	26189	5	251	297	Y
1	529	tr|W6KPN2|W6KPN2_9TRYP	D.IGEALGVNTVGMSDMC(+57.02)AADAALEAIR.A	Y	66.49	26342451	5.1	13181366	2	148.89	24692	1	313	338	Y
1	529	tr|W6KPN2|W6KPN2_9TRYP	D.ALTHAVEAYVSIAAA(sub S)PITDAC(+57.02)ALQAIR.L	Y	66.19	27954639	7.3	9328354	3	143.93	23696	1	205	231	Y
1	529	tr|W6KPN2|W6KPN2_9TRYP	G.VNTVGMSDMC(+57.02)AADAALEAIR.A	Y	64.69	20939543	3.8	10479884	2	134.60	21855	1	319	338	Y
1	529	tr|W6KPN2|W6KPN2_9TRYP	R.DIGEALGVNTVGMSDM(+15.99)C(+57.02)AADAALEAIR.A	Y	64.07	27652671	9.6	13836541	2	144.77	23858	2	312	338	Y
1	529	tr|W6KPN2|W6KPN2_9TRYP	G.MSDMC(+57.02)AADAALEAIR.A	Y	63.38	16237054	5.7	8128646	2	124.54	19821	1	324	338	Y
1	529	tr|W6KPN2|W6KPN2_9TRYP	G.YVHAC(+57.02)AHQMGGVYNLPHGVC(+57.02)NAILLPR.V	Y	60.59	30464841	5.0	7626321	4	109.08	16657	3	271	297	Y
1	529	tr|W6KPN2|W6KPN2_9TRYP	S.NGGKIEDFEGLDK.A	Y	59.70	14206833	4.1	7113519	2	80.86	10690	2	123	135	N
1	529	tr|W6KPN2|W6KPN2_9TRYP	R.DIGEALGVNTVGMS(+42.01)DMC(+57.02)AADAALEAIR.A	Y	58.35	27912827	9.0	13966613	2	162.40	27281	3	312	338	Y
1	529	tr|W6KPN2|W6KPN2_9TRYP	K.SN(-17.03)GGKIEDFEGLDK.A	Y	57.53	14906888	3.0	7463539	2	94.22	13549	2	122	135	Y
1	529	tr|W6KPN2|W6KPN2_9TRYP	K.DVC(+57.02)AC(+57.02)FNPR.T	N	56.77	11374695	3.6	5697441	2	73.57	9110	2	371	379	Y
1	529	tr|W6KPN2|W6KPN2_9TRYP	N.GGKIEDFEGLDK.A	Y	56.32	13066404	3.3	6543297	2	80.69	10655	2	124	135	N
1	529	tr|W6KPN2|W6KPN2_9TRYP	A.VNTTAGTASELTR.F	N	55.65	13196681	2.9	6608433	2	59.62	6272	1	146	158	N
1	529	tr|W6KPN2|W6KPN2_9TRYP	V.AVNTTAGTASELTR.F	N	55.56	13907052	2.2	6963614	2	62.26	6770	2	145	158	N
1	529	tr|W6KPN2|W6KPN2_9TRYP	K.NATVFSGVQA(sub P)NPTVK.N	Y	55.39	15317994	2.9	7669092	2	82.87	11132	2	71	85	N
1	529	tr|W6KPN2|W6KPN2_9TRYP	Q.FPLVAVNTTAGTASELTR.F	N	55.12	18469789	3.4	9244999	2	113.71	17616	1	141	158	N
1	529	tr|W6KPN2|W6KPN2_9TRYP	D.MC(+57.02)AADAALEAIR.A	Y	54.77	12906060	4.0	6463129	2	104.74	15761	1	327	338	Y
1	529	tr|W6KPN2|W6KPN2_9TRYP	K.AAKPQFPLVAVNTTAGT(-2.02)ASELTR.F	N	53.73	23402437	6.3	7810934	3	109.61	16769	1	136	158	Y
1	529	tr|W6KPN2|W6KPN2_9TRYP	K.IEDFEGLDK.A	Y	53.70	10645026	4.4	5332609	2	84.92	11573	2	127	135	N
1	529	tr|W6KPN2|W6KPN2_9TRYP	R.DIGEALGVNTVGMSD(-18.01)MC(+57.02)AADAALEAIR.A	Y	53.43	27312615	9.0	9114360	3	159.91	26812	1	312	338	Y
1	529	tr|W6KPN2|W6KPN2_9TRYP	S.N(+.98)GGKIEDFEGLDK.A	Y	53.07	14216674	4.2	7118439	2	91.03	12879	2	123	135	Y
1	529	tr|W6KPN2|W6KPN2_9TRYP	R.LRDIGEALGVNTVGMSDMC(+57.02)AAD.A	Y	52.53	22940342	4.5	11480295	2	120.85	19089	1	310	331	Y
1	529	tr|W6KPN2|W6KPN2_9TRYP	K.AAKPQFPLVAVNE(sub T)TAGTASELTR.F	N	51.54	23702542	4.2	7910953	3	114.55	17788	1	136	158	N
1	529	tr|W6KPN2|W6KPN2_9TRYP	H.Q(-17.03)MGGVYNLPHGVC(+57.02)NAILLPR.V	Y	51.39	21911030	5.4	10965647	2	134.55	21844	1	278	297	Y
1	529	tr|W6KPN2|W6KPN2_9TRYP	R.D(-18.01)GMC(+57.02)YAQSLAGMAFNSAGLGYVHAC(+57.02)AHQ(+.98)MGGVYNLPHGVC(+57.02)NAILLPR.V	Y	51.04	50312959	8.2	12588416	4	148.62	24635	1	251	297	Y
1	529	tr|W6KPN2|W6KPN2_9TRYP	N.C(+57.02)DYIISLGGGSPL(sub H)DC(+57.02)AK.G	N	50.63	18248386	6.1	9134321	2	115.21	17927	1	99	115	Y
1	529	tr|W6KPN2|W6KPN2_9TRYP	K.SLTAATGMDALTHAVEAYVSIAAA(sub S)PITDAC(+57.02)ALQAIR.L	Y	49.89	36428386	8.4	9117245	4	170.23	28924	3	196	231	Y
1	529	tr|W6KPN2|W6KPN2_9TRYP	A.YVSIAAA(sub S)PITDAC(+57.02)ALQAIR.L	Y	49.88	20030509	4.6	10025373	2	125.31	19972	2	213	231	Y
1	529	tr|W6KPN2|W6KPN2_9TRYP	G.GVYNLPHGVC(+57.02)NAILLPR.V	Y	49.56	18920090	4.4	6316797	3	113.96	17669	1	281	297	Y
1	529	tr|W6KPN2|W6KPN2_9TRYP	K.A(+43.01)AKPQFPLVAVNTTAGTASELTR.F	N	48.73	23852651	3.5	11936440	2	123.68	19651	1	136	158	Y
1	529	tr|W6KPN2|W6KPN2_9TRYP	R.DIGEALGVNTVGMSDL(sub M)C(+57.02)AADAALEAIR.A	Y	48.71	27313157	-9.6	13666520	2	159.95	26819	1	312	338	Y
1	529	tr|W6KPN2|W6KPN2_9TRYP	R.DGMC(+57.02)YAQSLAGMAFNSAGLGYVHAC(+57.02)AHQM(+15.99)GGVYNLPHGVC(+57.02)NAILLPR.V	Y	48.70	50643174	8.3	12670972	4	156.71	26212	7	251	297	Y
1	529	tr|W6KPN2|W6KPN2_9TRYP	R.DIGEALGVN(+.98)TVGMSDMC(+57.02)AADAALEAIR.A	Y	48.66	27502561	8.6	13761471	2	160.78	26974	2	312	338	Y
1	529	tr|W6KPN2|W6KPN2_9TRYP	Y.AQSLAGMAFNSAGLGYVHAC(+57.02)AHQMGGVYNLPHGVC(+57.02)NAILLPR.V	Y	48.03	44221396	3.3	8854381	5	133.98	21732	1	256	297	Y
1	529	tr|W6KPN2|W6KPN2_9TRYP	K.AAKPQFPLVAVNTTAGTV(sub A)SELTR.F	N	47.76	23702908	-8.5	7910975	3	120.48	19013	1	136	158	N
1	529	tr|W6KPN2|W6KPN2_9TRYP	D.GMC(+57.02)YAQSLAGMAFNSAGLGYVHAC(+57.02)AHQMGGVYNLPHGVC(+57.02)NAILLPR.V	Y	47.41	49332954	-1.3	12343295	4	152.71	25422	5	252	297	Y
1	529	tr|W6KPN2|W6KPN2_9TRYP	N.LPHGVC(+57.02)NAILLPR.V	Y	47.27	14588129	3.8	4872801	3	95.15	13743	1	285	297	Y
1	529	tr|W6KPN2|W6KPN2_9TRYP	R.DGMC(+57.02)YAQSLAGMAFNSAGLGYVHAC(+57.02)AHQMGGVYNLPHGVC(+57.02)N.A	Y	46.96	43848794	7.3	10972351	4	145.63	24028	3	251	291	Y
1	529	tr|W6KPN2|W6KPN2_9TRYP	R.LRDIGEALGVNTVGMSDMC(+57.02)A.A	Y	46.91	21079700	2.9	10549954	2	122.09	19335	1	310	329	Y
1	529	tr|W6KPN2|W6KPN2_9TRYP	C.LSAAASAFYMPTINF(+31.99)VGNGALK.M	Y	46.55	22741355	-2.7	11380719	2	144.85	23874	1	7	28	Y
1	529	tr|W6KPN2|W6KPN2_9TRYP	E.AYVSIAAA(sub S)PITDAC(+57.02)ALQAIR.L	Y	46.54	20740881	3.6	10380551	2	127.52	20418	1	212	231	Y
1	529	tr|W6KPN2|W6KPN2_9TRYP	H.AVEAYVSIAAA(sub S)PITDAC(+57.02)ALQAIR.L	Y	46.41	23732361	3.2	11876292	2	138.16	22541	1	209	231	Y
1	529	tr|W6KPN2|W6KPN2_9TRYP	R.LRDIGEALGVNTVGM(+15.99)SD(+21.98)MC(+57.02)AADAALEAIR.A	Y	46.03	30564341	-3.1	7651134	4	147.14	24331	1	310	338	Y
1	529	tr|W6KPN2|W6KPN2_9TRYP	R.LRDIGEALGVN(+28.03)TVGMSDMC(+57.02)AADAALEAIR.A	Y	45.54	30464885	-8.4	10164949	3	148.79	24670	1	310	338	Y
1	529	tr|W6KPN2|W6KPN2_9TRYP	S.IAAA(sub S)PITDAC(+57.02)ALQAIR.L	Y	43.74	16538872	4.9	8279550	2	109.17	16679	1	216	231	Y
1	529	tr|W6KPN2|W6KPN2_9TRYP	C.DYIISLGGGSPL(sub H)DC(+57.02)AK.G	N	43.68	16648080	6.1	8334163	2	115.82	18047	1	100	115	Y
1	529	tr|W6KPN2|W6KPN2_9TRYP	K.AAKPQFPLVAVNTTAG.T	N	43.10	15838671	3.6	7929437	2	104.00	15608	1	136	151	N
1	529	tr|W6KPN2|W6KPN2_9TRYP	K.AAKPQFPLVAVNTTAGTS(sub A)SELTR.F	N	43.01	23582544	3.8	7870951	3	104.98	15812	1	136	158	N
1	529	tr|W6KPN2|W6KPN2_9TRYP	N.ATVFSGVQA(sub P)NPTVK.N	Y	42.65	14177565	3.3	7098878	2	82.05	10957	1	72	85	N
1	529	tr|W6KPN2|W6KPN2_9TRYP	R.DGMCYAQSLAGMAFNSAGLGYVHACAHQMGGVYNLPHGVC(+57.02)NAILLPR.V	Y	42.58	49342793	-0.3	9878629	5	151.98	25286	2	251	297	Y
1	529	tr|W6KPN2|W6KPN2_9TRYP	K.SLTAATGMDALTH.A	N	42.18	12876129	3.5	6448160	2	92.98	13289	1	196	208	N
1	529	tr|W6KPN2|W6KPN2_9TRYP	R.LRDIGEALGVNTVGMSDMC(+57.02)AADAAL.E	Y	42.05	25491924	4.1	12756086	2	135.46	22018	1	310	334	Y
1	529	tr|W6KPN2|W6KPN2_9TRYP	R.DGMC(+57.02)YAQ(+.98)SLAGMAFNSAGLGYVHAC(+57.02)AHQMGGVYNLPHGVC(+57.02)NAILLPR.V	Y	42.01	50493062	9.9	12633463	4	152.48	25380	2	251	297	Y
1	529	tr|W6KPN2|W6KPN2_9TRYP	K.SNGGKIEDFEGLD(-18.01)K.A	Y	41.92	14897048	4.2	4975776	3	84.69	11529	1	122	135	Y
1	529	tr|W6KPN2|W6KPN2_9TRYP	R.DGMC(+57.02)YAQ(+.98)SLAGM(+15.99)AFNSAGLGYVHAC(+57.02)AHQM(+15.99)GGVYNLPHGVC(+57.02)NAILLPR.V	Y	41.66	50812964	8.7	12713424	4	152.22	25332	1	251	297	Y
1	529	tr|W6KPN2|W6KPN2_9TRYP	R.DGMC(+57.02)YAQSLAGM(+15.99)AFNSAGLGYVHAC(+57.02)AHQ(+.98)MGGVYNLPHGVC(+57.02)NAILLPR.V	Y	41.59	50653013	8.4	12673433	4	152.58	25398	1	251	297	Y
1	529	tr|W6KPN2|W6KPN2_9TRYP	T.VFSGVQA(sub P)NPTVK.N	Y	41.21	12456718	4.2	6238458	2	68.43	8018	1	74	85	N
1	529	tr|W6KPN2|W6KPN2_9TRYP	R.DGMC(+57.02)YAQSLAGMAFN(+.98)SAGLGYVHAC(+57.02)AHQ(+.98)MGGVYNLPHGVC(+57.02)NAILLPR.V	Y	40.91	50502905	8.6	10110740	5	164.28	27646	1	251	297	Y
1	529	tr|W6KPN2|W6KPN2_9TRYP	R.ALQ(sub S)SAVEIPSGFAALGAANEE(sub G)DLPKLADAAMK.D	Y	40.61	31976277	9.0	8004214	4	146.03	24107	2	339	370	N
1	529	tr|W6KPN2|W6KPN2_9TRYP	K.DVC(+57.02)AC(+57.02)FN(+15.99)PR.T	N	40.51	11534645	1.7	5777405	2	68.83	8100	2	371	379	Y
1	529	tr|W6KPN2|W6KPN2_9TRYP	D.YIISLGGGSPL(sub H)DC(+57.02)AK.G	N	40.51	15497810	3.9	7759008	2	109.18	16682	1	101	115	Y
1	529	tr|W6KPN2|W6KPN2_9TRYP	R.DGMC(+57.02)YAQSLAGMAFNSAGLGYVHAC(+57.02)AH.Q	Y	40.30	28582034	7.8	9537491	3	145.37	23977	3	251	277	Y
1	529	tr|W6KPN2|W6KPN2_9TRYP	K.SLTAATGMDALTHAVE.A	N	40.28	15867610	5.1	7943918	2	116.32	18153	1	196	211	N
1	529	tr|W6KPN2|W6KPN2_9TRYP	K.AAKPQFPLVAVNTE(sub T)AGTASELTR.F	N	39.98	23702542	4.5	7910956	3	118.96	18700	1	136	158	N
1	529	tr|W6KPN2|W6KPN2_9TRYP	R.DGMC(+57.02)YAQ(+.98)SLAGMAFNSAGLGYVHAC(+57.02)AHQM(+15.99)GGVYNLPHGVC(+57.02)NAILLPR.V	Y	39.98	50653013	9.9	12673451	4	159.18	26676	3	251	297	Y
1	529	tr|W6KPN2|W6KPN2_9TRYP	T.A(+43.01)TFHGDDVEAR.D	Y	39.66	12595530	2.5	6307853	2	64.26	7163	1	240	250	Y
1	529	tr|W6KPN2|W6KPN2_9TRYP	R.DIGE(+21.98)ALGVNTVGM(+15.99)SDMC(+57.02)AADAALEAIR.A	Y	39.55	27872490	-5.3	9300853	3	157.67	26396	1	312	338	Y
1	529	tr|W6KPN2|W6KPN2_9TRYP	R.DGMC(+57.02)YAQ(+.98)SLAGM(+15.99)AFNSAGLGYVHAC(+57.02)AHQMGGVYNLPHGVC(+57.02)NAILLPR.V	Y	39.49	50653013	7.0	12673414	4	146.80	24262	1	251	297	Y
1	529	tr|W6KPN2|W6KPN2_9TRYP	K.AAKPQFPLVAVNS(sub T)TAGTASELTR.F	N	39.47	23282437	-8.2	7770822	3	111.19	17099	1	136	158	N
1	529	tr|W6KPN2|W6KPN2_9TRYP	R.ALQ(sub S)SAVEIPSGFAALGAANEE(sub G)DLPK.L	Y	39.16	24972700	3.8	8334338	3	134.15	21765	1	339	363	N
1	529	tr|W6KPN2|W6KPN2_9TRYP	R.DGMC(+57.02)YAQSLAGMAFNSAGLGYVHAC(+57.02)AHQMGGVYN(+.98)LPHGVC(+57.02)NAILLPR.V	Y	38.82	50493062	7.1	10108757	5	166.70	28092	1	251	297	Y
1	529	tr|W6KPN2|W6KPN2_9TRYP	R.DGMC(+57.02)YAQSLAGMAFNSAGLGYVHAC(+57.02)AHQ(+.98)M(+15.99)GGVYNLPHGVC(+57.02)NAILLPR.V	Y	38.78	50653013	6.2	12673405	4	160.15	26857	3	251	297	Y
1	529	tr|W6KPN2|W6KPN2_9TRYP	E.IPSGFAALGAANEE(sub G)DLPK.L	Y	38.66	17989100	6.1	9004678	2	114.96	17875	1	346	363	N
1	529	tr|W6KPN2|W6KPN2_9TRYP	R.FAVITDES(sub T)R.H	Y	38.26	10365189	3.6	5192686	2	74.27	9259	1	159	167	N
1	529	tr|W6KPN2|W6KPN2_9TRYP	R.DGMC(+57.02)YAQSLAGMAFNSAGLGYVHAC(+57.02)AHQ(+.98)MGGVYNLPHGVC(+57.02)NAILLPR.V	Y	37.78	50493062	9.9	10108785	5	158.93	26629	3	251	297	Y
1	529	tr|W6KPN2|W6KPN2_9TRYP	K.SNGGKIEDFEGLD.K	Y	37.53	13796205	4.6	6908207	2	93.71	13445	1	122	134	N
1	529	tr|W6KPN2|W6KPN2_9TRYP	I.EDFEGLDK.A	N	37.34	9514185	3.8	4767183	2	71.66	8697	1	128	135	N
1	529	tr|W6KPN2|W6KPN2_9TRYP	R.DIGEALGVN(+.98)TVH(sub G)MSDMCAADAALEAIR.A	Y	37.29	27732720	-4.8	6943220	4	157.69	26400	1	312	338	Y
1	529	tr|W6KPN2|W6KPN2_9TRYP	K.AAKPQFPLVAVNT(-15.99)TAGTASELTR.F	N	37.21	23262644	2.2	7764304	3	110.78	17014	1	136	158	Y
1	529	tr|W6KPN2|W6KPN2_9TRYP	A.AA(sub S)PITDAC(+57.02)ALQAIR.L	Y	37.20	14697660	3.3	7358927	2	99.19	14599	1	218	231	Y
1	529	tr|W6KPN2|W6KPN2_9TRYP	S.AVEIPSGFAALGAANEE(sub G)DLPK.L	Y	37.08	20980581	5.4	10500420	2	128.02	20525	2	343	363	N
1	529	tr|W6KPN2|W6KPN2_9TRYP	R.DGMC(+57.02)YAQSLAGMAFNS(+154.00)AGLGYVHAC(+57.02)AHQMGGVYNLPHGVC(+57.02)NAILLPR.V	Y	35.44	52023252	6.6	13015972	4	152.79	25441	1	251	297	Y
1	529	tr|W6KPN2|W6KPN2_9TRYP	F.AALGAANEE(sub G)DLPK.L	Y	35.43	12976514	2.8	6498348	2	73.06	9001	1	351	363	N
1	529	tr|W6KPN2|W6KPN2_9TRYP	S.AAASAFYMPTINF(+31.99)VGNGALK.M	Y	34.91	20740193	-2.8	10380140	2	141.40	23204	5	9	28	Y
1	529	tr|W6KPN2|W6KPN2_9TRYP	R.LRDIGEALGVNTVGM.S	Y	34.73	15438029	7.7	7729147	2	116.19	18127	1	310	324	N
1	529	tr|W6KPN2|W6KPN2_9TRYP	E.TTIEILKAET(sub A)GTK.N	Y	34.56	14037871	3.1	7029030	2	82.75	11105	2	58	70	N
1	529	tr|W6KPN2|W6KPN2_9TRYP	R.DIGEALGVNTVGMSDMCF(sub A)E(sub A)DAALEAIR.A	Y	34.42	28262874	-7.6	9430959	3	168.27	28390	1	312	338	N
1	529	tr|W6KPN2|W6KPN2_9TRYP	R.LRDIGEALGVNTVGMSDMC(+57.02)AADAALEAIR(+80.99)A.L	Y	33.18	31704795	1.1	10578350	3	148.96	24705	1	310	339	Y
1	529	tr|W6KPN2|W6KPN2_9TRYP	K.NATVFSGVQA(sub P)N(+.98)PTVK.N	Y	33.09	15327834	2.8	7674011	2	86.31	11866	1	71	85	Y
1	529	tr|W6KPN2|W6KPN2_9TRYP	C.AADAALEAIR.A	Y	32.87	9995349	3.6	5007765	2	78.45	10173	1	329	338	N
1	529	tr|W6KPN2|W6KPN2_9TRYP	R.DIGEALGVNTVGMSD(+28.03)MC(+57.02)AADAALEAIR.A	Y	32.84	27773035	-4.3	9267711	3	161.59	27127	1	312	338	Y
1	529	tr|W6KPN2|W6KPN2_9TRYP	K.AAKPQFPLV.A	N	32.51	9695647	4.0	4857916	2	98.42	14439	1	136	144	N
1	529	tr|W6KPN2|W6KPN2_9TRYP	Y.VSIAAA(sub S)PITDAC(+57.02)ALQAIR.L	Y	31.80	18399877	3.4	9210042	2	118.71	18647	1	214	231	Y
1	529	tr|W6KPN2|W6KPN2_9TRYP	A.VEIPSGFAALGAANEE(sub G)DLPK.L	Y	30.79	20270210	7.2	10145250	2	126.60	20229	2	344	363	N
1	529	tr|W6KPN2|W6KPN2_9TRYP	C.QSGLLD(sub E)TTIEILKAET(sub A)GTK.N	Y	30.67	20170942	10.2	10095647	2	152.06	25301	2	52	70	N
1	529	tr|W6KPN2|W6KPN2_9TRYP	K.NATVFSGVQPNPTT(sub V)K.N	Y	30.43	15597943	4.1	7809076	2	87.42	12105	1	71	85	N
1	529	tr|W6KPN2|W6KPN2_9TRYP	L.VAVNTTAGTASELTR.F	N	30.38	14897737	4.2	7458972	2	71.89	8747	1	144	158	N
1	529	tr|W6KPN2|W6KPN2_9TRYP	S.AVEIPSGFAALGAAN(+.98)EGDLPKLADAAMKDVC(+57.02)AC(+57.02)FNPR.T	Y	30.27	38468379	8.6	9627250	4	164.59	27702	1	343	379	Y
1	529	tr|W6KPN2|W6KPN2_9TRYP	K.NATVFSGVQS(sub P)NPTVK.N	Y	29.94	15477943	2.2	7749061	2	83.14	11197	1	71	85	N
1	529	tr|W6KPN2|W6KPN2_9TRYP	R.VEEFNKTVVPHR.L	N	29.62	14537677	3.2	3644503	4	60.77	6490	1	298	309	N
1	529	tr|W6KPN2|W6KPN2_9TRYP	R.DGMC(+57.02)YAQ(+.98)SLAGMAFN(+.98)SAGLGYVHAC(+57.02)AHQMGGVYNLPHGVC(+57.02)NAILLPR.V	Y	29.51	50502905	6.3	10110718	5	152.90	25466	1	251	297	Y
1	529	tr|W6KPN2|W6KPN2_9TRYP	K.T(sub A)EAGTKN(+.98)ATVFSGVQA(sub P)NPTVK.N	Y	29.33	21200750	3.5	7077014	3	80.37	10582	1	65	85	Y
1	529	tr|W6KPN2|W6KPN2_9TRYP	K.AAKPQFPLVAVN.T	N	29.07	12537131	3.6	6278661	2	101.39	15067	1	136	147	N
1	529	tr|W6KPN2|W6KPN2_9TRYP	R.VEEFNK.T	N	28.73	7643704	5.6	3831946	2	41.08	3847	1	298	303	N
1	529	tr|W6KPN2|W6KPN2_9TRYP	F.YMPTV(sub I)NFVGNC(sub G)ALK.M	Y	28.44	15557527	5.0	7788875	2	120.34	18983	1	15	28	N
1	529	tr|W6KPN2|W6KPN2_9TRYP	V.AVNTTAGTAD(sub S)ELTR.F	N	27.54	14187001	2.6	7103591	2	66.10	7534	2	145	158	N
1	529	tr|W6KPN2|W6KPN2_9TRYP	K.AAKPQFPLVAVNTTAG(-.98).T	N	26.89	15828831	3.9	7924519	2	101.03	14992	1	136	151	Y
1	529	tr|W6KPN2|W6KPN2_9TRYP	K.AAKPQFPLVA.V	N	26.88	10406018	3.3	5213099	2	96.22	13976	1	136	145	N
1	529	tr|W6KPN2|W6KPN2_9TRYP	A.VEIPSGFAALGAANEE(sub G)DLPKLADAAMK.D	Y	26.29	27273789	6.5	9101395	3	141.12	23147	1	344	370	N
1	529	tr|W6KPN2|W6KPN2_9TRYP	K.N(+.98)ATVFSGVQA(sub P)NPTVK.N	Y	26.26	15327834	3.4	7674016	2	93.84	13473	2	71	85	Y
1	529	tr|W6KPN2|W6KPN2_9TRYP	D.GM(+15.99)C(+57.02)YAQSLAGM(+15.99)AFN(+.98)SAGLGYVHAC(+57.02)AHQMGGVYNLPHGVC(+57.02)NAILLPR.V	Y	26.16	49662690	4.5	12425801	4	159.58	26750	1	252	297	Y
1	529	tr|W6KPN2|W6KPN2_9TRYP	Y.AQSLAGMAFNSAGLGYVHAC(+57.02)AHQMGGVYN(+.98)LPHGVC(+57.02)NAILLPR.V	Y	25.95	44231235	9.6	11067988	4	133.84	21704	1	256	297	Y
1	529	tr|W6KPN2|W6KPN2_9TRYP	V.AVNE(sub T)TAGTASELTR.F	N	25.75	14187001	0.3	7103575	2	68.70	8071	1	145	158	N
1	529	tr|W6KPN2|W6KPN2_9TRYP	K.SLTAATGMDALTHAVEA.Y	N	25.69	16577981	5.7	8299111	2	121.38	19194	1	196	212	N
1	529	tr|W6KPN2|W6KPN2_9TRYP	K.AAK(+72.02)PQFPLVAVNTTAGTASELTR.F	N	25.65	24142805	7.4	8057734	3	110.16	16887	1	136	158	Y
1	529	tr|W6KPN2|W6KPN2_9TRYP	H.AC(+57.02)AHK(sub Q)MGGVYNLPHGVC(+57.02)NAILLPR.V	Y	25.56	26473298	3.0	6628417	4	111.05	17069	1	274	297	Y
1	529	tr|W6KPN2|W6KPN2_9TRYP	T.RFAVITDES(sub T)R.H	Y	25.24	11926200	3.6	5973194	2	66.75	7667	1	158	167	N
1	529	tr|W6KPN2|W6KPN2_9TRYP	R.DGMC(+57.02)YAQSLAGMAFNSAGLGYVH.A	Y	24.54	24190396	6.7	12105352	2	162.48	27296	2	251	273	Y
1	529	tr|W6KPN2|W6KPN2_9TRYP	Y.MPD(sub T)INFVGNC(sub G)ALK.M	Y	24.43	14206843	3.6	7113520	2	116.88	18267	1	16	28	N
1	529	tr|W6KPN2|W6KPN2_9TRYP	V.FSGVQA(sub P)NPTVK.N	Y	24.25	11466033	3.6	5743110	2	60.76	6488	1	75	85	N
1	529	tr|W6KPN2|W6KPN2_9TRYP	K.AAKPQFPLVR(sub A).V	N	23.94	11256658	3.1	5638419	2	76.68	9789	2	136	145	N
1	529	tr|W6KPN2|W6KPN2_9TRYP	Q.SGLLD(sub E)TTIEILK.A	Y	23.85	13017441	6.5	6518836	2	136.90	22291	1	53	64	N
1	529	tr|W6KPN2|W6KPN2_9TRYP	R.DIGEALGVNTVGMSDMC(+57.02)AADAALEAIRR(sub A)L.S	Y	23.38	30184573	6.2	10071660	3	158.83	26611	1	312	340	Y
1	529	tr|W6KPN2|W6KPN2_9TRYP	C.NAILLPR.V	Y	23.26	7954966	3.1	3987568	2	77.01	9858	1	291	297	N
1	529	tr|W6KPN2|W6KPN2_9TRYP	C.QSGLLD(sub E)TTIEILK.A	Y	23.04	14298027	4.4	7159118	2	133.00	21532	2	52	64	N
1	529	tr|W6KPN2|W6KPN2_9TRYP	N.VNDGLK.M	N	23.00	6443493	7.3	3231843	2	27.57	2586	1	87	92	N
1	529	tr|W6KPN2|W6KPN2_9TRYP	E.TTIEILK.A	Y	22.84	8164957	4.8	4092570	2	79.23	10337	1	58	64	N
1	529	tr|W6KPN2|W6KPN2_9TRYP	Y.MPTV(sub I)NFVGNC(sub G)ALK.M	Y	22.58	13926893	5.0	6973554	2	113.93	17662	1	16	28	N
1	529	tr|W6KPN2|W6KPN2_9TRYP	T.ATFHGDDVEAR.D	Y	22.18	12165472	5.5	6092842	2	49.26	4624	1	240	250	N
1	529	tr|W6KPN2|W6KPN2_9TRYP	R.A(+42.01)LSSAVEIPSGFAALGAANE(+14.02)GD(+57.02)LPKLADAAMKDVC(+57.02)AC(+57.02)FNPR.T	Y	22.17	43170869	8.7	14400488	3	168.04	28344	1	339	379	Y
1	529	tr|W6KPN2|W6KPN2_9TRYP	R.DGMC(+57.02)YAQSLAGMAFNSAGLGYVHACAHQMGGVYNLPHGVCNAILLPR.V	Y	21.70	49342793	5.9	9878690	5	154.47	25778	1	251	297	Y
1	529	tr|W6KPN2|W6KPN2_9TRYP	A.GMAFNM(sub S)AGLGYVHACAHQMGGVYNLPHGVC(+57.02)NAILLPR.V	Y	21.62	39388774	4.8	9857314	4	125.90	20088	1	261	297	Y
1	529	tr|W6KPN2|W6KPN2_9TRYP	A.ILLPR.V	N	21.32	6104166	4.2	3062169	2	69.03	8140	1	293	297	N
2	95	tr|W6KT45|W6KT45_9TRYP	K.SKLGANAILGC(+57.02)SMAISK.A	N	82.58	17199011	2.9	8609603	2	96.21	13974	2	102	118	Y
2	95	tr|W6KT45|W6KT45_9TRYP	R.FAIC(+57.02)MDC(+57.02)AASEAYDADKK.Q	N	80.54	20648591	3.8	10334408	2	99.77	14725	2	238	255	Y
2	95	tr|W6KT45|W6KT45_9TRYP	K.KKYGQDAVNVGDEGGFAPPIAHIDEPLPILMEAIEK.A	N	80.19	38609658	7.5	9662560	4	149.37	24781	24	196	231	N
2	95	tr|W6KT45|W6KT45_9TRYP	R.SAVPSGASTGVHEAC(+57.02)EMR.D	Y	79.03	18448145	3.6	9234178	2	66.86	7691	2	33	50	Y
2	95	tr|W6KT45|W6KT45_9TRYP	R.LC(+57.02)MDNGWSVMVSHR.S	Y	76.10	16907378	4.2	8463798	2	107.91	16412	3	359	372	Y
2	95	tr|W6KT45|W6KT45_9TRYP	K.SFREGLQMGAEVYHALK.S	Y	75.77	19349672	6.8	6460007	3	115.70	18023	7	175	191	N
2	95	tr|W6KT45|W6KT45_9TRYP	K.DETQQEVLDKLMC(+57.02)DLDGTK.N	Y	75.48	22370190	6.6	11195242	2	145.71	24043	2	81	99	Y
2	95	tr|W6KT45|W6KT45_9TRYP	R.LPVPC(+57.02)FNVIN(+.98)GGK.H	N	73.82	14147278	4.1	7083741	2	118.47	18599	2	143	155	Y
2	95	tr|W6KT45|W6KT45_9TRYP	K.HAGNVLPFQ(+.98)EFMIAPVK.A	N	72.72	18979760	9.8	6336721	3	139.55	22828	1	156	172	Y
2	95	tr|W6KT45|W6KT45_9TRYP	K.HAGNVLPFQEFMIAPVK.A	N	72.08	18969919	3.5	6333401	3	135.90	22103	4	156	172	N
2	95	tr|W6KT45|W6KT45_9TRYP	R.LC(+57.02)MDN(+.98)GWSVMVSHR.S	Y	70.22	16917218	3.4	5649164	3	110.88	17033	2	359	372	Y
2	95	tr|W6KT45|W6KT45_9TRYP	R.LPVPC(+57.02)FNVINGGK.H	N	70.12	14137438	4.6	7078824	2	114.04	17684	2	143	155	Y
2	95	tr|W6KT45|W6KT45_9TRYP	K.KYGK(sub Q)DAVNVGDEGGFAPPIAHIDEPLPILMEAIEK.A	N	69.88	37329072	1.5	9342355	4	154.69	25821	2	197	231	N
2	95	tr|W6KT45|W6KT45_9TRYP	R.FAIC(+57.02)MDC(+57.02)AASEAYDADK.K	N	68.52	19367642	4.1	9693934	2	110.43	16942	3	238	254	Y
2	95	tr|W6KT45|W6KT45_9TRYP	K.YGQDAVNVGDEGGFAPPIAHIDEPLPILMEAIEK.A	N	68.46	36047759	6.7	9022073	4	162.72	27345	3	198	231	N
2	95	tr|W6KT45|W6KT45_9TRYP	C.MDC(+57.02)AASEAYDADK.K	N	68.21	14455438	7.8	7237848	2	61.32	6593	1	242	254	Y
2	95	tr|W6KT45|W6KT45_9TRYP	K.MNQLLRIEEELGASSK.Y	Y	68.17	18169353	5.8	6066559	3	123.62	19639	1	407	422	N
2	95	tr|W6KT45|W6KT45_9TRYP	R.GNPTVEVEVTTDK.G	N	66.72	13876831	3.5	6948513	2	71.98	8765	7	16	28	N
2	95	tr|W6KT45|W6KT45_9TRYP	C.MDNGWSVMVSHR.S	N	65.17	14176230	4.5	7098220	2	92.24	13139	2	361	372	N
2	95	tr|W6KT45|W6KT45_9TRYP	R.EILDSRGNPTVEVEVTTDK.G	N	64.94	21010540	4.6	10515391	2	88.48	12336	3	10	28	N
2	95	tr|W6KT45|W6KT45_9TRYP	K.VNQIGTVSESIAAAR.L	Y	64.88	15148052	4.6	7584133	2	91.87	13055	7	344	358	N
2	95	tr|W6KT45|W6KT45_9TRYP	K.VQIVGDDLTVTNVER.V	Y	64.86	16568683	4.6	8294452	2	100.02	14776	3	313	327	N
2	95	tr|W6KT45|W6KT45_9TRYP	R.FAIC(+57.02)MDC(+57.02)AASEAYDADKKQYNMTFK.S	N	64.01	29772754	5.3	9934376	3	114.69	17819	2	238	262	Y
2	95	tr|W6KT45|W6KT45_9TRYP	L.KVNQIGTVSESIAAAR.L	Y	63.98	16429001	4.2	5486429	3	80.52	10611	1	343	358	N
2	95	tr|W6KT45|W6KT45_9TRYP	K.SAEPTYVSGEGLLK.T	Y	63.78	14497351	3.9	7258776	2	93.71	13446	3	263	276	N
2	95	tr|W6KT45|W6KT45_9TRYP	V.PSGASTGVHEAC(+57.02)EMR.D	Y	62.93	15876770	4.7	7948495	2	66.93	7704	2	36	50	Y
2	95	tr|W6KT45|W6KT45_9TRYP	K.LGANAILGC(+57.02)SMAISK.A	N	61.67	15047742	4.6	7533978	2	106.88	16203	3	104	118	Y
2	95	tr|W6KT45|W6KT45_9TRYP	V.LPFQEFMIAPVK.A	N	60.87	14187632	7.0	7103938	2	137.87	22484	1	161	172	N
2	95	tr|W6KT45|W6KT45_9TRYP	R.EGLQMGAEVYHALK.S	Y	60.49	15447656	4.7	5159316	3	101.90	15166	4	178	191	N
2	95	tr|W6KT45|W6KT45_9TRYP	L.PFQEFMIAPVK.A	N	60.45	13056791	6.9	6538513	2	134.46	21826	1	162	172	N
2	95	tr|W6KT45|W6KT45_9TRYP	Q.IGTVSESIAAAR.L	Y	60.21	11736353	3.6	5878270	2	74.28	9262	1	347	358	N
2	95	tr|W6KT45|W6KT45_9TRYP	M.DNGWSVMVSHR.S	N	59.94	12865826	4.3	6443014	2	88.69	12382	2	362	372	N
2	95	tr|W6KT45|W6KT45_9TRYP	I.VGDDLTVTNVER.V	N	59.42	13166572	3.3	6593381	2	76.64	9779	1	316	327	N
2	95	tr|W6KT45|W6KT45_9TRYP	K.HAGNVLPFQEFM(+15.99)IAPVK.A	N	59.23	19129869	4.7	6386726	3	123.11	19537	1	156	172	Y
2	95	tr|W6KT45|W6KT45_9TRYP	K.NVNEVLGPALVGKD(+14.02)ETQQEVLDKLMC(+57.02)DLD(-18.01)GTK.N	Y	58.30	35237537	9.9	8819544	4	149.77	24859	1	68	99	Y
2	95	tr|W6KT45|W6KT45_9TRYP	K.VNQIGE(sub T)VSESIAAAR.L	Y	58.24	15428002	4.4	7724108	2	97.57	14257	1	344	358	N
2	95	tr|W6KT45|W6KT45_9TRYP	R.SAVPSGASTGVHEAC(+57.02)EMRDEDK.G	Y	58.22	23320059	3.0	7783449	3	67.88	7902	2	33	54	Y
2	95	tr|W6KT45|W6KT45_9TRYP	K.KKYGK(sub Q)DAVNVGDEGGFAPPIAHIDEPLPILMEAIEK.A	N	57.95	38610022	0.6	9662584	4	154.30	25744	4	196	231	N
2	95	tr|W6KT45|W6KT45_9TRYP	L.LKVNQIGTVSESIAAAR.L	Y	57.41	17559843	4.7	5863381	3	95.02	13716	1	342	358	N
2	95	tr|W6KT45|W6KT45_9TRYP	K.NVNEVLGPALVGKD(+14.02)ETQQEVLDKLMC(+57.02)DLDGTK.N	Y	56.99	35417644	7.5	11816042	3	150.05	24911	1	68	99	Y
2	95	tr|W6KT45|W6KT45_9TRYP	S.AEPTYVSGEGLLK.T	Y	56.43	13627030	4.4	6823618	2	93.59	13419	1	264	276	N
2	95	tr|W6KT45|W6KT45_9TRYP	V.NQIGTVSESIAAAR.L	Y	54.73	14157368	3.5	7088782	2	88.22	12280	1	345	358	N
2	95	tr|W6KT45|W6KT45_9TRYP	K.VQ(+.98)IVGDDLTVTNVER.V	Y	54.68	16578523	3.1	8299360	2	103.02	15399	1	313	327	Y
2	95	tr|W6KT45|W6KT45_9TRYP	R.S(+27.99)AVPSGASTGVHEAC(+57.02)EMR.D	Y	54.46	18728094	2.7	9374146	2	79.14	10318	1	33	50	Y
2	95	tr|W6KT45|W6KT45_9TRYP	R.SAVPSGASTGVHEAC(+57.02)EMRD.E	Y	54.15	19598414	3.6	6542901	3	67.95	7917	1	33	51	Y
2	95	tr|W6KT45|W6KT45_9TRYP	R.SAVPSGASTGVHEAC(+57.02)EMRDEDK(+57.02)GR.Y	Y	53.28	26021499	-1.8	8683890	3	66.14	7542	4	33	56	Y
2	95	tr|W6KT45|W6KT45_9TRYP	R.LPVPC(+57.02)FN(+.98)VINGGK.H	N	53.23	14147278	4.4	7083743	2	120.38	18995	1	143	155	Y
2	95	tr|W6KT45|W6KT45_9TRYP	E.GKVQIVGDDLTVTNVER.V	Y	53.09	18419846	4.3	6150048	3	90.70	12807	2	311	327	N
2	95	tr|W6KT45|W6KT45_9TRYP	D.EPLPILMEAIEK.A	N	52.61	13817527	7.8	6918890	2	140.60	23045	1	220	231	N
2	95	tr|W6KT45|W6KT45_9TRYP	R.IEEELGASSK.Y	Y	52.48	10615240	2.5	5317706	2	50.56	4760	1	413	422	N
2	95	tr|W6KT45|W6KT45_9TRYP	N.VLPFQEFMIAPVK.A	N	51.92	15178315	3.5	7599257	2	148.39	24587	1	160	172	N
2	95	tr|W6KT45|W6KT45_9TRYP	Q.MGAEVYHALK.S	N	51.60	11175590	0.1	5597868	2	64.90	7291	2	182	191	N
2	95	tr|W6KT45|W6KT45_9TRYP	H.IDEPLPILMEAIEK.A	N	51.51	16098636	7.8	8059454	2	155.57	25990	1	218	231	N
2	95	tr|W6KT45|W6KT45_9TRYP	K.VQIVGD(-18.01)DLTVTNVER.V	Y	50.77	16388577	3.9	8204393	2	105.37	15889	1	313	327	Y
2	95	tr|W6KT45|W6KT45_9TRYP	K.LMC(+57.02)DLDGTK.N	Y	50.75	10514678	4.5	5267435	2	64.99	7309	1	91	99	Y
2	95	tr|W6KT45|W6KT45_9TRYP	R.E(-18.01)GLQMGAEVYHALK.S	Y	50.65	15267551	5.3	7643889	2	120.35	18988	3	178	191	Y
2	95	tr|W6KT45|W6KT45_9TRYP	K.VNQ(+.98)IGTVSESIAAAR.L	Y	50.51	15157893	1.0	7589027	2	100.52	14883	1	344	358	Y
2	95	tr|W6KT45|W6KT45_9TRYP	K.VQIVGDDLTVE(sub T)NVER.V	Y	50.19	16848632	3.8	8434420	2	105.14	15845	1	313	327	N
2	95	tr|W6KT45|W6KT45_9TRYP	K.KYGQDAVNVGDEGGFAPPIAHIDEPLPILMEAIEK.A	N	50.16	37328708	9.2	9342336	4	156.34	26144	2	197	231	N
2	95	tr|W6KT45|W6KT45_9TRYP	K.NVNEVLGPALL(sub V)GKDETQQEVLDK.L	Y	49.13	25083071	5.3	12551675	2	108.35	16505	3	68	90	N
2	95	tr|W6KT45|W6KT45_9TRYP	N.EVLGPALVGKD(+14.02)ETQQEVLDKLMC(+57.02)DLDGTK.N	Y	48.27	32146101	4.5	10725488	3	147.42	24382	1	71	99	Y
2	95	tr|W6KT45|W6KT45_9TRYP	A.EPTYVSGEGLLK.T	Y	48.14	12916659	4.5	6468431	2	92.22	13134	1	265	276	N
2	95	tr|W6KT45|W6KT45_9TRYP	K.VNQIGTVSED(sub S)IAAAR.L	Y	47.66	15428002	3.1	7724097	2	102.25	15244	1	344	358	N
2	95	tr|W6KT45|W6KT45_9TRYP	R.SGETEDTYIADLA(sub S)VGLGTGQ(+.98)IK.T	N	47.65	22380903	7.3	7470428	3	149.27	24763	1	373	394	Y
2	95	tr|W6KT45|W6KT45_9TRYP	K.HAGNVLPFQEFM.I	N	46.90	13886547	7.2	6953396	2	139.23	22759	1	156	167	N
2	95	tr|W6KT45|W6KT45_9TRYP	K.YGQDAVNVGDEGGFAPPIAHID.E	N	46.70	22410337	4.4	11215291	2	117.97	18493	1	198	219	N
2	95	tr|W6KT45|W6KT45_9TRYP	G.ANAILGC(+57.02)SMAISK.A	N	46.44	13346686	3.4	6683438	2	91.16	12910	1	106	118	Y
2	95	tr|W6KT45|W6KT45_9TRYP	R.FAIC(+57.02)MDC(+57.02)AAS(-18.01)EAYDADKK.Q	N	45.99	20468485	3.9	6832928	3	101.95	15180	1	238	255	Y
2	95	tr|W6KT45|W6KT45_9TRYP	R.D(sub S)GETEDTYIADLA(sub S)VGLGTGQIK.T	N	45.48	22651011	7.3	11335660	2	152.66	25413	1	373	394	N
2	95	tr|W6KT45|W6KT45_9TRYP	Q.EFMIAPVK.A	N	45.27	9334993	4.4	4677590	2	92.37	13165	1	165	172	N
2	95	tr|W6KT45|W6KT45_9TRYP	K.QYNMTFK.S	N	45.25	9304269	3.4	4662223	2	74.07	9220	1	256	262	N
2	95	tr|W6KT45|W6KT45_9TRYP	H.AGNVLPFQEFMIAPVK.A	N	45.25	17599331	2.6	8809761	2	147.73	24450	1	157	172	N
2	95	tr|W6KT45|W6KT45_9TRYP	N.EVLGPALL(sub V)GKDETQQEVLDKLMC(+57.02)DLDGTK.N	Y	45.23	32146101	6.8	10725513	3	147.48	24397	1	71	99	Y
2	95	tr|W6KT45|W6KT45_9TRYP	K.QY(-18.01)NMTFK.S	N	45.13	9124164	3.7	4572172	2	74.34	9276	1	256	262	Y
2	95	tr|W6KT45|W6KT45_9TRYP	K.HAGNVLPFQEF.M	N	44.28	12576141	7.4	6298190	2	121.39	19195	1	156	166	N
2	95	tr|W6KT45|W6KT45_9TRYP	L.GPALL(sub V)GKDETQQEVLDK.L	Y	44.17	18399578	4.4	9209902	2	77.38	9943	2	74	90	N
2	95	tr|W6KT45|W6KT45_9TRYP	R.SAVPSGASTGVHEAC(+57.02)EMRDED(-18.01)K.G	Y	42.42	23139954	3.6	5795082	4	67.85	7896	4	33	54	Y
2	95	tr|W6KT45|W6KT45_9TRYP	K.WATNYPIK.S	Y	42.23	9915127	2.1	4967647	2	81.80	10897	1	281	288	N
2	95	tr|W6KT45|W6KT45_9TRYP	V.GDDLTVTNVER.V	N	41.93	12175887	4.6	6098044	2	70.91	8532	1	317	327	N
2	95	tr|W6KT45|W6KT45_9TRYP	G.DEGGFAPPIAHIDEPLPILMEAIEK.A	N	41.75	27013672	1.2	9014641	3	164.26	27641	1	207	231	N
2	95	tr|W6KT45|W6KT45_9TRYP	K.YGQDAVNVGDEGGFAPPIAH.I	N	40.82	20129227	5.1	10074738	2	104.29	15670	1	198	217	N
2	95	tr|W6KT45|W6KT45_9TRYP	D.NFDEFAAITK.A	N	39.17	11545608	4.6	5782903	2	106.12	16045	1	298	307	N
2	95	tr|W6KT45|W6KT45_9TRYP	R.SAVPSGASTGVHEAC(+57.02)EM(+15.99)R.D	Y	39.06	18608094	2.2	6212784	3	67.30	7782	3	33	50	Y
2	95	tr|W6KT45|W6KT45_9TRYP	K.SIEDPFN(sub S)EDNFDEFAAITK.A	Y	38.98	22009800	6.3	11015042	2	143.37	23591	2	289	307	N
2	95	tr|W6KT45|W6KT45_9TRYP	R.SGETEDTYIAN(sub D)LA(sub S)VGLGTGQ(+.98)IK.T	N	38.91	22371062	4.3	11195652	2	149.11	24734	1	373	394	Y
2	95	tr|W6KT45|W6KT45_9TRYP	R.GNPTVEVEVTTD(-18.01)K.G	N	38.25	13696725	3.6	6858460	2	74.91	9402	1	16	28	Y
2	95	tr|W6KT45|W6KT45_9TRYP	R.LC(+57.02)MDN(-17.03)GWSVMVSHR.S	Y	37.46	16737113	5.7	5589142	3	112.06	17274	1	359	372	Y
2	95	tr|W6KT45|W6KT45_9TRYP	R.SGETEDTYIAD(+21.98)LSVGLGTGQIK.T	N	37.35	22750833	-6.5	7593635	3	147.60	24425	2	373	394	Y
2	95	tr|W6KT45|W6KT45_9TRYP	E.DPFN(sub S)EDNFDEFAAITK.A	Y	37.06	18718213	7.2	9369247	2	134.68	21869	1	292	307	N
2	95	tr|W6KT45|W6KT45_9TRYP	D.TYIADLA(sub S)VGLGTGQIK.T	N	36.94	16188929	5.8	8104584	2	130.36	20990	1	379	394	N
2	95	tr|W6KT45|W6KT45_9TRYP	R.EGLQMGAEVYH.A	Y	35.83	12325496	4.4	6172848	2	85.59	11715	1	178	188	N
2	95	tr|W6KT45|W6KT45_9TRYP	K.TGAPC(+57.02)R.S	N	35.63	6603013	4.9	3311595	2	7.40	691	1	395	400	Y
2	95	tr|W6KT45|W6KT45_9TRYP	R.SAVPSGASTGVHEAC(+57.02)E.M	N	35.35	15576729	7.7	7798497	2	57.83	5941	1	33	48	Y
2	95	tr|W6KT45|W6KT45_9TRYP	Q.YNMTFK.S	N	34.79	8023683	3.9	4021930	2	72.55	8896	1	257	262	N
2	95	tr|W6KT45|W6KT45_9TRYP	Q.IVGDDLTVTNVER.V	N	34.66	14297412	3.4	7158803	2	87.79	12187	1	315	327	N
2	95	tr|W6KT45|W6KT45_9TRYP	K.NVNEVLGPALL(sub V)GK.D	Y	33.72	13227557	5.4	6623887	2	105.50	15916	1	68	80	N
2	95	tr|W6KT45|W6KT45_9TRYP	D.AVNVGDEGGFAPPIAHIDEPLPILMEAIEK.A	N	33.33	31416055	7.9	7864149	4	161.34	27080	3	202	231	N
2	95	tr|W6KT45|W6KT45_9TRYP	M.GAEVYHALK.S	N	33.16	9865185	7.4	4942702	2	65.17	7343	1	183	191	N
2	95	tr|W6KT45|W6KT45_9TRYP	I.C(+57.02)Q(sub M)DC(+57.02)AASEAYDADKK.Q	N	32.36	17306875	8.9	8663588	2	78.76	10240	2	241	255	Y
2	95	tr|W6KT45|W6KT45_9TRYP	G.P(+57.02)ALVGKDE(+14.02)TQQEVLDKLMC(+57.02)DLDGTK.N	Y	32.07	28734150	4.7	9588168	3	138.47	22606	1	75	99	Y
2	95	tr|W6KT45|W6KT45_9TRYP	N.EVLGPALL(sub V)GKDETQQEVLDK.L	Y	31.90	21811528	5.1	10915892	2	100.93	14971	2	71	90	N
2	95	tr|W6KT45|W6KT45_9TRYP	Q.YNM(+15.99)TFK.S	N	31.82	8183633	2.9	4101901	2	72.71	8930	1	257	262	Y
2	95	tr|W6KT45|W6KT45_9TRYP	K.NVNEVLGPALVGKD(+14.02)ETQ(+.98)QEVLDK.L	Y	31.36	25092910	3.2	8374403	3	111.14	17088	1	68	90	Y
2	95	tr|W6KT45|W6KT45_9TRYP	V.PSGASTGVHEAC(+57.02)EMRDEDK.G	Y	30.25	20748684	3.5	6926325	3	68.06	7940	2	36	54	Y
2	95	tr|W6KT45|W6KT45_9TRYP	R.GNP(+13.98)TVEVEVTTDK.G	N	29.57	14016624	3.0	7018406	2	70.66	8480	1	16	28	Y
2	95	tr|W6KT45|W6KT45_9TRYP	K.NVNEVLGPALVGKDETQQE(+14.02)VLDKLMC(+57.02)DLDGTK.N	Y	29.54	35417644	6.0	11816025	3	151.72	25239	1	68	99	Y
2	95	tr|W6KT45|W6KT45_9TRYP	A.IC(+57.02)MDC(+57.02)AASEAYDADKK.Q	N	29.13	18467535	3.8	6165941	3	76.44	9737	1	240	255	Y
2	95	tr|W6KT45|W6KT45_9TRYP	K.SAEPTYVSGEGLLKTYEK.W	Y	29.13	19709836	3.0	6580038	3	101.97	15184	2	263	280	N
2	95	tr|W6KT45|W6KT45_9TRYP	K.S(+27.99)IEDPFSEDNFDEFAAITK.A	Y	28.86	22019641	7.8	11019979	2	146.21	24143	1	289	307	Y
2	95	tr|W6KT45|W6KT45_9TRYP	R.EILDSR.G	N	28.20	7313813	3.6	3666993	2	46.85	4388	1	10	15	N
2	95	tr|W6KT45|W6KT45_9TRYP	K.YGQDAVNVGDEGGFAPPIAHIDEPLPILM(+15.99)EAIEK.A	N	27.70	36207708	5.7	12079377	3	149.94	24892	2	198	231	Y
2	95	tr|W6KT45|W6KT45_9TRYP	Q.DAVNVGDEGGFAPPIAHIDEPLPILMEAIEK.A	N	27.51	32566326	3.9	10865557	3	165.62	27894	1	201	231	N
2	95	tr|W6KT45|W6KT45_9TRYP	K.NVNEVLGPALL(sub V)GKDETQQ.E	Y	27.33	19239901	4.4	9630066	2	104.75	15765	1	68	85	N
2	95	tr|W6KT45|W6KT45_9TRYP	K.V(-15.01)NQIGTVSESIAAAR.L	Y	27.11	14997943	-5.7	7509001	2	92.42	13173	1	344	358	Y
2	95	tr|W6KT45|W6KT45_9TRYP	D.EGGFAPPIAHIDEPLPILMEAIEK.A	N	26.77	25863403	7.0	8631268	3	159.22	26682	1	208	231	N
2	95	tr|W6KT45|W6KT45_9TRYP	K.HAGNVLPFQ.E	N	25.73	9815032	4.6	4917611	2	91.88	13061	1	156	164	N
2	95	tr|W6KT45|W6KT45_9TRYP	K.LM(+15.99)C(+57.02)DLDGTK.N	Y	25.20	10674628	0.3	5347388	2	64.97	7306	1	91	99	Y
2	95	tr|W6KT45|W6KT45_9TRYP	K.SKLGANAILG.C	N	24.87	9425498	3.2	4722837	2	78.59	10201	1	102	111	N
2	95	tr|W6KT45|W6KT45_9TRYP	S.IEDPFN(sub S)EDNFDEFAAITK.A	Y	24.71	21139480	6.7	10579884	2	142.30	23382	1	290	307	N
2	95	tr|W6KT45|W6KT45_9TRYP	K.LMC(+57.02)DLD(-18.01)GTK.N	Y	24.61	10334573	2.8	5177374	2	68.31	7991	1	91	99	Y
2	95	tr|W6KT45|W6KT45_9TRYP	K.SIEDPFN(sub S)EDNFDEFAAITR(sub K).A	Y	24.57	22289861	0.5	11155009	2	149.55	24818	1	289	307	N
2	95	tr|W6KT45|W6KT45_9TRYP	Q.M(+15.99)GAEVYHALK.S	N	24.20	11335540	6.7	5677880	2	54.99	5428	1	182	191	Y
2	95	tr|W6KT45|W6KT45_9TRYP	R.A(sub S)GETEDV(sub T)YIADLA(sub S)VGLGTGQIK.T	N	23.73	22191321	-6.3	11105663	2	146.04	24109	1	373	394	N
2	95	tr|W6KT45|W6KT45_9TRYP	K.ALEGKVQIVGDDLTVTNVER.V	Y	23.69	21551484	3.2	7193924	3	102.28	15251	1	308	327	N
2	95	tr|W6KT45|W6KT45_9TRYP	K.KYGQDAVNVGDEGGFAPPIAHIDEPLPILM.E	N	23.29	31625696	2.4	10551997	3	148.34	24578	1	197	226	N
2	95	tr|W6KT45|W6KT45_9TRYP	C.MDN(+.98)GWSVMVSHR.S	N	22.74	14186071	3.9	4738781	3	96.78	14092	1	361	372	Y
2	95	tr|W6KT45|W6KT45_9TRYP	K.LGANAILGR(sub C).S	N	22.55	8835239	4.1	4427711	2	78.24	10129	1	104	112	N
2	95	tr|W6KT45|W6KT45_9TRYP	E.GGFAPPIAHIDEPLPILMEAIEK.A	N	21.83	24572976	7.1	8201123	3	158.40	26531	1	209	231	N
2	95	tr|W6KT45|W6KT45_9TRYP	R.S(+27.99)AVPSGASTGVHEAC(+57.02)EMRDEDK.G	Y	21.68	23600007	3.4	7876769	3	69.38	8213	2	33	54	Y
2	95	tr|W6KT45|W6KT45_9TRYP	R.LC(+57.02)MD(-18.01)NGWSVMVSHR.S	Y	21.50	16727273	6.5	5585867	3	109.29	16704	1	359	372	Y
8	45	tr|W6KG38|W6KG38_9TRYP	K.TNDLAGDGTTTSAVLVDSIFSEGMK.H	Y	86.57	25281951	6.8	12651134	2	149.51	24808	2	88	112	N
8	45	tr|W6KG38|W6KG38_9TRYP	R.ALLIIADDVESEALTTIIFNK.L	N	79.03	22882515	6.8	11451407	2	169.33	28681	3	253	273	N
8	45	tr|W6KG38|W6KG38_9TRYP	R.AAVHEGIVAGGGMALLR.A	Y	76.21	16208770	3.6	8114487	2	98.79	14512	4	415	431	N
8	45	tr|W6KG38|W6KG38_9TRYP	R.ASSELESLENDESLTR.D	Y	76.04	17788170	3.8	8904191	2	103.38	15473	2	432	447	N
8	45	tr|W6KG38|W6KG38_9TRYP	K.IQNIHTLLPVLNHVVR.T	N	75.34	18650999	4.8	4672845	4	113.04	17479	4	234	249	N
8	45	tr|W6KG38|W6KG38_9TRYP	K.ILENKDTSVGYDVLNDR.Y	N	74.10	19499694	3.7	9759955	2	93.25	13351	2	482	498	N
8	45	tr|W6KG38|W6KG38_9TRYP	K.SVEMQSRPVKGTEDIVR.V	Y	73.29	19299941	2.8	4835071	4	64.73	7256	3	137	153	N
8	45	tr|W6KG38|W6KG38_9TRYP	K.TQRAELEDALVLMSC(+57.02)K.K	Y	73.24	18629230	3.9	6219840	3	119.82	18882	2	217	232	Y
8	45	tr|W6KG38|W6KG38_9TRYP	K.ILENKDTSVGYDVLNDRYVNMFEAGIVDPTR.V	Y	73.15	35427351	6.4	11819265	3	138.82	22676	2	482	512	N
8	45	tr|W6KG38|W6KG38_9TRYP	K.TMSTELDVVEGMSIDR.G	N	72.81	17818175	3.9	8919195	2	125.70	20049	2	189	204	N
8	45	tr|W6KG38|W6KG38_9TRYP	R.VAITDATSVASMMMTAEAAIVDLPK.K	Y	71.70	25352634	7.9	8461017	3	170.13	28898	2	516	540	N
8	45	tr|W6KG38|W6KG38_9TRYP	K.AIEFKDPFENMGAQLVR.Q	N	71.54	19639825	5.0	6556714	3	129.53	20829	3	66	82	N
8	45	tr|W6KG38|W6KG38_9TRYP	R.YVNMFEAGIVDPTR.V	Y	71.06	16107762	4.7	8063992	2	120.00	18916	2	499	512	N
8	45	tr|W6KG38|W6KG38_9TRYP	R.KVTVTKDDTVMLSGGGDAAAVK.D	Y	69.88	21621252	2.3	5415399	4	74.52	9314	1	332	353	N
8	45	tr|W6KG38|W6KG38_9TRYP	R.GYVSPYFLTDAK.T	Y	69.84	13596710	3.8	6808453	2	110.63	16981	1	205	216	N
8	45	tr|W6KG38|W6KG38_9TRYP	K.DRIEDALC(+57.02)STR.A	N	69.78	13346249	3.8	6683223	2	78.07	10091	1	404	414	Y
8	45	tr|W6KG38|W6KG38_9TRYP	K.TNDLAGD(-18.01)GTTTSAVLVDSIFSEGMK.H	Y	68.97	25101846	6.7	12561079	2	147.97	24496	1	88	112	Y
8	45	tr|W6KG38|W6KG38_9TRYP	K.TM(+15.99)STELDVVEGMSIDR.G	N	68.90	17978125	4.6	8999177	2	114.53	17784	1	189	204	Y
8	45	tr|W6KG38|W6KG38_9TRYP	K.KIQNIHTLLPVLNHVVR.T	N	68.62	19931948	4.4	4993082	4	110.56	16968	10	233	249	N
8	45	tr|W6KG38|W6KG38_9TRYP	K.DDTVMLSGGGDAAAVKDR.V	Y	67.55	17768312	4.6	5932870	3	75.35	9498	2	338	355	N
8	45	tr|W6KG38|W6KG38_9TRYP	R.ASSELESLENDESLTRDQR.T	Y	66.99	21780037	4.0	7270114	3	96.37	14006	3	432	450	N
8	45	tr|W6KG38|W6KG38_9TRYP	K.DDTVMLSGGGDAAAVKDRVELLR.E	Y	66.78	23872114	5.3	7967486	3	111.29	17120	2	338	360	N
8	45	tr|W6KG38|W6KG38_9TRYP	R.LPAMTLVANAGK.E	N	66.70	11846587	3.6	5933387	2	97.07	14147	1	462	473	N
8	45	tr|W6KG38|W6KG38_9TRYP	K.DTSVGYDVLNDRYVNMFEAGIVDPTR.V	Y	66.41	29453865	7.7	14737119	2	147.23	24347	3	487	512	N
8	45	tr|W6KG38|W6KG38_9TRYP	K.VTVTKDDTVMLSGGGDAAAVK.D	Y	66.21	20340303	3.6	10180261	2	81.94	10931	2	333	353	N
8	45	tr|W6KG38|W6KG38_9TRYP	R.AELEDALVLMSC(+57.02)K.K	Y	65.32	14777156	5.1	7398688	2	128.36	20596	1	220	232	Y
8	45	tr|W6KG38|W6KG38_9TRYP	R.LPAMTLVANAGKEGAVVVEK.I	Y	64.37	19961027	6.2	9990648	2	111.36	17134	1	462	481	N
8	45	tr|W6KG38|W6KG38_9TRYP	K.DTSVGYDVLNDR.Y	N	63.72	13526208	3.0	6773197	2	93.64	13433	1	487	498	N
8	45	tr|W6KG38|W6KG38_9TRYP	R.KVTVTKDDTVMLSGGGDAAAVKDR.V	Y	62.10	24332532	2.9	8120940	3	71.48	8657	2	332	355	N
8	45	tr|W6KG38|W6KG38_9TRYP	K.TQRAELEDALVLMSC(+57.02)KK.I	Y	60.46	19910179	4.5	6646829	3	109.73	16797	1	217	233	Y
8	45	tr|W6KG38|W6KG38_9TRYP	K.VGGNSEVEVNEKKDRIEDALC(+57.02)STR.A	Y	59.37	27043086	3.4	6770867	4	86.18	11838	1	391	414	Y
8	45	tr|W6KG38|W6KG38_9TRYP	K.KDRIEDALC(+57.02)STR.A	N	59.17	14627198	3.0	4885820	3	67.36	7794	1	403	414	Y
8	45	tr|W6KG38|W6KG38_9TRYP	K.VTVTKDDTVMLSGGGDAAAVKDR.V	Y	58.70	23051584	4.5	7693969	3	77.73	10017	1	333	355	N
8	45	tr|W6KG38|W6KG38_9TRYP	R.AELEDALVLMSC(+57.02)KK.I	Y	58.64	16058105	6.2	5362808	3	115.97	18079	1	220	233	Y
8	45	tr|W6KG38|W6KG38_9TRYP	R.NAVRLPAMTLVANAGK.E	N	58.50	16249082	4.6	5426458	3	104.99	15813	2	458	473	N
8	45	tr|W6KG38|W6KG38_9TRYP	R.E(-18.01)LIANETSEYNRD(+14.02)K.L	Y	58.49	16768005	2.7	8394098	2	84.27	11439	1	361	374	Y
8	45	tr|W6KG38|W6KG38_9TRYP	R.NVIIEQSYGSPK.I	Y	56.52	13336877	3.7	6678536	2	79.80	10461	1	44	55	N
8	45	tr|W6KG38|W6KG38_9TRYP	K.TNDLAGD(+21.98)GTTTSAVLVDSIFSEGMK.H	Y	56.39	25501772	5.9	8510714	3	149.67	24841	2	88	112	Y
8	45	tr|W6KG38|W6KG38_9TRYP	R.NAVRLPAMTLVANAGKEGAVVVEK.I	Y	56.37	24363523	4.3	6100980	4	115.30	17944	4	458	481	N
8	45	tr|W6KG38|W6KG38_9TRYP	A.IEFKDPFENMGAQLVR.Q	N	55.90	18929454	7.0	6319935	3	128.57	20640	1	67	82	N
8	45	tr|W6KG38|W6KG38_9TRYP	K.DPFENMGAQLVR.Q	N	55.02	13756554	2.8	6888369	2	113.53	17582	1	71	82	N
8	45	tr|W6KG38|W6KG38_9TRYP	K.SVEM(+15.99)QSRPVKGTEDIVR.V	Y	54.79	19459891	3.6	4875063	4	55.74	5564	3	137	153	Y
8	45	tr|W6KG38|W6KG38_9TRYP	R.AVAAVATTLGPK.G	N	54.69	10976444	3.3	5498313	2	71.39	8637	1	30	41	N
8	45	tr|W6KG38|W6KG38_9TRYP	L.RASSELESLENDESLTR.D	Y	54.59	19349181	3.0	9684692	2	94.62	13636	1	431	447	N
8	45	tr|W6KG38|W6KG38_9TRYP	R.ELIANETSEYNR.D	Y	54.49	14376736	3.2	7198464	2	72.29	8843	1	361	372	N
8	45	tr|W6KG38|W6KG38_9TRYP	Q.NIHTLLPVLNHVVR.T	N	53.70	16239573	4.3	5423287	3	107.07	16240	2	236	249	N
8	45	tr|W6KG38|W6KG38_9TRYP	R.VATISANGD(+28.03)SVIGSLIGEAMEK.V	Y	53.02	21891250	-5.9	10955634	2	157.10	26289	2	154	175	Y
8	45	tr|W6KG38|W6KG38_9TRYP	K.AIEFKDPFENMGAQ(+.98)LVR.Q	N	52.88	19649666	6.7	6560005	3	132.86	21503	1	66	82	Y
8	45	tr|W6KG38|W6KG38_9TRYP	A.SSELESLENDESLTR.D	Y	52.35	17077799	3.5	8549002	2	102.83	15359	1	433	447	N
8	45	tr|W6KG38|W6KG38_9TRYP	K.DDTVMLSGGGDAAAVK.D	Y	51.90	15057031	4.2	7538620	2	80.54	10617	3	338	353	N
8	45	tr|W6KG38|W6KG38_9TRYP	R.ASSELESLEN(+.98)DESLTR.D	Y	51.28	17798010	2.9	8909104	2	95.54	13828	1	432	447	Y
8	45	tr|W6KG38|W6KG38_9TRYP	L.IIADDVESEALTTIIFNK.L	N	50.81	19910463	6.2	6646935	3	148.15	24538	2	256	273	N
8	45	tr|W6KG38|W6KG38_9TRYP	K.TNDLAGDGTTTSAVLVD(-18.01)SIFSEGMK.H	Y	49.89	25101846	3.9	12561045	2	138.10	22530	1	88	112	Y
8	45	tr|W6KG38|W6KG38_9TRYP	D.PFENMGAQLVR.Q	N	48.20	12606284	3.5	6313237	2	96.43	14017	1	72	82	N
8	45	tr|W6KG38|W6KG38_9TRYP	K.AIEFKDPFENM.G	N	47.81	13396118	4.1	6708159	2	130.63	21047	1	66	76	N
8	45	tr|W6KG38|W6KG38_9TRYP	H.EGIVAGGGMALLR.A	Y	47.73	12426754	5.1	6223481	2	108.82	16601	1	419	431	N
8	45	tr|W6KG38|W6KG38_9TRYP	E.GIVAGGGMALLR.A	Y	47.47	11136328	6.7	5578274	2	104.38	15686	1	420	431	N
8	45	tr|W6KG38|W6KG38_9TRYP	R.GTNPIDMK.R	N	47.00	8744219	1.7	4382190	2	56.95	5785	1	117	124	N
8	45	tr|W6KG38|W6KG38_9TRYP	R.VAITDATSVASMMM(+15.99)TAEAAIVDLPK.K	Y	46.23	25512583	7.8	8514333	3	169.77	28797	1	516	540	Y
8	45	tr|W6KG38|W6KG38_9TRYP	M.TAEAAIVDLPK.K	N	46.19	11266233	3.9	5643211	2	89.06	12460	1	530	540	N
8	45	tr|W6KG38|W6KG38_9TRYP	M.STELDVVEGMSIDR.G	N	46.12	15497294	5.0	7758759	2	113.84	17644	1	191	204	N
8	45	tr|W6KG38|W6KG38_9TRYP	D.LAGDGTTTSAVLVDSIFSEGMK.H	Y	45.96	21980776	5.9	11000526	2	146.33	24170	1	91	112	N
8	45	tr|W6KG38|W6KG38_9TRYP	D.TVMLSGGGDAAAVK.D	Y	45.67	12756493	3.2	6388340	2	68.58	8047	1	340	353	N
8	45	tr|W6KG38|W6KG38_9TRYP	R.ELIANETSEYNRD(+14.02)K.L	Y	44.51	16948112	1.7	8484143	2	66.46	7607	2	361	374	Y
8	45	tr|W6KG38|W6KG38_9TRYP	H.TLLPVLNHVVR.T	N	43.82	12597714	5.2	4209332	3	104.28	15669	1	239	249	N
8	45	tr|W6KG38|W6KG38_9TRYP	R.VATISAY(sub N)GDSVIGSLIGEAMEK.V	Y	43.77	22101140	-6.6	7377071	3	153.68	25625	1	154	175	N
8	45	tr|W6KG38|W6KG38_9TRYP	R.KVTVTKDDTVMLSGGGDAAAVKDRVELLR.E	Y	43.70	30436335	3.8	6097363	5	100.86	14956	4	332	360	N
8	45	tr|W6KG38|W6KG38_9TRYP	A.SMMMTAEAAIVDLPK.K	Y	43.57	16067769	4.7	8043995	2	135.48	22022	1	526	540	N
8	45	tr|W6KG38|W6KG38_9TRYP	A.VAAVATTLGPK.G	N	42.88	10266073	2.8	5143124	2	64.37	7187	1	31	41	N
8	45	tr|W6KG38|W6KG38_9TRYP	R.AAVHEGIVAGGGMALL.R	Y	42.13	14647759	5.1	7333990	2	116.42	18173	1	415	430	N
8	45	tr|W6KG38|W6KG38_9TRYP	T.LVANAGKEGAVVVEK.I	Y	42.10	14828406	3.9	7424305	2	59.39	6228	2	467	481	N
8	45	tr|W6KG38|W6KG38_9TRYP	R.VATISANGDN(sub S)VIGSLIGEAMEK.V	Y	40.62	21881045	7.1	10950673	2	153.41	25562	1	154	175	N
8	45	tr|W6KG38|W6KG38_9TRYP	K.TNDLAGDGTTTSAVLVDSIFSEGM(+15.99)K.H	Y	39.79	25441902	4.9	12731086	2	141.03	23131	1	88	112	Y
8	45	tr|W6KG38|W6KG38_9TRYP	K.TMSTELDVVEGMSIDRGYVSPYFLTDAK.T	Y	39.78	31234780	7.3	10421742	3	146.30	24161	1	189	216	N
8	45	tr|W6KG38|W6KG38_9TRYP	K.AIEFKDPFENM(+15.99)GAQLVR.Q	N	38.66	19799774	6.5	6610040	3	115.92	18069	1	66	82	Y
8	45	tr|W6KG38|W6KG38_9TRYP	R.TGVQIIRN(+.98)AVR.L	N	37.08	12267095	3.3	4099118	3	68.59	8049	2	451	461	Y
8	45	tr|W6KG38|W6KG38_9TRYP	L.LPVLNHVVR.T	N	36.53	10456396	3.3	3495550	3	75.66	9565	1	241	249	N
8	45	tr|W6KG38|W6KG38_9TRYP	G.YVSPYFLTDAK.T	Y	36.41	13026495	5.2	6523354	2	108.11	16454	1	206	216	N
8	45	tr|W6KG38|W6KG38_9TRYP	D.DTVMLSGGGDAAAVKDRVELLR.E	Y	36.12	22721846	3.7	7584049	3	107.65	16358	1	339	360	N
8	45	tr|W6KG38|W6KG38_9TRYP	K.VTVTKDDTVMLSGGGDAAAVKDRVELLR.E	Y	35.65	29155386	4.6	5841177	5	106.51	16127	2	333	360	N
8	45	tr|W6KG38|W6KG38_9TRYP	E.LIANETSEYNR.D	Y	35.30	13086310	1.6	6553238	2	61.03	6539	1	362	372	N
8	45	tr|W6KG38|W6KG38_9TRYP	L.IIADDVESEALTTIIFNKLQGK.L	N	34.07	24173052	6.8	8067811	3	157.30	26327	1	256	277	N
8	45	tr|W6KG38|W6KG38_9TRYP	R.NVIIEQSY(+15.99)GSPK.I	Y	33.73	13496826	2.1	6758500	2	80.06	10517	1	44	55	Y
8	45	tr|W6KG38|W6KG38_9TRYP	R.VATIN(sub S)ANGDSVIGSLIGEAMEK.V	Y	33.52	21881045	6.2	7303799	3	153.52	25588	1	154	175	N
8	45	tr|W6KG38|W6KG38_9TRYP	R.VATIP(sub S)ANGDSVIGSLIGEAMEK.V	Y	32.98	21711143	-6.8	10865570	2	155.95	26061	1	154	175	N
8	45	tr|W6KG38|W6KG38_9TRYP	K.TNDLAGDGTTTSAH(sub V)LVDSIFSEGMK.H	Y	31.99	25661858	-8.7	6425482	4	149.75	24856	1	88	112	N
8	45	tr|W6KG38|W6KG38_9TRYP	D.N(sub S)VIGSLIGEAMEK.V	Y	31.92	13597068	2.3	6808622	2	139.84	22890	1	163	175	N
8	45	tr|W6KG38|W6KG38_9TRYP	R.ELIANETSEY(+15.99)NR.D	Y	27.90	14536685	2.9	7278436	2	72.58	8905	1	361	372	Y
8	45	tr|W6KG38|W6KG38_9TRYP	D.TSVGYDVLNDRYVNMFEAGIVDPTR.V	Y	27.70	28303596	5.2	9444654	3	142.04	23332	1	488	512	N
8	45	tr|W6KG38|W6KG38_9TRYP	K.ILENKDTSVGYDVLNDRYVNMFEAGIVD.P	Y	27.69	31885334	5.9	10638580	3	143.10	23534	1	482	509	N
8	45	tr|W6KG38|W6KG38_9TRYP	R.VATV(sub I)SAH(sub N)GDSVIGSLIGEAMEK.V	Y	26.99	21700940	9.4	10860645	2	153.78	25645	1	154	175	N
8	45	tr|W6KG38|W6KG38_9TRYP	K.TNDLAGD(+37.95)GTTTSAVLVDSIFSEGMK.H	Y	25.59	25661421	5.5	8563927	3	149.69	24844	1	88	112	Y
8	45	tr|W6KG38|W6KG38_9TRYP	R.KVTVTKDDTVMLSGGGD.A	Y	25.02	17218506	3.7	8619358	2	75.99	9638	2	332	348	N
8	45	tr|W6KG38|W6KG38_9TRYP	M.FEAGIVDPTR.V	N	22.45	11035610	5.0	5527905	2	80.40	10588	1	503	512	N
8	45	tr|W6KG38|W6KG38_9TRYP	D.MAVFTGSQLVGSEGTGLELDAENFDPSILGSVK(sub R).K	Y	21.88	33676492	6.2	11235640	3	153.90	25667	1	299	331	N
8	45	tr|W6KG38|W6KG38_9TRYP	K.ILQ(sub E)NKDTSVGYDVLNDR.Y	Y	21.60	19489854	3.0	9755029	2	94.07	13520	1	482	498	N
8	45	tr|W6KG38|W6KG38_9TRYP	M.AVFTGSQLVGSEGTGLELDAENFDPSILGSVK(sub R).K	Y	21.08	32366089	8.0	10798855	3	149.40	24788	1	300	331	N
8	45	tr|W6KG38|W6KG38_9TRYP	K.KIQNIHTLLPVLN.H	Y	20.72	15018981	5.4	5016427	3	112.06	17273	1	233	245	N
19	63	tr|W6KZU1|W6KZU1_9TRYP	K.DLQEDFMNGAPLTISQPVVSFR.E	N	86.81	24632104	6.1	12326200	2	147.07	24314	3	546	567	N
19	63	tr|W6KZU1|W6KZU1_9TRYP	K.STLSDSLVGAAGIIKMEDAGDKR.I	N	78.52	23331897	6.2	5843083	4	123.66	19647	1	33	55	N
19	63	tr|W6KZU1|W6KZU1_9TRYP	K.AYLPVAESFGFTAELR.S	N	77.55	17698988	7.9	5909782	3	141.19	23161	3	773	788	N
19	63	tr|W6KZU1|W6KZU1_9TRYP	R.DFLINLIDSPGHVDFSSEVTAALR.V	N	76.85	26153230	9.3	13086809	2	162.95	27394	1	95	118	N
19	63	tr|W6KZU1|W6KZU1_9TRYP	K.DLQEDFMN(+.98)GAPLTISQPVVSFR.E	N	76.74	24641943	6.0	12331118	2	143.24	23564	2	546	567	Y
19	63	tr|W6KZU1|W6KZU1_9TRYP	K.STLSDSLVGAAGIIKMEDAGDK.R	N	75.86	21770886	5.2	10895573	2	130.49	21018	2	33	54	N
19	63	tr|W6KZU1|W6KZU1_9TRYP	R.VTDGALVVVDC(+57.02)VEGVC(+57.02)VQTETVLR.Q	N	75.14	26173091	6.3	13096700	2	147.34	24367	1	119	142	Y
19	63	tr|W6KZU1|W6KZU1_9TRYP	R.GVIIGEENRPGTPIYNVK.A	N	74.04	19550476	4.2	9785352	2	88.57	12353	2	755	772	N
19	63	tr|W6KZU1|W6KZU1_9TRYP	K.GVQNMNEMKDSFIAAWQWATR.E	N	72.01	24821521	9.4	8283991	3	156.70	26211	4	655	675	N
19	63	tr|W6KZU1|W6KZU1_9TRYP	R.AILELQLDPEEAYQGFVK.T	N	71.53	20620623	5.1	10320437	2	143.48	23611	1	161	178	N
19	63	tr|W6KZU1|W6KZU1_9TRYP	R.YLADNFEWDVQEALK.I	N	71.05	18398679	8.1	9209487	2	143.89	23689	1	621	635	N
19	63	tr|W6KZU1|W6KZU1_9TRYP	K.GTVAIGSGLQAWAFSLTR.F	N	70.19	18339736	5.3	9179990	2	152.22	25333	2	205	222	N
19	63	tr|W6KZU1|W6KZU1_9TRYP	R.RGVIIGEENRPGTPIYNVK.A	N	67.20	21111487	4.0	7047263	3	80.09	10522	3	754	772	N
19	63	tr|W6KZU1|W6KZU1_9TRYP	K.IMC(+57.02)YGPDNRGPNVVVDVTK.G	N	66.92	21330347	5.2	10675302	2	92.58	13207	2	636	654	Y
19	63	tr|W6KZU1|W6KZU1_9TRYP	K.NPSDLPKLVEGLK.R	N	65.17	14087925	4.2	7054065	2	105.41	15899	2	499	511	N
19	63	tr|W6KZU1|W6KZU1_9TRYP	D.PIYQIFDAVMNEK.T	N	65.11	15667751	8.4	7844014	2	143.96	23701	1	278	290	N
19	63	tr|W6KZU1|W6KZU1_9TRYP	K.DSFIAAWQWATR.E	N	63.63	14506993	6.7	7263618	2	144.98	23898	1	664	675	N
19	63	tr|W6KZU1|W6KZU1_9TRYP	K.STLSDSLVGAAGIIK.M	N	63.06	14307980	4.5	7164095	2	121.51	19217	2	33	47	N
19	63	tr|W6KZU1|W6KZU1_9TRYP	K.ELDDDKRDFLINLIDSPGHVDFSSEVTAALR.V	Y	62.75	34867266	5.0	8726933	4	156.27	26130	1	88	118	N
19	63	tr|W6KZU1|W6KZU1_9TRYP	R.VAVEAKNPSDLPKLVEGLK.R	N	62.57	20061411	4.6	6697241	3	103.17	15430	1	493	511	N
19	63	tr|W6KZU1|W6KZU1_9TRYP	Y.LADNFEWDVQEALK.I	N	60.20	16768046	2.4	8394116	2	133.93	21722	1	622	635	N
19	63	tr|W6KZU1|W6KZU1_9TRYP	D.PC(+57.02)MGDVQVAPEK.G	N	60.05	13296057	4.1	6658129	2	69.62	8259	1	193	204	Y
19	63	tr|W6KZU1|W6KZU1_9TRYP	R.IC(+57.02)PVVFINKVDR.A	N	59.93	14588016	3.9	4872764	3	99.54	14673	3	149	160	Y
19	63	tr|W6KZU1|W6KZU1_9TRYP	K.TLQNVNVVIATYKD.P	N	59.12	15768461	3.4	7894330	2	103.77	15560	1	179	192	N
19	63	tr|W6KZU1|W6KZU1_9TRYP	R.IMGNNYIYGK.K	N	59.10	11715696	4.7	5867948	2	81.09	10741	1	413	422	N
19	63	tr|W6KZU1|W6KZU1_9TRYP	K.IMC(+57.02)YGPDNR.G	N	59.02	11244742	3.1	5632462	2	62.53	6822	1	636	644	Y
19	63	tr|W6KZU1|W6KZU1_9TRYP	Q.EDFMNGAPLTISQPVVSFR.E	N	58.83	21070408	5.5	10545334	2	133.69	21675	1	549	567	N
19	63	tr|W6KZU1|W6KZU1_9TRYP	K.SDPLVVC(+57.02)SIEESGEHIVAGAGELHLEIC(+57.02)LK.D	N	58.56	32606057	9.8	10878865	3	153.02	25488	1	516	545	Y
19	63	tr|W6KZU1|W6KZU1_9TRYP	N.GAPLTISQPVVSFR.E	N	58.18	14708195	6.7	7364219	2	110.30	16915	1	554	567	N
19	63	tr|W6KZU1|W6KZU1_9TRYP	R.EGVLC(+57.02)DENMR.G	N	57.80	12215118	2.1	6117645	2	69.20	8176	1	676	685	Y
19	63	tr|W6KZU1|W6KZU1_9TRYP	K.YSVSPVVR.V	N	57.38	9054971	2.6	4537570	2	65.65	7440	1	485	492	N
19	63	tr|W6KZU1|W6KZU1_9TRYP	K.DLQEDFMN(-17.03)GAPLTISQPVVSFR.E	N	56.91	24461838	7.0	12241078	2	151.01	25100	1	546	567	Y
19	63	tr|W6KZU1|W6KZU1_9TRYP	D.PEEAYQGFVK.T	N	55.62	11665608	4.4	5842902	2	80.16	10538	1	169	178	N
19	63	tr|W6KZU1|W6KZU1_9TRYP	D.PC(+57.02)MGDVQVAPEKGTVAIGSGLQAWAFSLTR.F	N	55.11	31455688	4.8	10495353	3	149.95	24893	1	193	222	Y
19	63	tr|W6KZU1|W6KZU1_9TRYP	K.GVQNMNEMKDSFIAAWQWATREGVLC(+57.02)DENMR.G	N	54.98	36856533	9.4	9224293	4	162.96	27397	1	655	685	Y
19	63	tr|W6KZU1|W6KZU1_9TRYP	R.ERLWGDNFFDAK.N	N	54.82	14967048	4.5	4999111	3	116.38	18167	2	240	251	N
19	63	tr|W6KZU1|W6KZU1_9TRYP	R.IMDTRADEIAR.G	N	54.45	12896398	5.0	4308893	3	60.86	6508	2	56	66	N
19	63	tr|W6KZU1|W6KZU1_9TRYP	R.YLAD(-18.01)NFEWDVQEALK.I	N	53.27	18218573	6.1	9119415	2	142.62	23442	1	621	635	Y
19	63	tr|W6KZU1|W6KZU1_9TRYP	R.NMSVIAHVDHGK.S	N	53.16	13066451	3.8	4365573	3	55.94	5603	1	21	32	N
19	63	tr|W6KZU1|W6KZU1_9TRYP	K.SDPLVVC(+57.02)SIEESGEHIVAGAGELHL.E	N	52.23	26172693	5.0	8734348	3	152.21	25330	2	516	540	Y
19	63	tr|W6KZU1|W6KZU1_9TRYP	R.VAVEAKNPSDLPK.L	N	51.82	13667456	5.5	6843839	2	58.07	5984	2	493	505	N
19	63	tr|W6KZU1|W6KZU1_9TRYP	F.YAC(+57.02)C(+57.02)LTASPR.L	N	51.30	11975271	2.4	5997723	2	62.93	6901	1	717	726	Y
19	63	tr|W6KZU1|W6KZU1_9TRYP	R.LWGDNFFDAK.N	N	51.18	12115610	5.0	6067908	2	126.87	20284	1	242	251	N
19	63	tr|W6KZU1|W6KZU1_9TRYP	N.FEWDVQEALK.I	N	50.30	12636135	4.8	6328171	2	119.97	18912	1	626	635	N
19	63	tr|W6KZU1|W6KZU1_9TRYP	D.SPGHVDFSSEVTAALR.V	N	49.67	16718217	4.2	5582835	3	109.42	16733	1	103	118	N
19	63	tr|W6KZU1|W6KZU1_9TRYP	R.IC(+57.02)PVVFINK.V	N	49.12	10886052	4.1	5453121	2	97.21	14175	1	149	157	Y
19	63	tr|W6KZU1|W6KZU1_9TRYP	R.GAPLTEELST(sub M)AIEDGHAAADVDRK.V	N	47.74	24652034	6.7	8227473	3	116.44	18179	1	593	616	N
19	63	tr|W6KZU1|W6KZU1_9TRYP	K.STLSDD(sub S)LVGAAGIIK.M	N	47.61	14587930	4.9	7304073	2	130.24	20966	1	33	47	N
19	63	tr|W6KZU1|W6KZU1_9TRYP	F.LINLIDSPGHVDFSSEVTAALR.V	N	47.34	23532278	5.9	7854211	3	138.22	22555	1	97	118	N
19	63	tr|W6KZU1|W6KZU1_9TRYP	I.MGNNYIYGK.K	N	45.10	10584855	2.9	5302515	2	66.62	7639	1	414	422	N
19	63	tr|W6KZU1|W6KZU1_9TRYP	K.TLQNVNVVIATYKDPC(+57.02)MGDVQVAPEK.G	N	43.47	28884412	5.0	9638258	3	113.94	17665	1	179	204	Y
19	63	tr|W6KZU1|W6KZU1_9TRYP	W.GDNFFDAK.N	N	42.84	9123977	4.3	4572081	2	79.92	10485	1	244	251	N
19	63	tr|W6KZU1|W6KZU1_9TRYP	R.ETVTELSS(+14.02)VQC(+57.02)LSK.S	N	42.84	15937920	4.2	7979066	2	101.10	15005	1	568	581	Y
19	63	tr|W6KZU1|W6KZU1_9TRYP	R.GAPLTEELST(sub M)AIEDGHAAADVDR.K	Y	42.15	23371084	4.8	11695671	2	124.31	19775	2	593	615	N
19	63	tr|W6KZU1|W6KZU1_9TRYP	R.FFAFGR.I	N	41.02	7433754	4.1	3726965	2	100.92	14969	1	394	399	N
19	63	tr|W6KZU1|W6KZU1_9TRYP	L.ELQLDPEEAYQGFVK.T	N	40.95	17648569	5.5	8834406	2	125.67	20044	1	164	178	N
19	63	tr|W6KZU1|W6KZU1_9TRYP	K.FGVDEMK.M	N	40.49	8243738	3.8	4131958	2	70.32	8408	1	231	237	N
19	63	tr|W6KZU1|W6KZU1_9TRYP	K.TLQNVNVVIATYKDPC(+57.02)MGDVQ(+.98)VAPEKGTVAIGSGLQAWAFSLTR.F	N	40.35	47053882	9.6	11773656	4	153.43	25567	1	179	222	Y
19	63	tr|W6KZU1|W6KZU1_9TRYP	N.LIDSPGHVDFSSEVTAALR.V	N	40.28	20130166	-1.3	6720120	3	120.34	18984	1	100	118	N
19	63	tr|W6KZU1|W6KZU1_9TRYP	K.Q(-17.03)DLYEDKPVQR.T	N	39.96	13726622	4.4	6873414	2	70.54	8455	1	424	434	Y
19	63	tr|W6KZU1|W6KZU1_9TRYP	M.VNFTVDEVR.N	N	39.62	10775454	3.3	5397817	2	84.70	11530	1	2	10	N
19	63	tr|W6KZU1|W6KZU1_9TRYP	K.DPC(+57.02)MGDVQVAPEK.G	N	39.37	14446326	4.5	7233268	2	74.48	9305	1	192	204	Y
19	63	tr|W6KZU1|W6KZU1_9TRYP	R.RRGVIIGEENRPGTPIYNVK.A	N	38.01	22672498	3.9	5678219	4	77.79	10030	1	753	772	N
19	63	tr|W6KZU1|W6KZU1_9TRYP	A.DNFEWDVQEALK.I	N	35.62	14926833	3.5	7473516	2	129.98	20918	1	624	635	N
19	63	tr|W6KZU1|W6KZU1_9TRYP	D.PLVVC(+57.02)SIEESGEHIVAGAGELHLEIC(+57.02)LK.D	N	34.28	30585466	5.9	7656484	4	148.10	24523	2	518	545	Y
19	63	tr|W6KZU1|W6KZU1_9TRYP	K.SLNISLTMEER.D	N	33.85	12916442	4.6	6468323	2	105.19	15855	1	300	310	N
19	63	tr|W6KZU1|W6KZU1_9TRYP	C.RGAPLTEELST(sub M)AIEDGHAAADVDRK.V	Y	33.78	26213044	3.0	6563353	4	108.66	16568	1	592	616	N
19	63	tr|W6KZU1|W6KZU1_9TRYP	K.Y(+15.99)SVSPVVR.V	N	33.36	9214919	1.8	4617541	2	65.97	7509	1	485	492	Y
19	63	tr|W6KZU1|W6KZU1_9TRYP	K.TQANTTVLG(sub N)IR.T	Y	33.04	11726514	4.1	5873354	2	77.72	10016	1	816	826	N
19	63	tr|W6KZU1|W6KZU1_9TRYP	R.E(sub D)L(sub M)KYSVSPVVR.V	N	29.89	12757186	1.8	6388677	2	65.90	7491	1	482	492	N
19	63	tr|W6KZU1|W6KZU1_9TRYP	D.FSSEVTAALR.V	N	27.75	10795610	4.2	5407900	2	84.15	11413	1	109	118	N
19	63	tr|W6KZU1|W6KZU1_9TRYP	R.INVEDVTMHP(sub A)DR(sub A).I	N	26.76	14246718	-4.6	7133398	2	106.81	16190	1	689	700	N
19	63	tr|W6KZU1|W6KZU1_9TRYP	G.EENRPGTPIYNVK.A	N	26.08	15157681	4.4	5062655	3	62.42	6801	1	760	772	N
19	63	tr|W6KZU1|W6KZU1_9TRYP	R.ADEIAR.G	N	25.91	6733395	5.1	3376787	2	26.58	2493	1	61	66	N
19	63	tr|W6KZU1|W6KZU1_9TRYP	R.DFLINLIDSPGHVD.F	N	25.71	15537726	5.5	7778978	2	147.38	24375	1	95	108	N
19	63	tr|W6KZU1|W6KZU1_9TRYP	P.DL(sub N)RGPNVVVDVTK.G	N	25.63	14107831	-4.9	7063954	2	69.74	8286	1	642	654	N
19	63	tr|W6KZU1|W6KZU1_9TRYP	R.SSTGGQAFPQC(+57.02)VFDHWQEYPGNPLEPK.T	N	24.88	30753821	5.6	10261404	3	137.81	22472	5	789	815	Y
19	63	tr|W6KZU1|W6KZU1_9TRYP	M.C(+57.02)YGPDN(-17.03)RGPNVVVDVTK.G	N	24.53	18718835	3.5	9369523	2	99.72	14714	1	638	654	Y
19	63	tr|W6KZU1|W6KZU1_9TRYP	Q.ALT(+159.93)ERIC(+57.02)PVVFINKVDR.A	N	23.04	21890469	6.8	7306945	3	99.89	14751	1	144	160	Y
19	63	tr|W6KZU1|W6KZU1_9TRYP	D.NRGPNVVVDVTK.G	N	21.30	12967150	3.7	4332472	3	62.45	6807	1	643	654	N
10	13	tr|S9U653|S9U653_9TRYP	K.AYHEQLSVAEITNSVFEPAGMLTK.C	N	86.91	26342998	6.2	8791127	3	139.57	22831	7	324	347	N
10	13	tr|S9U653|S9U653_9TRYP	K.AYHEQLSVAEITN(+.98)SVFEPAGMLTK.C	N	79.25	26352839	6.0	8794405	3	127.02	20315	3	324	347	Y
10	13	tr|S9U653|S9U653_9TRYP	R.AFVHWYVGEGMEEGEFSEAR.E	N	77.51	23290110	5.4	11655190	2	120.75	19070	5	446	465	N
10	13	tr|S9U653|S9U653_9TRYP	R.AVC(+57.02)MIANSTAIAEVFAR.I	N	75.86	18229070	8.8	6086483	3	137.33	22375	3	417	433	Y
10	13	tr|S9U653|S9U653_9TRYP	K.TIGVEDDAFNTFFSETGAGK.H	N	74.91	21049590	6.3	10534934	2	139.21	22756	2	84	103	N
10	13	tr|S9U653|S9U653_9TRYP	K.TIGVEDDAFNTFFSETGAGKHVPR.A	N	74.08	25942400	7.6	6495722	4	124.66	19845	2	84	107	N
10	13	tr|S9U653|S9U653_9TRYP	R.SLDIERPTYTNVNR.L	N	73.76	16768481	4.1	8394348	2	78.82	10253	2	259	272	N
10	13	tr|S9U653|S9U653_9TRYP	R.IHFVLTSYAPVISAEK.A	N	72.69	17739664	3.9	8879940	2	118.46	18597	3	308	323	N
10	13	tr|S9U653|S9U653_9TRYP	R.QLFHPEQLISGKEDAANNYAR.G	N	70.97	24001821	3.9	12011030	2	98.61	14478	4	128	148	N
10	13	tr|S9U653|S9U653_9TRYP	A.YHEQLSVAEITNSVFEPAGMLTK.C	N	70.50	25632627	7.8	8554349	3	139.78	22876	2	325	347	N
10	13	tr|S9U653|S9U653_9TRYP	R.RSLDIERPTYTNVNR.L	N	70.02	18329492	4.3	6119930	3	70.91	8533	3	258	272	N
10	13	tr|S9U653|S9U653_9TRYP	R.LIGQVVSSLTASLR.F	N	68.34	14428457	8.3	7224361	2	137.27	22363	2	273	286	N
10	13	tr|S9U653|S9U653_9TRYP	R.GHYTIGKEIVDLC(+57.02)LDR.I	N	68.05	18879513	3.5	6303266	3	108.22	16479	3	149	164	Y
10	13	tr|S9U653|S9U653_9TRYP	R.QLFHPEQLISGK.E	N	66.46	13957510	3.8	6988854	2	98.56	14469	2	128	139	N
10	13	tr|S9U653|S9U653_9TRYP	S.VAEITNSVFEPAGMLTK.C	N	65.40	18059233	4.4	9039729	2	120.62	19041	1	331	347	N
10	13	tr|S9U653|S9U653_9TRYP	L.SVAEITNSVFEPAGMLTK.C	N	64.73	18929553	5.6	9474902	2	127.81	20480	1	330	347	N
10	13	tr|S9U653|S9U653_9TRYP	R.Q(-17.03)LFHPEQLISGKEDAANNYAR.G	N	64.56	23831555	4.2	11925901	2	114.84	17854	6	128	148	Y
10	13	tr|S9U653|S9U653_9TRYP	K.C(+57.02)GINYQPPTVVPGGDLAK.V	N	63.71	18849403	3.0	9434802	2	102.66	15328	2	396	413	Y
10	13	tr|S9U653|S9U653_9TRYP	R.Q(-17.03)LFHPEQLISGKEDAAN(+.98)NYAR.G	N	63.57	23841396	7.6	7957266	3	117.11	18311	1	128	148	Y
10	13	tr|S9U653|S9U653_9TRYP	W.YVGEGMEEGEFSEAR.E	N	63.22	16886987	3.3	8453594	2	90.05	12671	1	451	465	N
10	13	tr|S9U653|S9U653_9TRYP	R.GDVVPKDVNAAIATIK.T	N	62.74	16099038	5.7	8059637	2	104.40	15690	2	364	379	N
10	13	tr|S9U653|S9U653_9TRYP	A.EITNSVFEPAGMLTK.C	N	62.13	16358177	3.6	8189191	2	115.30	17943	1	333	347	N
10	13	tr|S9U653|S9U653_9TRYP	K.AYHEQLSVAEITNSVFEPAGM(+15.99)LTK.C	N	61.79	26502949	5.4	13261619	2	131.50	21228	2	324	347	Y
10	13	tr|S9U653|S9U653_9TRYP	Y.VGEGMEEGEFSEAR.E	N	60.34	15256355	3.7	7638278	2	79.43	10379	1	452	465	N
10	13	tr|S9U653|S9U653_9TRYP	M.IANSTAIAEVFAR.I	N	60.03	13617302	3.9	6818751	2	111.68	17198	1	421	433	N
10	13	tr|S9U653|S9U653_9TRYP	R.AVC(+57.02)M(+15.99)IANSTAIAEVFAR.I	N	59.54	18389019	2.8	9204608	2	125.09	19929	1	417	433	Y
10	13	tr|S9U653|S9U653_9TRYP	C.MIANSTAIAEVFAR.I	N	58.10	14927708	3.5	7473953	2	122.46	19406	1	420	433	N
10	13	tr|S9U653|S9U653_9TRYP	D.DAFNTFFSETGAGK.H	N	57.96	14906677	4.4	7463444	2	124.79	19868	1	90	103	N
10	13	tr|S9U653|S9U653_9TRYP	L.DIERPTYTNVNR.L	N	57.70	14767321	-0.9	7393726	2	64.50	7211	1	261	272	N
10	13	tr|S9U653|S9U653_9TRYP	K.SKLGYTVYPSPQVSTAVVEPYNSVLSTH.S	N	57.59	30225288	5.6	10085225	3	118.61	18627	1	208	235	N
10	13	tr|S9U653|S9U653_9TRYP	H.EQLSVAEITNSVFEPAGMLTK.C	N	57.45	22631406	4.8	11325830	2	149.10	24732	1	327	347	N
10	13	tr|S9U653|S9U653_9TRYP	K.SKLGYTVYPSPQVSTAVVEPYNSVLSTHSLLEHTD.V	N	54.79	38179050	3.8	9554872	4	126.40	20191	2	208	242	N
10	13	tr|S9U653|S9U653_9TRYP	R.IDHKFDLMYSK.R	N	54.54	13956857	4.4	6988531	2	80.42	10592	2	434	444	N
10	13	tr|S9U653|S9U653_9TRYP	H.WYVGEGMEEGEFSEAR.E	N	54.51	18747781	4.4	9384005	2	115.64	18013	1	450	465	N
10	13	tr|S9U653|S9U653_9TRYP	F.HPEQLISGKEDAANNYAR.G	N	54.12	20119711	7.2	6716691	3	63.34	6982	1	131	148	N
10	13	tr|S9U653|S9U653_9TRYP	R.KLADNC(+57.02)TGLQGF.M	N	54.12	13226289	4.5	6623247	2	92.16	13122	1	167	178	Y
10	13	tr|S9U653|S9U653_9TRYP	K.EIVDLC(+57.02)LDR.I	N	53.40	11315593	4.7	5667896	2	99.64	14698	1	156	164	Y
10	13	tr|S9U653|S9U653_9TRYP	K.AYHEQLSVAEITNSVFEPAGMLTK(+27.99).C	N	53.08	26622949	7.5	8884456	3	142.60	23438	1	324	347	Y
10	13	tr|S9U653|S9U653_9TRYP	K.TIGVED(-18.01)DAFNTFFSETGAGK.H	N	52.41	20869482	5.2	10444868	2	135.02	21934	1	84	103	Y
10	13	tr|S9U653|S9U653_9TRYP	L.TSYAPVISAEK.A	N	52.38	11646027	4.3	5833111	2	72.29	8844	1	313	323	N
10	13	tr|S9U653|S9U653_9TRYP	K.AYHEQLSVAEITN.S	N	51.92	14737100	5.1	7378660	2	89.24	12496	1	324	336	N
10	13	tr|S9U653|S9U653_9TRYP	T.IGVEDDAFNTFFSETGAGK.H	N	51.86	20039111	5.4	10029683	2	138.98	22706	1	85	103	N
10	13	tr|S9U653|S9U653_9TRYP	K.AYHEQLSVAEITN(+28.03)SVFEPAGMLTK.C	N	51.73	26623313	-7.1	8884447	3	144.45	23798	2	324	347	Y
10	13	tr|S9U653|S9U653_9TRYP	K.DVNAAIATIK.T	N	50.67	10145709	3.8	5082947	2	84.08	11394	1	370	379	N
10	13	tr|S9U653|S9U653_9TRYP	S.LDIERPTYTNVNR.L	N	49.86	15898162	4.0	5309481	3	77.44	9956	1	260	272	N
10	13	tr|S9U653|S9U653_9TRYP	L.DLEPTVVDEIR.T	N	49.35	12846561	3.7	6433377	2	102.02	15194	1	112	122	N
10	13	tr|S9U653|S9U653_9TRYP	D.IERPTYTNVNR.L	N	49.26	13617051	1.5	4549097	3	56.42	5690	3	262	272	N
10	13	tr|S9U653|S9U653_9TRYP	F.LDLEPTVVDEIR.T	N	48.79	13977401	5.0	6998809	2	115.06	17897	2	111	122	N
10	13	tr|S9U653|S9U653_9TRYP	K.SKLGYTVYPSPQVSTAVVEPYNSVLSTHSL.L	N	46.02	32226448	5.4	10752280	3	126.89	20289	1	208	237	N
10	13	tr|S9U653|S9U653_9TRYP	K.YMSC(+57.02)C(+57.02)LMYR.G	N	45.57	12824967	3.7	6422580	2	88.09	12252	1	355	363	Y
10	13	tr|S9U653|S9U653_9TRYP	K.AYHEQLSVAEITNSVFEPAGMLT.K	N	45.53	25062048	8.4	12541202	2	150.13	24926	1	324	346	N
10	13	tr|S9U653|S9U653_9TRYP	R.Q(-17.03)LFHPEQLISGK.E	N	45.39	13787245	4.6	6903727	2	120.98	19116	2	128	139	Y
10	13	tr|S9U653|S9U653_9TRYP	N.STAIAEVFAR.I	N	45.08	10635662	3.4	5327922	2	98.05	14363	1	424	433	N
10	13	tr|S9U653|S9U653_9TRYP	K.YMSC(+57.02)C(+57.02)LMYRGDVVPK.D	N	44.65	18778296	3.0	9399249	2	93.42	13386	2	355	369	Y
10	13	tr|S9U653|S9U653_9TRYP	E.HGIQPDGAMPSDK(+42.01)TIGVEDDAFNTFFSETGAGK.H	N	44.56	34805779	5.1	11612058	3	143.54	23624	1	71	103	Y
10	13	tr|S9U653|S9U653_9TRYP	R.EDLAALEK.D	N	44.19	8874600	3.6	4447389	2	70.17	8375	1	466	473	N
10	13	tr|S9U653|S9U653_9TRYP	K.FDLMYSK.R	N	43.56	9024208	4.6	4522197	2	91.89	13062	1	438	444	N
10	13	tr|S9U653|S9U653_9TRYP	V.LTSYAPVISAEK.A	N	43.10	12776866	3.8	6398530	2	82.69	11094	1	312	323	N
10	13	tr|S9U653|S9U653_9TRYP	K.C(+57.02)GIN(+.98)YQPPTVVPGGDLAK.V	N	43.03	18859243	3.1	9439724	2	106.30	16084	1	396	413	Y
10	13	tr|S9U653|S9U653_9TRYP	Q.LFHPEQLISGK.E	N	42.90	12676924	5.2	4235736	3	93.87	13479	1	129	139	N
10	13	tr|S9U653|S9U653_9TRYP	R.EAIC(+57.02)IHIGQAGC(+57.02)QVGN.A	N	42.58	17257927	4.3	8639073	2	96.53	14040	1	46	61	Y
10	13	tr|S9U653|S9U653_9TRYP	K.EIVDLC(+57.02)LDRIR.K	N	42.42	14007445	5.0	4679244	3	105.00	15817	1	156	166	Y
10	13	tr|S9U653|S9U653_9TRYP	K.AYHEQLSVAEITNSVF.E	N	42.39	18068788	4.7	9044509	2	134.29	21792	1	324	339	N
10	13	tr|S9U653|S9U653_9TRYP	K.LGYTVYPSPQVSTAVVEPYNSVLSTH.S	N	40.45	28074019	7.3	9368147	3	129.01	20727	1	210	235	N
10	13	tr|S9U653|S9U653_9TRYP	L.FC(+57.02)LEHGIQPDGAMPSDK(+42.01)TIGVEDDAFNTFFSETGAGK.H	N	40.07	40298037	5.4	13442825	3	150.41	24980	1	67	103	Y
10	13	tr|S9U653|S9U653_9TRYP	D.LEPTVVDEIR.T	N	37.88	11696292	3.4	5858239	2	89.82	12621	1	113	122	N
10	13	tr|S9U653|S9U653_9TRYP	N.SVFEPAGMLTK.C	N	37.61	11786005	5.5	5903107	2	101.48	15084	1	337	347	N
10	13	tr|S9U653|S9U653_9TRYP	R.EAIC(+57.02)IHIGQAGC(+57.02)QVGNAAWELFC(+57.02)LEHGIQPDGAM(+15.99)PSDKTIGVEDDAFNTFFSETGAGK.H	N	37.57	62818501	-2.3	15714662	4	167.80	28298	1	46	103	Y
10	13	tr|S9U653|S9U653_9TRYP	N.TFFSETGAGK.H	N	37.20	10434923	3.6	5227553	2	75.50	9532	1	94	103	N
10	13	tr|S9U653|S9U653_9TRYP	M.SC(+57.02)C(+57.02)LMYR.G	N	37.01	9883929	1.3	4952043	2	66.03	7521	1	357	363	Y
10	13	tr|S9U653|S9U653_9TRYP	D.VNAAIATIK.T	N	37.01	8995440	3.0	4507806	2	64.40	7192	1	371	379	N
10	13	tr|S9U653|S9U653_9TRYP	T.SYAPVISAEK.A	N	36.84	10635549	4.6	5327872	2	68.42	8014	1	314	323	N
10	13	tr|S9U653|S9U653_9TRYP	R.LIGQVVSSLTAD(sub S)LR.F	N	35.89	14708406	10.1	7364350	2	150.92	25082	1	273	286	N
10	13	tr|S9U653|S9U653_9TRYP	R.QLFHPEQLIS(-18.01)GKEDAANNYAR.G	N	34.31	23821716	4.0	5965526	4	98.46	14447	2	128	148	Y
10	13	tr|S9U653|S9U653_9TRYP	R.Q(-17.03)LFHPEQ(+.98)LISGKEDAANNYAR.G	N	34.02	23841396	4.0	7957236	3	118.77	18664	1	128	148	Y
10	13	tr|S9U653|S9U653_9TRYP	L.IGQVVSSLTASLR.F	N	33.55	13297616	3.9	6658907	2	107.15	16255	1	274	286	N
10	13	tr|S9U653|S9U653_9TRYP	Y.MSC(+57.02)C(+57.02)LMYR.G	N	32.55	11194333	4.1	5607263	2	77.96	10069	1	356	363	Y
10	13	tr|S9U653|S9U653_9TRYP	R.KLADNC(+57.02)TGLQGFM.I	N	32.03	14536693	5.4	7278458	2	108.57	16550	1	167	179	Y
10	13	tr|S9U653|S9U653_9TRYP	R.SLDIERPTY(+15.99)TNVNR.L	N	31.19	16928431	2.0	5652894	3	79.19	10328	1	259	272	Y
10	13	tr|S9U653|S9U653_9TRYP	R.QLFHPEQL.I	N	30.46	10105185	4.4	5062687	2	96.07	13941	1	128	135	N
10	13	tr|S9U653|S9U653_9TRYP	R.IDHKFDLM.Y	N	29.66	10174954	4.9	5097574	2	87.14	12046	2	434	441	N
10	13	tr|S9U653|S9U653_9TRYP	I.VDLC(+57.02)LDR.I	N	29.29	8894327	3.5	4457252	2	76.29	9705	1	158	164	Y
10	13	tr|S9U653|S9U653_9TRYP	R.QLFHPEQLISGKED.A	N	28.87	16398206	5.9	8209224	2	100.92	14968	1	128	141	N
10	13	tr|S9U653|S9U653_9TRYP	R.AFVHWYVGEGMEEGEF.S	N	26.63	18857981	4.3	9439104	2	136.79	22272	1	446	461	N
10	13	tr|S9U653|S9U653_9TRYP	E.KAYHEQM(sub L)SVM(sub A)EITNSVFEPAGMLTK.C	N	26.59	28403547	6.0	9477979	3	128.67	20659	1	323	347	N
10	13	tr|S9U653|S9U653_9TRYP	K.LGYTVYPSPQVSTAVVEPYNSVLSTHSLLEHTD.V	N	26.25	36027781	6.5	12019412	3	135.06	21941	2	210	242	N
10	13	tr|S9U653|S9U653_9TRYP	D.G(+42.01)AMPSDKTIGVEDDAFNTFFSETGAGK.H	N	24.72	28332751	5.7	14176530	2	148.75	24662	1	77	103	Y
10	13	tr|S9U653|S9U653_9TRYP	R.IHFVLT.S	N	23.76	7284221	3.7	3652197	2	96.55	14044	1	308	313	N
10	13	tr|S9U653|S9U653_9TRYP	K.LGYTVYPSPQVSTAVVEPYNSVLSTHSLLEHTDVSTMLDNEAIYDLTR.R	N	21.12	53246074	8.7	13321707	4	154.45	25775	1	210	257	N
10	8	tr|S9V4P2|S9V4P2_9TRYP	K.AYHEQLSVAEITNSVFEPAGMLTK.C	N	86.91	26342998	6.2	8791127	3	139.57	22831	7	281	304	N
10	8	tr|S9V4P2|S9V4P2_9TRYP	K.AYHEQLSVAEITN(+.98)SVFEPAGMLTK.C	N	79.25	26352839	6.0	8794405	3	127.02	20315	3	281	304	Y
10	8	tr|S9V4P2|S9V4P2_9TRYP	R.AFVHWYVGEGMEEGEFSEAR.E	N	77.51	23290110	5.4	11655190	2	120.75	19070	5	403	422	N
10	8	tr|S9V4P2|S9V4P2_9TRYP	R.AVC(+57.02)MIANSTAIAEVFAR.I	N	75.86	18229070	8.8	6086483	3	137.33	22375	3	374	390	Y
10	8	tr|S9V4P2|S9V4P2_9TRYP	K.TIGVEDDAFNTFFSETGAGK.H	N	74.91	21049590	6.3	10534934	2	139.21	22756	2	41	60	N
10	8	tr|S9V4P2|S9V4P2_9TRYP	K.TIGVEDDAFNTFFSETGAGKHVPR.A	N	74.08	25942400	7.6	6495722	4	124.66	19845	2	41	64	N
10	8	tr|S9V4P2|S9V4P2_9TRYP	R.SLDIERPTYTNVNR.L	N	73.76	16768481	4.1	8394348	2	78.82	10253	2	216	229	N
10	8	tr|S9V4P2|S9V4P2_9TRYP	R.IHFVLTSYAPVISAEK.A	N	72.69	17739664	3.9	8879940	2	118.46	18597	3	265	280	N
10	8	tr|S9V4P2|S9V4P2_9TRYP	R.QLFHPEQLISGKEDAANNYAR.G	N	70.97	24001821	3.9	12011030	2	98.61	14478	4	85	105	N
10	8	tr|S9V4P2|S9V4P2_9TRYP	A.YHEQLSVAEITNSVFEPAGMLTK.C	N	70.50	25632627	7.8	8554349	3	139.78	22876	2	282	304	N
10	8	tr|S9V4P2|S9V4P2_9TRYP	R.RSLDIERPTYTNVNR.L	N	70.02	18329492	4.3	6119930	3	70.91	8533	3	215	229	N
10	8	tr|S9V4P2|S9V4P2_9TRYP	R.LIGQVVSSLTASLR.F	N	68.34	14428457	8.3	7224361	2	137.27	22363	2	230	243	N
10	8	tr|S9V4P2|S9V4P2_9TRYP	R.GHYTIGKEIVDLC(+57.02)LDR.I	N	68.05	18879513	3.5	6303266	3	108.22	16479	3	106	121	Y
10	8	tr|S9V4P2|S9V4P2_9TRYP	R.QLFHPEQLISGK.E	N	66.46	13957510	3.8	6988854	2	98.56	14469	2	85	96	N
10	8	tr|S9V4P2|S9V4P2_9TRYP	S.VAEITNSVFEPAGMLTK.C	N	65.40	18059233	4.4	9039729	2	120.62	19041	1	288	304	N
10	8	tr|S9V4P2|S9V4P2_9TRYP	L.SVAEITNSVFEPAGMLTK.C	N	64.73	18929553	5.6	9474902	2	127.81	20480	1	287	304	N
10	8	tr|S9V4P2|S9V4P2_9TRYP	R.Q(-17.03)LFHPEQLISGKEDAANNYAR.G	N	64.56	23831555	4.2	11925901	2	114.84	17854	6	85	105	Y
10	8	tr|S9V4P2|S9V4P2_9TRYP	K.C(+57.02)GINYQPPTVVPGGDLAK.V	N	63.71	18849403	3.0	9434802	2	102.66	15328	2	353	370	Y
10	8	tr|S9V4P2|S9V4P2_9TRYP	R.Q(-17.03)LFHPEQLISGKEDAAN(+.98)NYAR.G	N	63.57	23841396	7.6	7957266	3	117.11	18311	1	85	105	Y
10	8	tr|S9V4P2|S9V4P2_9TRYP	W.YVGEGMEEGEFSEAR.E	N	63.22	16886987	3.3	8453594	2	90.05	12671	1	408	422	N
10	8	tr|S9V4P2|S9V4P2_9TRYP	R.GDVVPKDVNAAIATIK.T	N	62.74	16099038	5.7	8059637	2	104.40	15690	2	321	336	N
10	8	tr|S9V4P2|S9V4P2_9TRYP	A.EITNSVFEPAGMLTK.C	N	62.13	16358177	3.6	8189191	2	115.30	17943	1	290	304	N
10	8	tr|S9V4P2|S9V4P2_9TRYP	K.AYHEQLSVAEITNSVFEPAGM(+15.99)LTK.C	N	61.79	26502949	5.4	13261619	2	131.50	21228	2	281	304	Y
10	8	tr|S9V4P2|S9V4P2_9TRYP	Y.VGEGMEEGEFSEAR.E	N	60.34	15256355	3.7	7638278	2	79.43	10379	1	409	422	N
10	8	tr|S9V4P2|S9V4P2_9TRYP	M.IANSTAIAEVFAR.I	N	60.03	13617302	3.9	6818751	2	111.68	17198	1	378	390	N
10	8	tr|S9V4P2|S9V4P2_9TRYP	R.AVC(+57.02)M(+15.99)IANSTAIAEVFAR.I	N	59.54	18389019	2.8	9204608	2	125.09	19929	1	374	390	Y
10	8	tr|S9V4P2|S9V4P2_9TRYP	C.MIANSTAIAEVFAR.I	N	58.10	14927708	3.5	7473953	2	122.46	19406	1	377	390	N
10	8	tr|S9V4P2|S9V4P2_9TRYP	D.DAFNTFFSETGAGK.H	N	57.96	14906677	4.4	7463444	2	124.79	19868	1	47	60	N
10	8	tr|S9V4P2|S9V4P2_9TRYP	L.DIERPTYTNVNR.L	N	57.70	14767321	-0.9	7393726	2	64.50	7211	1	218	229	N
10	8	tr|S9V4P2|S9V4P2_9TRYP	K.SKLGYTVYPSPQVSTAVVEPYNSVLSTH.S	N	57.59	30225288	5.6	10085225	3	118.61	18627	1	165	192	N
10	8	tr|S9V4P2|S9V4P2_9TRYP	H.EQLSVAEITNSVFEPAGMLTK.C	N	57.45	22631406	4.8	11325830	2	149.10	24732	1	284	304	N
10	8	tr|S9V4P2|S9V4P2_9TRYP	K.SKLGYTVYPSPQVSTAVVEPYNSVLSTHSLLEHTD.V	N	54.79	38179050	3.8	9554872	4	126.40	20191	2	165	199	N
10	8	tr|S9V4P2|S9V4P2_9TRYP	R.IDHKFDLMYSK.R	N	54.54	13956857	4.4	6988531	2	80.42	10592	2	391	401	N
10	8	tr|S9V4P2|S9V4P2_9TRYP	H.WYVGEGMEEGEFSEAR.E	N	54.51	18747781	4.4	9384005	2	115.64	18013	1	407	422	N
10	8	tr|S9V4P2|S9V4P2_9TRYP	F.HPEQLISGKEDAANNYAR.G	N	54.12	20119711	7.2	6716691	3	63.34	6982	1	88	105	N
10	8	tr|S9V4P2|S9V4P2_9TRYP	R.KLADNC(+57.02)TGLQGF.M	N	54.12	13226289	4.5	6623247	2	92.16	13122	1	124	135	Y
10	8	tr|S9V4P2|S9V4P2_9TRYP	K.EIVDLC(+57.02)LDR.I	N	53.40	11315593	4.7	5667896	2	99.64	14698	1	113	121	Y
10	8	tr|S9V4P2|S9V4P2_9TRYP	K.AYHEQLSVAEITNSVFEPAGMLTK(+27.99).C	N	53.08	26622949	7.5	8884456	3	142.60	23438	1	281	304	Y
10	8	tr|S9V4P2|S9V4P2_9TRYP	K.TIGVED(-18.01)DAFNTFFSETGAGK.H	N	52.41	20869482	5.2	10444868	2	135.02	21934	1	41	60	Y
10	8	tr|S9V4P2|S9V4P2_9TRYP	L.TSYAPVISAEK.A	N	52.38	11646027	4.3	5833111	2	72.29	8844	1	270	280	N
10	8	tr|S9V4P2|S9V4P2_9TRYP	K.AYHEQLSVAEITN.S	N	51.92	14737100	5.1	7378660	2	89.24	12496	1	281	293	N
10	8	tr|S9V4P2|S9V4P2_9TRYP	T.IGVEDDAFNTFFSETGAGK.H	N	51.86	20039111	5.4	10029683	2	138.98	22706	1	42	60	N
10	8	tr|S9V4P2|S9V4P2_9TRYP	K.AYHEQLSVAEITN(+28.03)SVFEPAGMLTK.C	N	51.73	26623313	-7.1	8884447	3	144.45	23798	2	281	304	Y
10	8	tr|S9V4P2|S9V4P2_9TRYP	K.DVNAAIATIK.T	N	50.67	10145709	3.8	5082947	2	84.08	11394	1	327	336	N
10	8	tr|S9V4P2|S9V4P2_9TRYP	S.LDIERPTYTNVNR.L	N	49.86	15898162	4.0	5309481	3	77.44	9956	1	217	229	N
10	8	tr|S9V4P2|S9V4P2_9TRYP	L.DLEPTVVDEIR.T	N	49.35	12846561	3.7	6433377	2	102.02	15194	1	69	79	N
10	8	tr|S9V4P2|S9V4P2_9TRYP	D.IERPTYTNVNR.L	N	49.26	13617051	1.5	4549097	3	56.42	5690	3	219	229	N
10	8	tr|S9V4P2|S9V4P2_9TRYP	F.LDLEPTVVDEIR.T	N	48.79	13977401	5.0	6998809	2	115.06	17897	2	68	79	N
10	8	tr|S9V4P2|S9V4P2_9TRYP	K.SKLGYTVYPSPQVSTAVVEPYNSVLSTHSL.L	N	46.02	32226448	5.4	10752280	3	126.89	20289	1	165	194	N
10	8	tr|S9V4P2|S9V4P2_9TRYP	K.YMSC(+57.02)C(+57.02)LMYR.G	N	45.57	12824967	3.7	6422580	2	88.09	12252	1	312	320	Y
10	8	tr|S9V4P2|S9V4P2_9TRYP	K.AYHEQLSVAEITNSVFEPAGMLT.K	N	45.53	25062048	8.4	12541202	2	150.13	24926	1	281	303	N
10	8	tr|S9V4P2|S9V4P2_9TRYP	R.Q(-17.03)LFHPEQLISGK.E	N	45.39	13787245	4.6	6903727	2	120.98	19116	2	85	96	Y
10	8	tr|S9V4P2|S9V4P2_9TRYP	N.STAIAEVFAR.I	N	45.08	10635662	3.4	5327922	2	98.05	14363	1	381	390	N
10	8	tr|S9V4P2|S9V4P2_9TRYP	K.YMSC(+57.02)C(+57.02)LMYRGDVVPK.D	N	44.65	18778296	3.0	9399249	2	93.42	13386	2	312	326	Y
10	8	tr|S9V4P2|S9V4P2_9TRYP	E.HGIQPDGAMPSDK(+42.01)TIGVEDDAFNTFFSETGAGK.H	N	44.56	34805779	5.1	11612058	3	143.54	23624	1	28	60	Y
10	8	tr|S9V4P2|S9V4P2_9TRYP	R.EDLAALEK.D	N	44.19	8874600	3.6	4447389	2	70.17	8375	1	423	430	N
10	8	tr|S9V4P2|S9V4P2_9TRYP	K.FDLMYSK.R	N	43.56	9024208	4.6	4522197	2	91.89	13062	1	395	401	N
10	8	tr|S9V4P2|S9V4P2_9TRYP	V.LTSYAPVISAEK.A	N	43.10	12776866	3.8	6398530	2	82.69	11094	1	269	280	N
10	8	tr|S9V4P2|S9V4P2_9TRYP	K.C(+57.02)GIN(+.98)YQPPTVVPGGDLAK.V	N	43.03	18859243	3.1	9439724	2	106.30	16084	1	353	370	Y
10	8	tr|S9V4P2|S9V4P2_9TRYP	Q.LFHPEQLISGK.E	N	42.90	12676924	5.2	4235736	3	93.87	13479	1	86	96	N
10	8	tr|S9V4P2|S9V4P2_9TRYP	R.EAIC(+57.02)IHIGQAGC(+57.02)QVGN.A	N	42.58	17257927	4.3	8639073	2	96.53	14040	1	3	18	Y
10	8	tr|S9V4P2|S9V4P2_9TRYP	K.EIVDLC(+57.02)LDRIR.K	N	42.42	14007445	5.0	4679244	3	105.00	15817	1	113	123	Y
10	8	tr|S9V4P2|S9V4P2_9TRYP	K.AYHEQLSVAEITNSVF.E	N	42.39	18068788	4.7	9044509	2	134.29	21792	1	281	296	N
10	8	tr|S9V4P2|S9V4P2_9TRYP	K.LGYTVYPSPQVSTAVVEPYNSVLSTH.S	N	40.45	28074019	7.3	9368147	3	129.01	20727	1	167	192	N
10	8	tr|S9V4P2|S9V4P2_9TRYP	L.FC(+57.02)LEHGIQPDGAMPSDK(+42.01)TIGVEDDAFNTFFSETGAGK.H	N	40.07	40298037	5.4	13442825	3	150.41	24980	1	24	60	Y
10	8	tr|S9V4P2|S9V4P2_9TRYP	D.LEPTVVDEIR.T	N	37.88	11696292	3.4	5858239	2	89.82	12621	1	70	79	N
10	8	tr|S9V4P2|S9V4P2_9TRYP	N.SVFEPAGMLTK.C	N	37.61	11786005	5.5	5903107	2	101.48	15084	1	294	304	N
10	8	tr|S9V4P2|S9V4P2_9TRYP	R.EAIC(+57.02)IHIGQAGC(+57.02)QVGNAAWELFC(+57.02)LEHGIQPDGAM(+15.99)PSDKTIGVEDDAFNTFFSETGAGK.H	N	37.57	62818501	-2.3	15714662	4	167.80	28298	1	3	60	Y
10	8	tr|S9V4P2|S9V4P2_9TRYP	N.TFFSETGAGK.H	N	37.20	10434923	3.6	5227553	2	75.50	9532	1	51	60	N
10	8	tr|S9V4P2|S9V4P2_9TRYP	M.SC(+57.02)C(+57.02)LMYR.G	N	37.01	9883929	1.3	4952043	2	66.03	7521	1	314	320	Y
10	8	tr|S9V4P2|S9V4P2_9TRYP	D.VNAAIATIK.T	N	37.01	8995440	3.0	4507806	2	64.40	7192	1	328	336	N
10	8	tr|S9V4P2|S9V4P2_9TRYP	T.SYAPVISAEK.A	N	36.84	10635549	4.6	5327872	2	68.42	8014	1	271	280	N
10	8	tr|S9V4P2|S9V4P2_9TRYP	R.LIGQVVSSLTAD(sub S)LR.F	N	35.89	14708406	10.1	7364350	2	150.92	25082	1	230	243	N
10	8	tr|S9V4P2|S9V4P2_9TRYP	R.QLFHPEQLIS(-18.01)GKEDAANNYAR.G	N	34.31	23821716	4.0	5965526	4	98.46	14447	2	85	105	Y
10	8	tr|S9V4P2|S9V4P2_9TRYP	R.Q(-17.03)LFHPEQ(+.98)LISGKEDAANNYAR.G	N	34.02	23841396	4.0	7957236	3	118.77	18664	1	85	105	Y
10	8	tr|S9V4P2|S9V4P2_9TRYP	L.IGQVVSSLTASLR.F	N	33.55	13297616	3.9	6658907	2	107.15	16255	1	231	243	N
10	8	tr|S9V4P2|S9V4P2_9TRYP	Y.MSC(+57.02)C(+57.02)LMYR.G	N	32.55	11194333	4.1	5607263	2	77.96	10069	1	313	320	Y
10	8	tr|S9V4P2|S9V4P2_9TRYP	R.KLADNC(+57.02)TGLQGFM.I	N	32.03	14536693	5.4	7278458	2	108.57	16550	1	124	136	Y
10	8	tr|S9V4P2|S9V4P2_9TRYP	R.SLDIERPTY(+15.99)TNVNR.L	N	31.19	16928431	2.0	5652894	3	79.19	10328	1	216	229	Y
10	8	tr|S9V4P2|S9V4P2_9TRYP	R.QLFHPEQL.I	N	30.46	10105185	4.4	5062687	2	96.07	13941	1	85	92	N
10	8	tr|S9V4P2|S9V4P2_9TRYP	R.IDHKFDLM.Y	N	29.66	10174954	4.9	5097574	2	87.14	12046	2	391	398	N
10	8	tr|S9V4P2|S9V4P2_9TRYP	I.VDLC(+57.02)LDR.I	N	29.29	8894327	3.5	4457252	2	76.29	9705	1	115	121	Y
10	8	tr|S9V4P2|S9V4P2_9TRYP	R.QLFHPEQLISGKED.A	N	28.87	16398206	5.9	8209224	2	100.92	14968	1	85	98	N
10	8	tr|S9V4P2|S9V4P2_9TRYP	R.AFVHWYVGEGMEEGEF.S	N	26.63	18857981	4.3	9439104	2	136.79	22272	1	403	418	N
10	8	tr|S9V4P2|S9V4P2_9TRYP	E.KAYHEQM(sub L)SVM(sub A)EITNSVFEPAGMLTK.C	N	26.59	28403547	6.0	9477979	3	128.67	20659	1	280	304	N
10	8	tr|S9V4P2|S9V4P2_9TRYP	K.LGYTVYPSPQVSTAVVEPYNSVLSTHSLLEHTD.V	N	26.25	36027781	6.5	12019412	3	135.06	21941	2	167	199	N
10	8	tr|S9V4P2|S9V4P2_9TRYP	D.G(+42.01)AMPSDKTIGVEDDAFNTFFSETGAGK.H	N	24.72	28332751	5.7	14176530	2	148.75	24662	1	34	60	Y
10	8	tr|S9V4P2|S9V4P2_9TRYP	R.IHFVLT.S	N	23.76	7284221	3.7	3652197	2	96.55	14044	1	265	270	N
10	8	tr|S9V4P2|S9V4P2_9TRYP	K.LGYTVYPSPQVSTAVVEPYNSVLSTHSLLEHTDVSTMLDNEAIYDLTR.R	N	21.12	53246074	8.7	13321707	4	154.45	25775	1	167	214	N
18	85	tr|Q1PCJ6|Q1PCJ6_HERME	K.AYHEQLSVAEITNSVFEPAGMLTK.C	N	86.91	26342998	6.2	8791127	3	139.57	22831	7	281	304	N
18	85	tr|Q1PCJ6|Q1PCJ6_HERME	K.AYHEQLSVAEITN(+.98)SVFEPAGMLTK.C	N	79.25	26352839	6.0	8794405	3	127.02	20315	3	281	304	Y
18	85	tr|Q1PCJ6|Q1PCJ6_HERME	H.SLLEHTDVATMLDNEAIYDLTR.R	N	78.31	25192214	4.3	8407513	3	145.87	24073	2	193	214	N
18	85	tr|Q1PCJ6|Q1PCJ6_HERME	R.AVC(+57.02)MIANSTAIAEVFAR.I	N	75.86	18229070	8.8	6086483	3	137.33	22375	3	374	390	Y
18	85	tr|Q1PCJ6|Q1PCJ6_HERME	L.LEHTDVATMLDNEAIYDLTRR.S	N	73.91	24752063	4.6	6198117	4	130.52	21023	2	195	215	N
18	85	tr|Q1PCJ6|Q1PCJ6_HERME	R.SLDIERPTYTNVNR.I	N	73.76	16768481	4.1	8394348	2	78.82	10253	2	216	229	N
18	85	tr|Q1PCJ6|Q1PCJ6_HERME	L.LEHTDVATMLDNEAIYDLTR.R	N	73.43	23191052	3.3	7740449	3	136.20	22161	1	195	214	N
18	85	tr|Q1PCJ6|Q1PCJ6_HERME	R.IHFVLTSYAPVISAEK.A	N	72.69	17739664	3.9	8879940	2	118.46	18597	3	265	280	N
18	85	tr|Q1PCJ6|Q1PCJ6_HERME	D.VATMLDNEAIYDLTR.R	N	71.78	17238451	3.1	8629325	2	127.64	20439	1	200	214	N
18	85	tr|Q1PCJ6|Q1PCJ6_HERME	A.YHEQLSVAEITNSVFEPAGMLTK.C	N	70.50	25632627	7.8	8554349	3	139.78	22876	2	282	304	N
18	85	tr|Q1PCJ6|Q1PCJ6_HERME	R.RSLDIERPTYTNVNR.I	N	70.02	18329492	4.3	6119930	3	70.91	8533	3	215	229	N
18	85	tr|Q1PCJ6|Q1PCJ6_HERME	R.IIGQVVSSLTASLR.F	N	68.34	14428457	8.3	7224361	2	137.27	22363	2	230	243	N
18	85	tr|Q1PCJ6|Q1PCJ6_HERME	Y.NSVLSTHSLLEHTDVATMLDNEAIYDLTR.R	N	67.82	32575874	7.7	10868781	3	145.72	24044	2	186	214	N
18	85	tr|Q1PCJ6|Q1PCJ6_HERME	S.VAEITNSVFEPAGMLTK.C	N	65.40	18059233	4.4	9039729	2	120.62	19041	1	288	304	N
18	85	tr|Q1PCJ6|Q1PCJ6_HERME	L.SVAEITNSVFEPAGMLTK.C	N	64.73	18929553	5.6	9474902	2	127.81	20480	1	287	304	N
18	85	tr|Q1PCJ6|Q1PCJ6_HERME	D.VATMLDNEAIYDLTRR.S	N	63.82	18799462	5.7	6276595	3	119.20	18752	1	200	215	N
18	85	tr|Q1PCJ6|Q1PCJ6_HERME	R.KLADNC(+57.02)TGLQGFMVFH.A	N	63.47	18368651	6.9	6132999	3	121.90	19299	3	124	139	Y
18	85	tr|Q1PCJ6|Q1PCJ6_HERME	A.EITNSVFEPAGMLTK.C	N	62.13	16358177	3.6	8189191	2	115.30	17943	1	290	304	N
18	85	tr|Q1PCJ6|Q1PCJ6_HERME	K.AYHEQLSVAEITNSVFEPAGM(+15.99)LTK.C	N	61.79	26502949	5.4	13261619	2	131.50	21228	2	281	304	Y
18	85	tr|Q1PCJ6|Q1PCJ6_HERME	M.IANSTAIAEVFAR.I	N	60.03	13617302	3.9	6818751	2	111.68	17198	1	378	390	N
18	85	tr|Q1PCJ6|Q1PCJ6_HERME	H.SLLEHTDVATMLDNEAIYDLTRR.S	N	59.59	26753225	8.2	8927888	3	140.32	22993	2	193	215	N
18	85	tr|Q1PCJ6|Q1PCJ6_HERME	R.AVC(+57.02)M(+15.99)IANSTAIAEVFAR.I	N	59.54	18389019	2.8	9204608	2	125.09	19929	1	374	390	Y
18	85	tr|Q1PCJ6|Q1PCJ6_HERME	K.SKLGYTVYPSPQ(+.98)VSTAVVEPYN(+.98)SVLSTHSLLEHTDVATMLDNEAIYDLTRR.S	N	59.38	56818086	9.2	14214725	4	150.77	25055	1	165	215	Y
18	85	tr|Q1PCJ6|Q1PCJ6_HERME	C.MIANSTAIAEVFAR.I	N	58.10	14927708	3.5	7473953	2	122.46	19406	1	377	390	N
18	85	tr|Q1PCJ6|Q1PCJ6_HERME	L.DIERPTYTNVNR.I	N	57.70	14767321	-0.9	7393726	2	64.50	7211	1	218	229	N
18	85	tr|Q1PCJ6|Q1PCJ6_HERME	K.SKLGYTVYPSPQVSTAVVEPYNSVLSTH.S	N	57.59	30225288	5.6	10085225	3	118.61	18627	1	165	192	N
18	85	tr|Q1PCJ6|Q1PCJ6_HERME	H.EQLSVAEITNSVFEPAGMLTK.C	N	57.45	22631406	4.8	11325830	2	149.10	24732	1	284	304	N
18	85	tr|Q1PCJ6|Q1PCJ6_HERME	K.SKLGYTVYPSPQVSTAVVEPYNSVLSTHSLLEHTD.V	N	54.79	38179050	3.8	9554872	4	126.40	20191	2	165	199	N
18	85	tr|Q1PCJ6|Q1PCJ6_HERME	R.IDHKFDLMYSK.R	N	54.54	13956857	4.4	6988531	2	80.42	10592	2	391	401	N
18	85	tr|Q1PCJ6|Q1PCJ6_HERME	R.KLADNC(+57.02)TGLQGFM(+15.99)VFHAVGGGTGSGLGALLLER.L	N	54.30	33616912	3.1	8414327	4	146.29	24157	1	124	156	Y
18	85	tr|Q1PCJ6|Q1PCJ6_HERME	R.KLADNC(+57.02)TGLQGF.M	N	54.12	13226289	4.5	6623247	2	92.16	13122	1	124	135	Y
18	85	tr|Q1PCJ6|Q1PCJ6_HERME	K.AYHEQLSVAEITNSVFEPAGMLTK(+27.99).C	N	53.08	26622949	7.5	8884456	3	142.60	23438	1	281	304	Y
18	85	tr|Q1PCJ6|Q1PCJ6_HERME	L.TSYAPVISAEK.A	N	52.38	11646027	4.3	5833111	2	72.29	8844	1	270	280	N
18	85	tr|Q1PCJ6|Q1PCJ6_HERME	K.AYHEQLSVAEITN.S	N	51.92	14737100	5.1	7378660	2	89.24	12496	1	281	293	N
18	85	tr|Q1PCJ6|Q1PCJ6_HERME	K.AYHEQLSVAEITN(+28.03)SVFEPAGMLTK.C	N	51.73	26623313	-7.1	8884447	3	144.45	23798	2	281	304	Y
18	85	tr|Q1PCJ6|Q1PCJ6_HERME	S.LDIERPTYTNVNR.I	N	49.86	15898162	4.0	5309481	3	77.44	9956	1	217	229	N
18	85	tr|Q1PCJ6|Q1PCJ6_HERME	D.IERPTYTNVNR.I	N	49.26	13617051	1.5	4549097	3	56.42	5690	3	219	229	N
18	85	tr|Q1PCJ6|Q1PCJ6_HERME	N.SVLSTHSLLEHTDVATMLDNEAIYDLTR.R	N	49.11	31435444	5.4	10488611	3	145.56	24015	3	187	214	N
18	85	tr|Q1PCJ6|Q1PCJ6_HERME	K.SKLGYTVYPSPQVSTAVVEPYNSVLSTHSLLEHTDVATMLDNEAIYDLTR.R	N	48.17	55237393	7.1	11057629	5	155.40	25956	2	165	214	N
18	85	tr|Q1PCJ6|Q1PCJ6_HERME	K.SKLGYTVYPSPQ(+.98)VSTAVVEPYNSVLSTHSLLEHTDVATMLDNEAIYDLTRR.S	N	46.27	56808247	4.3	14212196	4	150.64	25026	2	165	215	Y
18	85	tr|Q1PCJ6|Q1PCJ6_HERME	K.SKLGYTVYPSPQVSTAVVEPYNSVLSTHSL.L	N	46.02	32226448	5.4	10752280	3	126.89	20289	1	165	194	N
18	85	tr|Q1PCJ6|Q1PCJ6_HERME	K.YMSC(+57.02)C(+57.02)LMYR.G	N	45.57	12824967	3.7	6422580	2	88.09	12252	1	312	320	Y
18	85	tr|Q1PCJ6|Q1PCJ6_HERME	K.AYHEQLSVAEITNSVFEPAGMLT.K	N	45.53	25062048	8.4	12541202	2	150.13	24926	1	281	303	N
18	85	tr|Q1PCJ6|Q1PCJ6_HERME	N.STAIAEVFAR.I	N	45.08	10635662	3.4	5327922	2	98.05	14363	1	381	390	N
18	85	tr|Q1PCJ6|Q1PCJ6_HERME	K.YMSC(+57.02)C(+57.02)LMYRGDVVPK.D	N	44.65	18778296	3.0	9399249	2	93.42	13386	2	312	326	Y
18	85	tr|Q1PCJ6|Q1PCJ6_HERME	K.FDLMYSK.R	N	43.56	9024208	4.6	4522197	2	91.89	13062	1	395	401	N
18	85	tr|Q1PCJ6|Q1PCJ6_HERME	V.LTSYAPVISAEK.A	N	43.10	12776866	3.8	6398530	2	82.69	11094	1	269	280	N
18	85	tr|Q1PCJ6|Q1PCJ6_HERME	R.EAIC(+57.02)IHIGQAGC(+57.02)QVGN.A	N	42.58	17257927	4.3	8639073	2	96.53	14040	1	3	18	Y
18	85	tr|Q1PCJ6|Q1PCJ6_HERME	K.AYHEQLSVAEITNSVF.E	N	42.39	18068788	4.7	9044509	2	134.29	21792	1	281	296	N
18	85	tr|Q1PCJ6|Q1PCJ6_HERME	R.KLADNC(+57.02)TGLQGFMVF.H	N	42.36	16998062	5.3	8509149	2	140.81	23086	1	124	138	Y
18	85	tr|Q1PCJ6|Q1PCJ6_HERME	K.SKLGYTVYPSPQVSTAVVEPYNSVLSTHSLLEHTDVATMLDNEAIYDLTRR.S	N	42.22	56798408	2.3	11369780	5	151.94	25279	2	165	215	N
18	85	tr|Q1PCJ6|Q1PCJ6_HERME	K.LGYTVYPSPQVSTAVVEPYN(+.98)SVLSTHSLLEHTDVATMLDNEAIYDLTR.R	N	41.02	53095967	8.6	13284178	4	160.89	26995	2	167	214	Y
18	85	tr|Q1PCJ6|Q1PCJ6_HERME	K.LGYTVYPSPQVSTAVVEPYNSVLSTH.S	N	40.45	28074019	7.3	9368147	3	129.01	20727	1	167	192	N
18	85	tr|Q1PCJ6|Q1PCJ6_HERME	D.WSPTGFK.V	N	40.15	8214072	4.1	4117125	2	81.14	10755	1	346	352	N
18	85	tr|Q1PCJ6|Q1PCJ6_HERME	V.YPSPQVSTAVVEPYNSVLSTHSLLEHTDVATMLDNEAIYDLTR.R	N	39.87	47753276	5.7	11948459	4	157.02	26275	1	172	214	N
18	85	tr|Q1PCJ6|Q1PCJ6_HERME	S.LLEHT(+87.05)DVATMLDNEAIYDLTR.R	N	38.49	25192400	3.0	12606311	2	146.02	24105	1	194	214	Y
18	85	tr|Q1PCJ6|Q1PCJ6_HERME	N.SVFEPAGMLTK.C	N	37.61	11786005	5.5	5903107	2	101.48	15084	1	294	304	N
18	85	tr|Q1PCJ6|Q1PCJ6_HERME	Y.TVYPSPQVSTAVVEPYN(+.98)SVLSTHSLLEHTDVATMLDNEAIYDLTR.R	N	37.37	49764277	9.1	12451255	4	157.69	26399	1	170	214	Y
18	85	tr|Q1PCJ6|Q1PCJ6_HERME	M.SC(+57.02)C(+57.02)LMYR.G	N	37.01	9883929	1.3	4952043	2	66.03	7521	1	314	320	Y
18	85	tr|Q1PCJ6|Q1PCJ6_HERME	T.SYAPVISAEK.A	N	36.84	10635549	4.6	5327872	2	68.42	8014	1	271	280	N
18	85	tr|Q1PCJ6|Q1PCJ6_HERME	T.VYPSPQVSTAVVEPYNSVLSTHSLLEHTDVATMLDNEAIYDLTR.R	N	34.80	48743960	8.6	12196167	4	157.52	26368	1	171	214	N
18	85	tr|Q1PCJ6|Q1PCJ6_HERME	K.LADNC(+57.02)TGLQGFMVFH.A	N	33.58	17087701	5.7	8553972	2	133.25	21587	1	125	139	Y
18	85	tr|Q1PCJ6|Q1PCJ6_HERME	I.IGQVVSSLTASLR.F	N	33.55	13297616	3.9	6658907	2	107.15	16255	1	231	243	N
18	85	tr|Q1PCJ6|Q1PCJ6_HERME	Y.MSC(+57.02)C(+57.02)LMYR.G	N	32.55	11194333	4.1	5607263	2	77.96	10069	1	313	320	Y
18	85	tr|Q1PCJ6|Q1PCJ6_HERME	R.KLADNC(+57.02)TGLQGFM.V	N	32.03	14536693	5.4	7278458	2	108.57	16550	1	124	136	Y
18	85	tr|Q1PCJ6|Q1PCJ6_HERME	K.LGYTVYPSPQVSTAVVEPYN(+.98)SVLSTHSLLEHTDVATM(+15.99)LDNEAIYDLTR.R	N	32.03	53255913	4.0	13324104	4	154.59	25802	1	167	214	Y
18	85	tr|Q1PCJ6|Q1PCJ6_HERME	R.SLDIERPTY(+15.99)TNVNR.I	N	31.19	16928431	2.0	5652894	3	79.19	10328	1	216	229	Y
18	85	tr|Q1PCJ6|Q1PCJ6_HERME	R.QLFHPEQL.V	N	30.46	10105185	4.4	5062687	2	96.07	13941	1	85	92	N
18	85	tr|Q1PCJ6|Q1PCJ6_HERME	R.IDHKFDLM.Y	N	29.66	10174954	4.9	5097574	2	87.14	12046	2	391	398	N
18	85	tr|Q1PCJ6|Q1PCJ6_HERME	K.LADNC(+57.02)TGLQGFMVF.H	N	28.23	15717112	9.0	7868699	2	156.49	26171	1	125	138	Y
18	85	tr|Q1PCJ6|Q1PCJ6_HERME	K.LAD(+17.03)NC(+57.02)TGLQGFMVFHAVGGGTGSGLGALLLER.L	N	27.62	32346277	-4.0	10792122	3	157.45	26354	1	125	156	Y
18	85	tr|Q1PCJ6|Q1PCJ6_HERME	K.TKR(-43.05)SISFC(+57.02)DWSPTGFK.V	Y	27.49	18728716	3.6	9374464	2	118.49	18605	1	337	352	Y
18	85	tr|Q1PCJ6|Q1PCJ6_HERME	K.LGYTVYPSPQVSTAVVEPYN(+.98)SVLSTHSLLEHTDVATMLDNEAIYDLTRR.S	N	27.26	54656978	9.4	9119655	6	156.60	26193	1	167	215	Y
18	85	tr|Q1PCJ6|Q1PCJ6_HERME	E.KAYHEQM(sub L)SVM(sub A)EITNSVFEPAGMLTK.C	N	26.59	28403547	6.0	9477979	3	128.67	20659	1	280	304	N
18	85	tr|Q1PCJ6|Q1PCJ6_HERME	G.YTVYPSPQVSTAVVEPYNSVLSTHSLLEHTDVATMLDNEAIYDLTR.R	N	26.46	51385068	8.4	12856448	4	159.49	26733	1	169	214	N
18	85	tr|Q1PCJ6|Q1PCJ6_HERME	K.LGYTVYPSPQVSTAVVEPYNSVLSTHSLLEHTD.V	N	26.25	36027781	6.5	12019412	3	135.06	21941	2	167	199	N
18	85	tr|Q1PCJ6|Q1PCJ6_HERME	R.IHFVLT.S	N	23.76	7284221	3.7	3652197	2	96.55	14044	1	265	270	N
18	85	tr|Q1PCJ6|Q1PCJ6_HERME	T.VYPSPQVSTAVVEPYNSVLSTHSLLEHTDVATMLDNEAIYDLTRR.S	N	21.42	50304971	8.4	12586421	4	153.28	25537	1	171	215	N
20	30	tr|W6KNS5|W6KNS5_9TRYP	K.THMQGLATVAVDGSVYEK.M	Y	82.99	19049302	4.0	9534762	2	91.62	13008	5	408	425	N
20	30	tr|W6KNS5|W6KNS5_9TRYP	K.SDASNAAGVFYALDLGGTNFR.V	Y	77.24	21450127	4.9	10735189	2	146.18	24137	1	77	97	N
20	30	tr|W6KNS5|W6KNS5_9TRYP	K.KVTGVDLTDLSDLR.T	Y	74.80	15308253	3.9	7664229	2	108.66	16567	2	367	380	N
20	30	tr|W6KNS5|W6KNS5_9TRYP	K.VTGVDLTDLSDLR.T	Y	74.67	14027303	4.5	7023756	2	119.08	18727	1	368	380	N
20	30	tr|W6KNS5|W6KNS5_9TRYP	K.GFSTEGVVGKDVAQLLR.G	Y	73.61	17749576	2.3	8884882	2	125.01	19914	2	180	196	N
20	30	tr|W6KNS5|W6KNS5_9TRYP	R.MTAINMEC(+57.02)GNFDSKYR.Y	Y	73.24	19358278	4.9	9689259	2	90.45	12753	2	263	278	Y
20	30	tr|W6KNS5|W6KNS5_9TRYP	Y.MGMITGDQGPGLQFTR.R	Y	73.10	17078073	2.7	8549132	2	109.15	16672	1	347	362	N
20	30	tr|W6KNS5|W6KNS5_9TRYP	R.YVLPITKYDELVDER.S	Y	72.64	18519618	5.8	9269935	2	118.58	18621	3	279	293	N
20	30	tr|W6KNS5|W6KNS5_9TRYP	K.ALPMGFTFSFPC(+57.02)ELK.S	Y	72.18	17438364	8.9	8729333	2	149.23	24755	1	153	167	Y
20	30	tr|W6KNS5|W6KNS5_9TRYP	R.MTAINMEC(+57.02)GNFDSK.Y	Y	71.41	16166633	3.8	8093420	2	90.63	12791	1	263	276	Y
20	30	tr|W6KNS5|W6KNS5_9TRYP	R.LALATLATQFNMGMDR.L	Y	70.69	17518699	8.1	8769493	2	140.84	23091	1	29	44	N
20	30	tr|W6KNS5|W6KNS5_9TRYP	K.H(sub Y)MGMITGDQGPGLQFTR.R	Y	68.36	18448662	3.8	9234439	2	97.45	14227	3	346	362	N
20	30	tr|W6KNS5|W6KNS5_9TRYP	K.MMTMYMIHEMIEGLEGRPSTIR.M	Y	66.33	26252246	9.9	8760908	3	156.01	26072	2	47	68	N
20	30	tr|W6KNS5|W6KNS5_9TRYP	K.TMMS(+14.02)EKAPEDLQK.A	Y	65.77	15207214	3.0	7613702	2	63.83	7078	2	140	152	Y
20	30	tr|W6KNS5|W6KNS5_9TRYP	R.SAQQAAMLTSAPLLK.T	Y	64.39	15288282	4.3	7654247	2	104.49	15707	2	393	407	N
20	30	tr|W6KNS5|W6KNS5_9TRYP	Q.MN(+.98)VVAVC(+57.02)NDTVGTLIAR.Y	Y	64.30	18329125	3.6	9174668	2	123.08	19529	1	206	222	Y
20	30	tr|W6KNS5|W6KNS5_9TRYP	K.THMQGLATVAVD(-18.01)GSVYEK.M	Y	63.91	18869197	5.4	9444722	2	91.29	12938	1	408	425	Y
20	30	tr|W6KNS5|W6KNS5_9TRYP	K.IVSGMYLGEIAR.Y	Y	62.40	13076907	6.0	6548565	2	106.88	16202	1	305	316	N
20	30	tr|W6KNS5|W6KNS5_9TRYP	R.VDSKYVIPTSALTGTADDLFGFIAK.S	Y	60.81	26283687	6.4	8771357	3	157.99	26455	1	112	136	N
20	30	tr|W6KNS5|W6KNS5_9TRYP	K.DGSGLGATMIAALA(sub T)VSMK	Y	59.78	16918586	7.7	8469431	2	160.31	26887	4	454	471	N
20	30	tr|W6KNS5|W6KNS5_9TRYP	K.YVIPTSALTGTADDLFGFIAK.S	Y	58.79	21991462	5.9	11005869	2	167.26	28196	2	116	136	N
20	30	tr|W6KNS5|W6KNS5_9TRYP	R.LYQDNM(sub V)NAILGKESK.A	Y	58.41	17228611	4.1	8624413	2	91.53	12988	2	432	446	N
20	30	tr|W6KNS5|W6KNS5_9TRYP	M.TAINMEC(+57.02)GNFDSK.Y	Y	58.04	14856228	4.7	7438221	2	79.94	10490	1	264	276	Y
20	30	tr|W6KNS5|W6KNS5_9TRYP	R.SLNPDNQLQEKIVSGMYLGEIAR.Y	Y	57.23	25743110	7.2	8591171	3	131.15	21157	1	294	316	N
20	30	tr|W6KNS5|W6KNS5_9TRYP	T.GTADDLFGFIAK.S	Y	55.77	12536292	7.6	6278266	2	133.71	21679	1	125	136	N
20	30	tr|W6KNS5|W6KNS5_9TRYP	I.TGDQGPGLQFTR.R	Y	55.20	12756207	3.6	6388199	2	78.51	10185	2	351	362	N
20	30	tr|W6KNS5|W6KNS5_9TRYP	R.SLNPDNQLQEK.I	Y	55.11	12846310	6.2	6433267	2	59.15	6185	1	294	304	N
20	30	tr|W6KNS5|W6KNS5_9TRYP	R.YFA(sub S)DENAQVGVIVGTGSNAC(+57.02)YFER.S	Y	55.04	26662070	3.5	8897460	3	122.44	19402	2	223	246	Y
20	30	tr|W6KNS5|W6KNS5_9TRYP	A.LPMGFTFSFPC(+57.02)ELK.S	Y	54.80	16727993	2.5	8374091	2	147.75	24454	1	154	167	Y
20	30	tr|W6KNS5|W6KNS5_9TRYP	K.GFSTEGVVGK.D	Y	54.39	9794974	5.0	4907585	2	67.55	7832	1	180	189	N
20	30	tr|W6KNS5|W6KNS5_9TRYP	K.KVTGVDLTD(-18.01)LSDLR.T	Y	54.34	15128147	5.7	5052817	3	108.85	16608	1	367	380	Y
20	30	tr|W6KNS5|W6KNS5_9TRYP	I.KKVTGVDLTDLSDLR.T	Y	52.33	16589203	4.8	5539833	3	98.66	14487	1	366	380	N
20	30	tr|W6KNS5|W6KNS5_9TRYP	R.MTAINMEC(+57.02)GNFD(-18.01)SK.Y	Y	51.28	15986527	4.1	8003369	2	92.31	13153	1	263	276	Y
20	30	tr|W6KNS5|W6KNS5_9TRYP	R.YMIVQLSEIGC(+57.02)LA(sub S)PSLASAMSK.P	Y	50.78	23681841	6.6	11851072	2	161.70	27147	1	317	338	Y
20	30	tr|W6KNS5|W6KNS5_9TRYP	R.M(+15.99)TAINM(+15.99)EC(+57.02)GNFDSK.Y	Y	50.52	16486531	3.6	8253368	2	90.93	12858	1	263	276	Y
20	30	tr|W6KNS5|W6KNS5_9TRYP	G.VDLTDLSDLR.T	Y	50.14	11455928	3.5	5738057	2	113.89	17652	1	371	380	N
20	30	tr|W6KNS5|W6KNS5_9TRYP	T.GVDLTDLSDLR.T	Y	49.68	12026143	6.5	6023183	2	114.91	17867	1	370	380	N
20	30	tr|W6KNS5|W6KNS5_9TRYP	Y.MIHEMIEGLEGRPSTIR.M	Y	49.26	19679921	2.5	6570063	3	99.06	14574	1	52	68	N
20	30	tr|W6KNS5|W6KNS5_9TRYP	R.YMIVQLSEIGC(+57.02)LS(+136.00)PSLASAMSKPMSFETK.Y	Y	48.05	33405596	8.6	11145367	3	165.97	27959	1	317	345	Y
20	30	tr|W6KNS5|W6KNS5_9TRYP	T.VAVDGSVYEK.M	Y	46.76	10655342	5.6	5337773	2	60.62	6461	1	416	425	N
20	30	tr|W6KNS5|W6KNS5_9TRYP	V.SGMYLGEIAR.Y	Y	46.38	10955382	4.7	5487789	2	92.61	13211	1	307	316	N
20	30	tr|W6KNS5|W6KNS5_9TRYP	A.TQFNMGMDR.L	Y	46.17	10984586	3.6	5502386	2	76.67	9787	1	36	44	N
20	30	tr|W6KNS5|W6KNS5_9TRYP	Q.KDGSGLGATMIAALA(sub T)VSMK	Y	46.05	18199536	5.5	6076618	3	141.00	23126	1	453	471	N
20	30	tr|W6KNS5|W6KNS5_9TRYP	K.THMK(sub Q)GLATVAVDGSVYEK.M	Y	43.59	19049666	-7.5	9534834	2	93.26	13352	1	408	425	N
20	30	tr|W6KNS5|W6KNS5_9TRYP	K.KVTGVDLTDLSDV(sub L)RTIR.E	Y	43.57	18870425	5.0	6300246	3	106.18	16058	1	367	383	N
20	30	tr|W6KNS5|W6KNS5_9TRYP	K.YDELVDER.S	Y	43.54	10374666	3.3	5197422	2	65.66	7442	1	286	293	N
20	30	tr|W6KNS5|W6KNS5_9TRYP	L.ATVAVDGSVYEK.M	Y	43.02	12376190	3.5	6198190	2	68.22	7973	1	414	425	N
20	30	tr|W6KNS5|W6KNS5_9TRYP	R.LYQDNM(sub V)NAILGK.E	Y	42.70	13786914	4.9	6903563	2	100.85	14953	1	432	443	N
20	30	tr|W6KNS5|W6KNS5_9TRYP	A.TVAVDGSVYEK.M	Y	42.18	11665819	2.9	5842999	2	64.38	7188	1	415	425	N
20	30	tr|W6KNS5|W6KNS5_9TRYP	L.YQDNM(sub V)NAILGK.E	Y	42.09	12656074	4.6	6338139	2	91.38	12954	1	433	443	N
20	30	tr|W6KNS5|W6KNS5_9TRYP	Q.GLATVAVDGSVYEK.M	Y	40.51	14077245	4.5	7048727	2	88.89	12425	1	412	425	N
20	30	tr|W6KNS5|W6KNS5_9TRYP	R.MLPSFVYK.S	Y	38.67	9835150	4.0	4927668	2	102.52	15299	1	69	76	N
20	30	tr|W6KNS5|W6KNS5_9TRYP	K.Y(+15.99)DELVDER.S	Y	38.33	10534614	1.3	5277386	2	66.13	7540	1	286	293	Y
20	30	tr|W6KNS5|W6KNS5_9TRYP	M.S(+42.01)N(+.98)RLNNLLTHIATK.E	Y	38.06	16368896	5.0	5466399	3	116.11	18111	1	2	15	Y
20	30	tr|W6KNS5|W6KNS5_9TRYP	A.SAMSKPMSFETK.Y	Y	37.94	13426261	1.3	6723212	2	65.85	7482	2	334	345	N
20	30	tr|W6KNS5|W6KNS5_9TRYP	R.LNNLLTHIATR(sub K).E	Y	37.90	12647251	5.7	6333734	2	88.92	12432	2	5	15	N
20	30	tr|W6KNS5|W6KNS5_9TRYP	M.IEGLEGRPSTIR.M	Y	37.50	13267255	1.8	4432499	3	66.33	7580	1	57	68	N
20	30	tr|W6KNS5|W6KNS5_9TRYP	K.F(sub T)MMSEKAPEDLQK.A	Y	37.36	15527266	-6.7	5185793	3	63.97	7106	1	140	152	N
20	30	tr|W6KNS5|W6KNS5_9TRYP	K.MPSFQR.L	Y	36.68	7643640	3.5	3831906	2	64.29	7170	1	426	431	N
20	30	tr|W6KNS5|W6KNS5_9TRYP	G.FSTEGVVGK.D	Y	35.26	9224760	7.3	4622486	2	63.36	6985	1	181	189	N
20	30	tr|W6KNS5|W6KNS5_9TRYP	K.DVAQLLR.G	Y	34.68	8134708	3.6	4077441	2	89.80	12613	1	190	196	N
20	30	tr|W6KNS5|W6KNS5_9TRYP	K.TMM(+31.99)SE(+14.02)KAPEDLQK.A	Y	33.79	15527113	3.5	7773657	2	63.90	7092	1	140	152	Y
20	30	tr|W6KNS5|W6KNS5_9TRYP	P.I(+27.99)TKYDELVDER.S	Y	33.60	14076881	0.8	7048519	2	65.80	7471	1	283	293	Y
20	30	tr|W6KNS5|W6KNS5_9TRYP	T.FSFPC(+57.02)ELK.S	Y	33.49	10264844	4.6	5142518	2	105.05	15825	1	160	167	Y
20	30	tr|W6KNS5|W6KNS5_9TRYP	K.YVIPTSALTGTADD(-18.01)LFGFIAK.S	Y	33.23	21811357	6.0	10915817	2	159.02	26647	1	116	136	Y
20	30	tr|W6KNS5|W6KNS5_9TRYP	K.VTGVDLTDLSDLRTV(sub I)R.E	Y	32.95	17589475	5.9	5873266	3	114.93	17869	1	368	383	N
20	30	tr|W6KNS5|W6KNS5_9TRYP	K.VTGVDLTDLSDLRK(sub T).I	Y	31.77	15308253	3.8	5112843	3	105.03	15822	2	368	381	N
20	30	tr|W6KNS5|W6KNS5_9TRYP	R.LNNLLTHIATK.E	Y	31.21	12367190	4.7	4132489	3	85.05	11608	1	5	15	N
20	30	tr|W6KNS5|W6KNS5_9TRYP	G.MITGDQGPGLQFTR.R	Y	30.68	15197452	3.2	7608823	2	94.91	13694	1	349	362	N
20	30	tr|W6KNS5|W6KNS5_9TRYP	R.YVLPITKY.D	Y	28.55	9955692	4.4	4987940	2	103.83	15572	1	279	286	N
20	30	tr|W6KNS5|W6KNS5_9TRYP	A.TLATQFNMGMDR.L	Y	28.51	13836276	7.4	6928262	2	100.16	14805	1	33	44	N
20	30	tr|W6KNS5|W6KNS5_9TRYP	S.FPC(+57.02)ELK.S	Y	28.43	7923840	5.2	3972013	2	67.66	7856	1	162	167	Y
20	30	tr|W6KNS5|W6KNS5_9TRYP	K.THMQGLATVAVD.G	Y	28.03	12416074	3.0	6218129	2	82.41	11034	1	408	419	N
20	30	tr|W6KNS5|W6KNS5_9TRYP	R.SLNP(+13.98)DNQLQEK.I	Y	27.25	12986102	3.2	6503145	2	59.56	6260	1	294	304	Y
20	30	tr|W6KNS5|W6KNS5_9TRYP	K.SIDSGVLIK.W	Y	26.45	9305386	3.9	4662784	2	78.70	10224	1	168	176	N
20	30	tr|W6KNS5|W6KNS5_9TRYP	R.YMIVQLSEIGC(+57.02)LSPSLASAMSKPMSFETK.Y	Y	26.25	32045579	8.8	10692026	3	156.87	26243	1	317	345	Y
20	30	tr|W6KNS5|W6KNS5_9TRYP	K.TMM(+15.99)SQ(sub E)KAPEDLQK.A	Y	26.14	15217167	-7.3	7618600	2	63.77	7066	1	140	152	Y
20	30	tr|W6KNS5|W6KNS5_9TRYP	K.DGSGLGATMIAALS(sub T)VSMK	Y	23.22	17078535	5.3	8549385	2	141.07	23140	1	454	471	N
22	56	tr|W6KPL1|W6KPL1_9TRYP	K.SATGVAFSRNPSTGENYFYGEYLINAQGEDVVAGIR.T	Y	80.08	38518391	8.8	12849650	3	136.98	22308	2	256	291	N
22	56	tr|W6KPL1|W6KPL1_9TRYP	K.GLAASPGAAVGQVVFNAQDAK.A	N	78.26	19700221	3.9	9860222	2	112.51	17369	2	423	443	N
22	56	tr|W6KPL1|W6KPL1_9TRYP	R.LETSPEDLAGMHAAEGILTAR.G	N	74.33	21810735	5.4	10915499	2	120.78	19076	3	457	477	N
22	56	tr|W6KPL1|W6KPL1_9TRYP	R.NPSTGENYFYGEYLINAQGEDVVAGIR.T	Y	72.96	29753936	5.1	14887117	2	141.50	23224	2	265	291	N
22	56	tr|W6KPL1|W6KPL1_9TRYP	R.VDPEQVSHLLHPTID.P	Y	71.52	16988577	3.2	8504388	2	110.41	16937	2	396	410	N
22	56	tr|W6KPL1|W6KPL1_9TRYP	K.TGQPFPQDPWTQLHAS(sub A)IC(+57.02)AVFRSWTNPR.A	Y	71.37	32965938	9.0	8251631	4	168.82	28527	1	197	224	Y
22	56	tr|W6KPL1|W6KPL1_9TRYP	R.SGAAASMPGMMDTVLNLGLNTATVDAWVAR.S	Y	71.16	30194565	8.1	10075010	3	169.27	28659	2	98	127	N
22	56	tr|W6KPL1|W6KPL1_9TRYP	R.FITMYADIVMQVGREDFEK.E	N	70.28	22910967	8.4	7647126	3	149.39	24787	1	142	160	N
22	56	tr|W6KPL1|W6KPL1_9TRYP	R.RYPSMEESMPENYHMLC(+57.02)DIR.G	Y	69.83	25570857	4.3	8533729	3	106.56	16137	3	318	337	Y
22	56	tr|W6KPL1|W6KPL1_9TRYP	A.ASPGAAVGQVVFNAQDAK.A	N	69.38	17288794	3.1	8654496	2	98.06	14365	1	426	443	N
22	56	tr|W6KPL1|W6KPL1_9TRYP	R.LGIVYPEIYNMQVR.S	N	67.90	16938861	4.8	8479544	2	127.37	20387	2	695	708	N
22	56	tr|W6KPL1|W6KPL1_9TRYP	R.AAITADEIAQ(sub E)EADFFSFGTNDLTQLGSGFSR.D	Y	67.59	32785366	6.6	10938600	3	168.64	28482	1	774	804	N
22	56	tr|W6KPL1|W6KPL1_9TRYP	R.ALANELGVPVEKIEQR.T	Y	66.63	17649734	4.4	8834979	2	100.64	14907	2	662	677	N
22	56	tr|W6KPL1|W6KPL1_9TRYP	K.KTGQPFPQDPWTQLHAS(sub A)IC(+57.02)AVFR.S	Y	66.61	26833328	7.2	6718453	4	147.02	24305	2	196	218	Y
22	56	tr|W6KPL1|W6KPL1_9TRYP	R.VDYLIGTMIEVPR.A	Y	66.45	15047959	6.6	7534102	2	132.65	21458	2	761	773	N
22	56	tr|W6KPL1|W6KPL1_9TRYP	R.DPFESLDQSGVGV(sub I)LVK.I	Y	64.03	16888621	5.5	8454429	2	127.78	20468	1	823	838	N
22	56	tr|W6KPL1|W6KPL1_9TRYP	K.EGDVITLDGSR.G	N	63.82	11605673	2.0	5812921	2	77.15	9886	1	518	528	N
22	56	tr|W6KPL1|W6KPL1_9TRYP	D.FFSFGTNDLTQLGSGFSR.D	Y	62.61	19799377	8.1	9909842	2	143.71	23655	1	787	804	N
22	56	tr|W6KPL1|W6KPL1_9TRYP	R.YPSMEESMPENYHMLC(+57.02)DIR.G	Y	62.20	24009846	4.2	8013389	3	115.09	17905	1	319	337	Y
22	56	tr|W6KPL1|W6KPL1_9TRYP	K.FDSDLSADDLK.Q	Y	61.74	12245510	3.3	6132848	2	86.78	11964	1	173	183	N
22	56	tr|W6KPL1|W6KPL1_9TRYP	R.TEHMFFDK.K	N	61.70	10534590	4.0	5277389	2	76.77	9807	2	588	595	N
22	56	tr|W6KPL1|W6KPL1_9TRYP	N.TKFDSDLSADDLK.Q	Y	61.68	14536936	3.9	7278569	2	79.90	10481	2	171	183	N
22	56	tr|W6KPL1|W6KPL1_9TRYP	K.FTLHGVEIKEGDVITLDGSR.G	Y	61.33	21851379	5.5	5472947	4	111.93	17247	1	509	528	N
22	56	tr|W6KPL1|W6KPL1_9TRYP	E.TSPEDLAGMHAAEGILTAR.G	N	61.11	19389469	3.8	9704844	2	115.33	17951	3	459	477	N
22	56	tr|W6KPL1|W6KPL1_9TRYP	R.ALANELGVPVEK.I	Y	60.73	12386870	3.3	6203528	2	91.14	12905	1	662	673	N
22	56	tr|W6KPL1|W6KPL1_9TRYP	E.ADFFSFGTNDLTQLGSGFSR.D	Y	59.98	21660017	6.6	10840153	2	151.91	25273	1	785	804	N
22	56	tr|W6KPL1|W6KPL1_9TRYP	K.KFTLHGVEIK.E	Y	58.15	11706760	3.2	3912339	3	76.92	9842	1	508	517	N
22	56	tr|W6KPL1|W6KPL1_9TRYP	L.HEVNPMLGLR.G	N	57.60	11646073	3.9	5833132	2	79.39	10371	1	682	691	N
22	56	tr|W6KPL1|W6KPL1_9TRYP	R.MNHITGLIGTAVNVQAMVFGNINDK(+27.99).S	N	56.76	26843416	8.9	8957958	3	155.38	25951	1	231	255	Y
22	56	tr|W6KPL1|W6KPL1_9TRYP	G.IVYPEIYNMQVR.S	N	56.52	15237806	5.0	7629014	2	113.87	17649	1	697	708	N
22	56	tr|W6KPL1|W6KPL1_9TRYP	Y.GEYLINAQGEDVVAGIR.T	N	56.43	18029163	5.8	9024706	2	111.34	17130	1	275	291	N
22	56	tr|W6KPL1|W6KPL1_9TRYP	R.DMQDIEFTVENGR.L	Y	55.37	15526827	5.0	7773525	2	109.50	16747	1	346	358	N
22	56	tr|W6KPL1|W6KPL1_9TRYP	K.LMPMQKEDFK.G	Y	54.09	12656147	4.4	6338174	2	70.91	8531	2	620	629	N
22	56	tr|W6KPL1|W6KPL1_9TRYP	R.MNHITGLIGTAVNVQAMVFGNINDK(+28.03).S	N	53.95	26843779	3.8	8958033	3	156.31	26137	1	231	255	Y
22	56	tr|W6KPL1|W6KPL1_9TRYP	R.DDAASFLRR.Y	N	53.90	10495254	4.4	5257723	2	75.93	9624	1	805	813	N
22	56	tr|W6KPL1|W6KPL1_9TRYP	R.LLDPPLHEFLPTKPSAQK(sub R).A	Y	52.66	20301200	3.8	10160712	2	103.34	15466	3	644	661	N
22	56	tr|W6KPL1|W6KPL1_9TRYP	K.GANLAEMVNIGLPVPPGFTITTEVC(+57.02)AAYQVEK.K	N	52.62	33887046	5.2	11305813	3	165.31	27834	2	29	60	Y
22	56	tr|W6KPL1|W6KPL1_9TRYP	D.PFESLDQSGVGV(sub I)LVK.I	Y	51.62	15738351	4.9	7879286	2	112.08	17278	1	824	838	N
22	56	tr|W6KPL1|W6KPL1_9TRYP	L.DPPLHEFLPTKPSAQK(sub R).A	Y	51.09	18039519	3.9	6023269	3	85.54	11704	1	646	661	N
22	56	tr|W6KPL1|W6KPL1_9TRYP	R.LGVHANADTPNDAMTAHSL(sub F)GADGLGLC(+57.02)R.T	Y	49.58	28333235	-0.3	9454481	3	115.07	17900	1	560	587	Y
22	56	tr|W6KPL1|W6KPL1_9TRYP	N.KEFGN(sub S)LENPLLFSVR.S	Y	46.42	17619413	6.4	8819836	2	123.31	19577	2	83	97	N
22	56	tr|W6KPL1|W6KPL1_9TRYP	K.SVSLEGNIEVLLK.W	Y	46.20	13997922	8.1	7009091	2	133.11	21560	1	540	552	N
22	56	tr|W6KPL1|W6KPL1_9TRYP	K.EFGN(sub S)LENPLLFSVR.S	Y	45.16	16338463	7.2	8179363	2	139.70	22860	1	84	97	N
22	56	tr|W6KPL1|W6KPL1_9TRYP	K.TGQPFPQDPWTQLHAS(sub A)IC(+57.02)AVFR.S	Y	44.70	25552380	4.2	8527569	3	156.20	26112	2	197	218	Y
22	56	tr|W6KPL1|W6KPL1_9TRYP	K.RLGVHANADTPNDAMTAHSL(sub F)GADGLGLC(+57.02)R.T	Y	44.54	29894246	-0.7	9974814	3	107.83	16397	3	559	587	Y
22	56	tr|W6KPL1|W6KPL1_9TRYP	R.YPSMEESMPENYHML.C	Y	44.32	18567419	4.3	9293823	2	117.81	18461	1	319	333	N
22	56	tr|W6KPL1|W6KPL1_9TRYP	D.TVLNLGLNTATVDAWVAR.S	Y	44.24	19130370	6.2	9575317	2	141.83	23292	1	110	127	N
22	56	tr|W6KPL1|W6KPL1_9TRYP	E.NPLLFSVR.S	N	44.12	9445443	2.5	4732806	2	105.64	15946	1	90	97	N
22	56	tr|W6KPL1|W6KPL1_9TRYP	K.SATGVAFSRNPSTGENYFYGEYLIN(+.98)AQGEDVVAGIRTPQQISK.A	Y	43.69	46352515	7.3	11598286	4	132.05	21339	1	256	298	Y
22	56	tr|W6KPL1|W6KPL1_9TRYP	R.VPVAIVAAAHAAAQER(sub K).L	Y	43.35	15728735	4.1	7874473	2	97.71	14287	3	884	899	N
22	56	tr|W6KPL1|W6KPL1_9TRYP	R.DDAASFLR.R	N	42.73	8934243	3.6	4477210	2	84.68	11525	1	805	812	N
22	56	tr|W6KPL1|W6KPL1_9TRYP	K.VPAEVTAL(sub M)VK.E	Y	38.90	10256121	5.5	5138161	2	89.68	12591	1	62	71	N
22	56	tr|W6KPL1|W6KPL1_9TRYP	K.EGVV(sub S)VRPEIMIPLVGKK.E	Y	33.82	18631016	5.4	6220445	3	109.25	16696	2	720	736	N
22	56	tr|W6KPL1|W6KPL1_9TRYP	K.TGQPFPQDL(sub P)WTQLHAAIC(+57.02)AVFR.S	Y	32.96	25552744	-1.4	12786427	2	156.40	26155	1	197	218	Y
22	56	tr|W6KPL1|W6KPL1_9TRYP	K.TGQPFPQDPWTQLHAD(sub A)IC(+57.02)AVFR.S	Y	32.94	25832329	6.6	8620906	3	167.28	28200	1	197	218	Y
22	56	tr|W6KPL1|W6KPL1_9TRYP	G.VHANADTPNDAMTAHSL(sub F)GADGLGLC(+57.02)R.T	Y	32.53	26632180	-1.7	8887451	3	110.83	17023	1	562	587	Y
22	56	tr|W6KPL1|W6KPL1_9TRYP	K.EEAVLRVDPEQVSHLLHPTIDPSSVAT(sub K)AK.P	Y	31.83	31376355	4.4	7854196	4	126.02	20113	1	390	418	N
22	56	tr|W6KPL1|W6KPL1_9TRYP	R.VDPEQVSHLLHPTIDPSSVAT(sub K)AK.P	Y	31.16	24402598	5.2	6110754	4	114.80	17840	2	396	418	N
22	56	tr|W6KPL1|W6KPL1_9TRYP	K.FTLHGVEIK.E	Y	30.82	10425811	3.9	3485356	3	88.21	12277	1	509	517	N
22	56	tr|W6KPL1|W6KPL1_9TRYP	R.K(sub N)TKFDSDLSADDLK.Q	Y	30.42	15817886	3.5	7919043	2	71.95	8760	1	170	183	N
22	56	tr|W6KPL1|W6KPL1_9TRYP	D.PPLHEFLPTKPSAQK(sub R).A	Y	30.33	16889249	3.6	8454728	2	73.68	9135	3	647	661	N
22	56	tr|W6KPL1|W6KPL1_9TRYP	R.LETSPEDLAGMHAAE.G	N	27.45	15696980	4.8	7858600	2	91.69	13021	1	457	471	N
22	56	tr|W6KPL1|W6KPL1_9TRYP	R.QMILADKLP(sub A)DRELALS(sub A)K.L	Y	27.35	19400764	5.2	6477028	3	100.62	14903	1	603	619	N
22	56	tr|W6KPL1|W6KPL1_9TRYP	S.CSH(sub P)FRVPVAIVAAAHAAAQER(sub K).L	Y	26.99	22031433	2.6	7353903	3	144.00	23709	1	879	899	N
22	56	tr|W6KPL1|W6KPL1_9TRYP	R.FVYDSYRR.F	N	26.64	11045352	2.6	5532763	2	66.34	7581	1	134	141	N
22	56	tr|W6KPL1|W6KPL1_9TRYP	K.L(+134.05)GMC(+57.02)GEHGGDPQTVK.F	Y	26.48	17187505	0.2	5739242	3	68.47	8027	1	853	867	Y
22	56	tr|W6KPL1|W6KPL1_9TRYP	R.YIDLDIYP(sub S)R.D	Y	26.39	11665972	4.3	5843083	2	112.66	17402	1	814	822	N
22	56	tr|W6KPL1|W6KPL1_9TRYP	K.TGQPFPQDPWTQLHAAIC(+57.02)AVFR(+44.03).S	Y	25.20	25832693	-9.1	8620892	3	167.18	28181	1	197	218	Y
22	56	tr|W6KPL1|W6KPL1_9TRYP	K.KVPAEVTAL(sub M)VK.E	Y	23.71	11537070	4.0	5778631	2	78.96	10282	2	61	71	N
22	56	tr|W6KPL1|W6KPL1_9TRYP	K.EDFT(sub K)GLFR.M	Y	21.59	9834712	4.6	4927451	2	116.42	18174	1	626	633	N
9	118	tr|W6KLQ8|W6KLQ8_9TRYP	K.Q(-17.03)WPGAVVQFEDFSNNHC(+57.02)FNILSR.Y	N	75.49	27472551	7.1	13746447	2	161.98	27203	2	238	260	Y
9	118	tr|W6KLQ8|W6KLQ8_9TRYP	R.EVSAHVAVAC(+57.02)IQHLQSVGLAK.A	Y	74.81	22161736	4.8	7397354	3	107.53	16331	3	517	537	Y
9	118	tr|W6KLQ8|W6KLQ8_9TRYP	R.VLPVVLDVGTNTDKIR.E	Y	74.06	17379989	4.1	8700103	2	106.55	16135	2	191	206	N
9	118	tr|W6KLQ8|W6KLQ8_9TRYP	R.ILGLGDLGC(+57.02)NGVGISIGK.S	N	73.74	17419396	7.0	8719832	2	132.50	21427	1	159	176	Y
9	118	tr|W6KLQ8|W6KLQ8_9TRYP	R.KALGLEGVLPPAVETLD(+14.02)TQVK.R	Y	71.37	21912463	7.0	7314279	3	135.24	21975	3	39	59	Y
9	118	tr|W6KLQ8|W6KLQ8_9TRYP	R.VLPVVLDVGTNTDK.I	Y	70.38	14688137	4.2	7354172	2	107.15	16256	2	191	204	N
9	118	tr|W6KLQ8|W6KLQ8_9TRYP	K.AIIASGSPFPETVLDGK.T	N	68.44	17008984	6.9	8514624	2	118.42	18589	2	438	454	N
9	118	tr|W6KLQ8|W6KLQ8_9TRYP	K.IRENPFYFASR.Q	Y	68.42	13987043	3.4	7003618	2	96.43	14018	3	205	215	N
9	118	tr|W6KLQ8|W6KLQ8_9TRYP	K.QWPGAVVQFEDFSNNHC(+57.02)FNILSR.Y	N	68.25	27642815	4.1	9224382	3	145.11	23923	2	238	260	Y
9	118	tr|W6KLQ8|W6KLQ8_9TRYP	R.ILGLGDLGC(+57.02)N(+.98)GVGISIGK.S	N	68.06	17429236	4.5	8724730	2	135.14	21956	1	159	176	Y
9	118	tr|W6KLQ8|W6KLQ8_9TRYP	R.EVSAHVAVAC(+57.02)IQHL.Q	Y	66.04	15327770	4.0	7673988	2	95.83	13891	2	517	530	Y
9	118	tr|W6KLQ8|W6KLQ8_9TRYP	G.LGDLGC(+57.02)NGVGISIGK.S	N	65.72	14587500	4.3	7303854	2	100.85	14954	1	162	176	Y
9	118	tr|W6KLQ8|W6KLQ8_9TRYP	R.EVS(-18.01)AHVAVAC(+57.02)IQHLQSVGLAK.A	Y	65.35	21981631	6.2	7337328	3	121.22	19163	1	517	537	Y
9	118	tr|W6KLQ8|W6KLQ8_9TRYP	K.RVKPTALIGLGGVPSVFTEGIIK.F	N	65.28	23513940	7.3	7848110	3	134.42	21818	7	380	402	N
9	118	tr|W6KLQ8|W6KLQ8_9TRYP	S.NPTSQAEVTPDEAYR.W	N	63.62	16767642	4.1	8393928	2	68.26	7981	1	418	432	N
9	118	tr|W6KLQ8|W6KLQ8_9TRYP	K.SSLYVAGAGLQPSR.V	Y	62.55	14047361	3.9	7033781	2	84.31	11448	2	177	190	N
9	118	tr|W6KLQ8|W6KLQ8_9TRYP	V.LPVVLDVGTNTDK.I	Y	62.28	13697452	3.4	6858822	2	98.55	14466	1	192	204	N
9	118	tr|W6KLQ8|W6KLQ8_9TRYP	S.ETLPVVYTPTVGEVC(+57.02)QR.Y	Y	62.04	19469772	3.5	9744993	2	106.78	16184	1	99	115	Y
9	118	tr|W6KLQ8|W6KLQ8_9TRYP	K.GNFYFIDSK.G	Y	61.65	10895131	4.8	5457664	2	109.64	16775	1	332	340	N
9	118	tr|W6KLQ8|W6KLQ8_9TRYP	Y.YAVLMHNLN(sub S)ETLPVVYTPTVGEVC(+57.02)QR.Y	Y	60.89	30024993	7.3	10018477	3	126.56	20223	1	90	115	Y
9	118	tr|W6KLQ8|W6KLQ8_9TRYP	L.SNPTSQAEVTPDEAYR.W	N	60.33	17637961	2.5	8829075	2	69.27	8190	2	417	432	N
9	118	tr|W6KLQ8|W6KLQ8_9TRYP	R.KALGLEGVLPPAVETLD(+14.02)TQVKR.C	Y	58.41	23473474	3.7	7834593	3	128.15	20555	2	39	60	Y
9	118	tr|W6KLQ8|W6KLQ8_9TRYP	L.IGLGGVPSVFTEGIIK.F	N	57.75	15859078	6.4	7939663	2	139.58	22834	1	387	402	N
9	118	tr|W6KLQ8|W6KLQ8_9TRYP	K.ALGLEGVLPPAVETLD(+14.02)TQVKR.C	Y	57.69	22192524	6.1	7407626	3	139.22	22757	2	40	60	Y
9	118	tr|W6KLQ8|W6KLQ8_9TRYP	G.LGGVPSVFTEGIIK.F	N	57.56	14158024	7.0	7089134	2	127.04	20319	2	389	402	N
9	118	tr|W6KLQ8|W6KLQ8_9TRYP	R.IIFVGAGSAATGVAQSMADLAAF(sub L)K.Y	Y	56.78	22951934	8.9	7660786	3	156.43	26161	4	299	322	N
9	118	tr|W6KLQ8|W6KLQ8_9TRYP	L.GDLGC(+57.02)NGVGISIGK.S	N	56.31	13456660	4.1	6738430	2	89.07	12462	1	163	176	Y
9	118	tr|W6KLQ8|W6KLQ8_9TRYP	R.VKPTALIGLGGVPSVFTEGIIK.F	N	55.97	21952930	5.6	10986599	2	142.58	23435	2	381	402	N
9	118	tr|W6KLQ8|W6KLQ8_9TRYP	Y.AVLMHNLN(sub S)ETLPVVYTPTVGEVC(+57.02)QR.Y	Y	54.11	28394360	5.5	9474911	3	119.37	18791	1	91	115	Y
9	118	tr|W6KLQ8|W6KLQ8_9TRYP	K.YGGN(+15.99)AEDYKGNFYFIDSK.G	Y	53.66	21029221	4.6	10524731	2	108.20	16475	1	323	340	Y
9	118	tr|W6KLQ8|W6KLQ8_9TRYP	K.NLGMKDVDIIVVTD(+14.02)GSR.I	Y	53.23	18449666	4.6	9234948	2	115.83	18049	2	142	158	Y
9	118	tr|W6KLQ8|W6KLQ8_9TRYP	R.EVSAHVAVAC(+57.02)IQHLQ.S	Y	53.14	16608354	3.7	8314281	2	91.13	12901	1	517	531	Y
9	118	tr|W6KLQ8|W6KLQ8_9TRYP	R.ENPFYFASR.Q	Y	51.85	11295192	4.7	5657695	2	103.51	15501	1	207	215	N
9	118	tr|W6KLQ8|W6KLQ8_9TRYP	R.C(+57.02)FNDDIQGTGAVIS(sub A)AGFLNAVK.L	N	50.14	22961157	4.3	11490701	2	144.85	23875	1	267	288	Y
9	118	tr|W6KLQ8|W6KLQ8_9TRYP	R.V(+28.03)KPTALIGLGGVPSVFTEGIIK.F	N	50.04	22233242	4.4	11126743	2	145.50	24002	2	381	402	Y
9	118	tr|W6KLQ8|W6KLQ8_9TRYP	R.C(+57.02)FN(-17.03)DDIQGTGAVIAAGFLNAVK.L	Y	48.72	22630942	9.6	11325653	2	170.19	28917	1	267	288	Y
9	118	tr|W6KLQ8|W6KLQ8_9TRYP	K.FMTTYC(+57.02)ERPIL(sub V)FPLSNPTSQAEVTPDEAYRWTNGK.A	N	48.60	41189507	5.9	10307510	4	131.25	21178	1	403	437	Y
9	118	tr|W6KLQ8|W6KLQ8_9TRYP	K.FM(+15.99)TTYC(+57.02)E(+14.02)RPIVFPLSNPTSQAEVTPDEAYR.W	N	48.40	35486592	4.2	11838987	3	124.89	19888	1	403	432	Y
9	118	tr|W6KLQ8|W6KLQ8_9TRYP	D.FSNNHC(+57.02)FNILSR.Y	N	48.35	15076990	4.1	5035757	3	89.60	12573	1	249	260	Y
9	118	tr|W6KLQ8|W6KLQ8_9TRYP	M.HNLN(sub S)ETLPVVYTPTVGEVC(+57.02)QR.Y	Y	48.28	24252061	4.6	12136158	2	104.71	15755	4	95	115	Y
9	118	tr|W6KLQ8|W6KLQ8_9TRYP	K.FMTTYC(+57.02)E(+14.02)RPIVFPLSNPTSQAEVTPDEAYR.W	N	47.92	35326643	4.9	11785679	3	130.26	20970	1	403	432	Y
9	118	tr|W6KLQ8|W6KLQ8_9TRYP	R.ILGLGDLGC(+57.02)N(-17.03)GVGISIGK.S	N	47.89	17249131	8.0	8634707	2	137.35	22379	1	159	176	Y
9	118	tr|W6KLQ8|W6KLQ8_9TRYP	K.ALGLEGVLPPAVETLD(+14.02)TQVK.R	Y	47.83	20631514	9.9	10325931	2	147.83	24469	4	40	59	Y
9	118	tr|W6KLQ8|W6KLQ8_9TRYP	D.IQGTGAVIAAGFLNAVK.L	N	47.49	16289249	6.5	8154750	2	135.84	22092	1	272	288	N
9	118	tr|W6KLQ8|W6KLQ8_9TRYP	E.GVLPPAVETLD(+14.02)TQVK.R	Y	46.47	15798821	5.1	5276373	3	121.86	19291	2	45	59	Y
9	118	tr|W6KLQ8|W6KLQ8_9TRYP	G.LEGVLPPAVETLD(+14.02)TQVK.R	Y	45.95	18220088	6.6	9120177	2	128.28	20581	2	43	59	Y
9	118	tr|W6KLQ8|W6KLQ8_9TRYP	C.FNDDIQGTGAVIAAGFLNAVK.L	N	45.94	21200901	8.2	10610610	2	157.41	26347	1	268	288	N
9	118	tr|W6KLQ8|W6KLQ8_9TRYP	K.RC(+57.02)GDAEFYGLL(sub M)DEFMEAVTK.Q	N	45.49	23500608	7.3	11760463	2	169.62	28761	2	218	237	Y
9	118	tr|W6KLQ8|W6KLQ8_9TRYP	K.AIIASGSPFPETVLD(-18.01)GK.T	N	45.39	16828878	4.9	8424553	2	119.96	18909	1	438	454	Y
9	118	tr|W6KLQ8|W6KLQ8_9TRYP	K.AIIASGSPFPETVLDGR(sub K).T	N	45.08	17289045	4.4	8654634	2	121.54	19228	1	438	454	N
9	118	tr|W6KLQ8|W6KLQ8_9TRYP	R.GLEFLQNR.F	Y	44.72	9755137	4.0	4887661	2	95.70	13861	1	18	25	N
9	118	tr|W6KLQ8|W6KLQ8_9TRYP	S.E(+57.02)(+57.02)TLPVVYTPTVGEVC(+57.02)QR.Y	Y	44.32	20610200	5.4	10315228	2	107.18	16264	1	99	115	Y
9	118	tr|W6KLQ8|W6KLQ8_9TRYP	K.AIIASGSPFPETVLDGK(+28.03).T	N	43.52	17289297	-9.8	8654637	2	119.95	18907	1	438	454	Y
9	118	tr|W6KLQ8|W6KLQ8_9TRYP	K.SSLYVAGAGLQ(+.98)PSR.V	Y	43.18	14057201	3.7	7038699	2	88.74	12394	1	177	190	Y
9	118	tr|W6KLQ8|W6KLQ8_9TRYP	E.NPFYFASR.Q	Y	43.00	10004766	4.0	5012476	2	97.25	14185	1	208	215	N
9	118	tr|W6KLQ8|W6KLQ8_9TRYP	G.GVPSVFTEGIIK.F	N	42.47	12456969	3.8	6238581	2	117.00	18290	1	391	402	N
9	118	tr|W6KLQ8|W6KLQ8_9TRYP	R.VKPTALIGLGGVPSVFTE.G	N	42.35	17840083	5.7	8930165	2	139.25	22764	1	381	398	N
9	118	tr|W6KLQ8|W6KLQ8_9TRYP	K.SSLY(+15.99)VAGAGLQPSR.V	Y	41.48	14207310	3.1	7113749	2	84.81	11552	2	177	190	Y
9	118	tr|W6KLQ8|W6KLQ8_9TRYP	V.PSVFTEGIIK.F	N	40.33	10896069	5.0	5458135	2	117.24	18338	1	393	402	N
9	118	tr|W6KLQ8|W6KLQ8_9TRYP	K.FMTTYC(+57.02)ER.P	N	39.83	11064525	3.9	5542357	2	68.97	8128	1	403	410	Y
9	118	tr|W6KLQ8|W6KLQ8_9TRYP	L.MHNLN(sub S)ETLPVVYTPTVGEVC(+57.02)QR.Y	Y	39.69	25562466	3.7	8530927	3	108.17	16468	1	94	115	Y
9	118	tr|W6KLQ8|W6KLQ8_9TRYP	R.VLPVVLDVGTNTDKIRENPFYFASR.Q	Y	39.12	28495076	7.8	7133897	4	132.82	21495	1	191	215	N
9	118	tr|W6KLQ8|W6KLQ8_9TRYP	F.NDDIQGTGAVIS(sub A)AGFLNAVK.L	N	39.11	19890167	4.8	9955204	2	134.13	21763	1	269	288	N
9	118	tr|W6KLQ8|W6KLQ8_9TRYP	K.YGGNAED(+15.99)YKGNFYFIDSK.G	Y	38.77	21029221	3.7	7019839	3	108.15	16461	1	323	340	Y
9	118	tr|W6KLQ8|W6KLQ8_9TRYP	G.AGSAATGVAQSMADLAAF(sub L)K.Y	Y	38.77	17658668	4.1	8839443	2	128.88	20699	2	304	322	N
9	118	tr|W6KLQ8|W6KLQ8_9TRYP	F.MTTY(+34.97)C(+57.02)ERPIVFPLSNPTSQAEVTPDEAYR.W	Y	38.65	34065491	5.2	11365295	3	120.99	19118	1	404	432	Y
9	118	tr|W6KLQ8|W6KLQ8_9TRYP	Y.GLL(sub M)DEFMEAVTK.Q	N	38.16	13516693	8.5	6768477	2	165.00	27778	1	226	237	N
9	118	tr|W6KLQ8|W6KLQ8_9TRYP	K.YRC(+57.02)FNDDIQGTGAVIAAGFLNAVK.L	N	38.12	25992852	5.9	8674408	3	149.99	24901	1	265	288	Y
9	118	tr|W6KLQ8|W6KLQ8_9TRYP	C.GDAEFYGLL(sub M)DEFMEAVTK.Q	N	37.01	20339292	10.1	10179822	2	170.54	29002	1	220	237	N
9	118	tr|W6KLQ8|W6KLQ8_9TRYP	R.SNVAKPPTR.G	Y	36.88	9685403	3.8	4852793	2	27.92	2620	2	9	17	N
9	118	tr|W6KLQ8|W6KLQ8_9TRYP	I.GLGGVPSVFTEGIIK.F	N	36.77	14728239	7.1	7374244	2	131.11	21149	1	388	402	N
9	118	tr|W6KLQ8|W6KLQ8_9TRYP	R.CGDE(sub A)EFYGLL(sub M)DEFMEAVTK.Q	N	36.65	21949438	7.3	10984872	2	171.14	29133	1	219	237	N
9	118	tr|W6KLQ8|W6KLQ8_9TRYP	K.FMTTYC(+57.02)ERPIVFPLT(sub S)NPTSQAEVTPDA(sub E)AYR.W	N	36.48	34746587	5.5	11592332	3	128.97	20720	1	403	432	Y
9	118	tr|W6KLQ8|W6KLQ8_9TRYP	I.LGLGDLGC(+57.02)NGVGISIGK.S	N	36.41	16288556	5.3	8154394	2	121.57	19235	1	160	176	Y
9	118	tr|W6KLQ8|W6KLQ8_9TRYP	V.AAASALSDLVTPEELG(sub E)K.G	Y	36.31	16708726	3.9	8364468	2	117.77	18454	1	489	505	N
9	118	tr|W6KLQ8|W6KLQ8_9TRYP	K.ALGLE(+21.98)GVLPPAVETLD(+14.02)TQVK.R	Y	36.14	20851333	5.2	6960553	3	148.17	24544	1	40	59	Y
9	118	tr|W6KLQ8|W6KLQ8_9TRYP	E.GVLPPAVETLD(+14.02)TQVKR.C	Y	35.72	17359832	5.3	5796714	3	113.48	17572	1	45	60	Y
9	118	tr|W6KLQ8|W6KLQ8_9TRYP	K.AIIASGSPFPETVLDGK(+27.99).T	N	34.96	17288933	4.9	8654582	2	123.09	19533	1	438	454	Y
9	118	tr|W6KLQ8|W6KLQ8_9TRYP	K.N(+42.01)ATLYYAVLMHNLSE(+14.02)TLPVVYTPTVGEVC(+57.02)QR.Y	Y	34.90	35937898	0.8	11989381	3	162.07	27221	1	85	115	Y
9	118	tr|W6KLQ8|W6KLQ8_9TRYP	N.DDIQGTGAVIS(sub A)AGFLNAVK.L	N	34.26	18749738	2.1	9384962	2	137.16	22342	1	270	288	N
9	118	tr|W6KLQ8|W6KLQ8_9TRYP	H.NLN(sub S)ETLPVVYTPTVGEVC(+57.02)QR.Y	Y	33.90	22881470	4.2	11450856	2	115.35	17954	1	96	115	Y
9	118	tr|W6KLQ8|W6KLQ8_9TRYP	I.KFMTTYC(+57.02)E(+37.95)RPIVFPLSNPTSQAEVTPDEAYR.W	N	33.40	36846904	-1.5	12292356	3	130.75	21073	1	402	432	Y
9	118	tr|W6KLQ8|W6KLQ8_9TRYP	R.C(+57.02)FNDDIQ(+.98)GTGAVIS(sub A)AGFLNAVK.L	N	32.76	22970999	5.7	11495637	2	150.00	24903	1	267	288	Y
9	118	tr|W6KLQ8|W6KLQ8_9TRYP	C.FNDDIQGTGAVIS(sub A)AGFLNAVK.L	Y	32.28	21360850	4.4	10690544	2	141.51	23227	1	268	288	N
9	118	tr|W6KLQ8|W6KLQ8_9TRYP	K.QWPGAVVQFEDFSNNHC(+57.02)FT(sub N)ILSR.Y	N	31.97	27512864	-8.5	9180950	3	143.27	23573	1	238	260	Y
9	118	tr|W6KLQ8|W6KLQ8_9TRYP	N.LN(sub S)ETLPVVYTPTVGEVC(+57.02)QR.Y	Y	31.96	21741042	4.8	10880646	2	113.01	17473	1	97	115	Y
9	118	tr|W6KLQ8|W6KLQ8_9TRYP	D.IQGTGAVIS(sub A)AGFLNAVK.L	Y	31.85	16449199	5.6	8234719	2	123.23	19562	1	272	288	N
9	118	tr|W6KLQ8|W6KLQ8_9TRYP	L.PVVLDVGTNTDKIR.E	N	31.42	15258464	4.5	5096251	3	106.78	16183	2	193	206	N
9	118	tr|W6KLQ8|W6KLQ8_9TRYP	K.R(+28.03)VKPTALIGLGGVPSVFTEGIIK.F	N	29.96	23794253	8.2	7941555	3	137.29	22368	3	380	402	Y
9	118	tr|W6KLQ8|W6KLQ8_9TRYP	C.IQHLQSVGLAK.A	Y	29.71	11926927	7.8	3985746	3	62.19	6757	1	527	537	N
9	118	tr|W6KLQ8|W6KLQ8_9TRYP	F.VGAGSAATGVAQSMADLAAF(sub L)K.Y	Y	29.21	19219567	3.7	9619892	2	133.56	21651	1	302	322	N
9	118	tr|W6KLQ8|W6KLQ8_9TRYP	G.LEFLQNR.F	Y	28.58	9184923	4.2	4602554	2	84.32	11449	1	19	25	N
9	118	tr|W6KLQ8|W6KLQ8_9TRYP	A.SGSPFPETVLDGR(sub K).T	N	28.42	13606622	5.5	6813422	2	104.63	15739	2	442	454	N
9	118	tr|W6KLQ8|W6KLQ8_9TRYP	R.VKPTALIGLGGVPSVFTEGIIK(+156.12).F	N	28.32	23514080	0.2	7848101	3	132.66	21462	1	381	402	Y
9	118	tr|W6KLQ8|W6KLQ8_9TRYP	R.PIL(sub V)FPLSNPTSQAEVTPDA(sub E)AYR.W	N	28.24	23862168	4.4	7964164	3	127.27	20369	2	411	432	N
[truncated: 15,556 more rows]

## Sheet: PS2CID
Protein Group	Protein ID	Protein Accession	Peptide	Unique	-10lgP	Mass	ppm	m/z	z	RT	Scan	#Spec	Start	End	PTM
[truncated: 16,858 more rows]

[truncated: 3 more sheets: PS2HCD, TOTALCID, TOTALHCD]
